# Supplementary material for: Targeting PRMT9-mediated arginine methylation suppresses cancer stem cell maintenance and elicits cGAS-mediated anticancer immunity
Source: Nat Cancer. 2024 Feb 27;5(4):601–24. doi: 10.1038/s43018-024-00736-x (PMC11056319; doi:10.1038/s43018-024-00736-x)
Supplement: Supplementary file 3 — Supplementary Tables 1–11. [file 43018_2024_736_MOESM3_ESM.xlsx]

## Sheet: Supplementary Table 1
Supplementary Table 1. Clinical information relevant to primary AML specimens. Related to Fig. 1h-1i
ID	Type	Status	Gene mutation	Cyto.	% Blast (PB, BM)	Used in Figure
AML01	PB	Newly Dx	FLT3-TKD, IDH1, SRSF2	NK	87, 95	Fig. 1g, 1h, 1i, 2l-2o, 3f, 4m-4o, 8c-8g; Extended Data.Fig. 6l, 6m, 9c; Supplementary Fig.4, 5, 7
AML02	BM	Newly Dx	NPM1, TET2	NK	11, 80	Fig. 1g, 1h, 1i, 2l-2o, 3f, 4o, 8c; Extended Data.Fig. 6k, 6l, 9c; Supplementary Fig. 4, 5, 7
AML03	BM	Refractory	FLT3-ITD, MGA	t (6;9)	NA, 77	Fig. 1g, 1h, 1i, 2l-2o, 3f, 4m, 4o, 8c, 9f-9i; Extended Data.Fig. 6l, 9c-9e, 10a-10c; Supplementary Fig. 4, 5, 7
AML04	BM	Newly Dx	FLT3-ITD, KRAS, NRAS	inv (16)	NA, 40	Fig. 1h, 1i, 2l-2o
AML05	PB	Newly Dx	ASXL1, RUNX1	NK	48, 84	Fig. 1h, 1i, 2l-2o
AML06	PB	Newly Dx	CEBPA, KMT2C, SUZ12	NK	80, 60	Fig. 1h, 1i, 2l, 2n, 2o; Extended Data.Fig. 3l
AML07	PB	Newly Dx	NRAS	inv (3)	24, 30	Fig. 1h, 1i, 2l, 2n, 2o;3v-3w; Extended Data.Fig. 3l, 5a, 5c
AML08	PB	Relapsed	CEBPA, KIT, TET2, WT1	CK	50, 32	Fig. 1h, 1i, 2l, 2n, 2o; Extended Data.Fig. 3l
AML09	BM	Newly Dx	FLT3-TKD, IDH2, NPM1, SRSF2	NK	88, 87	Fig. 1h, 1i, 2l, 2n, 2o; 3v-3w; Extended Data.Fig. 3l, 5b, 5c
AML10	PB	Newly Dx	BOCR, BOCRL1, FLT3-TKD, RUNX1	NK	60, 65	Fig. 1h, 1i, 2l, 2n, 2o; Extended Data.Fig. 3l
AML11	PB	Newly Dx	CEBPA, DNMT3A, FLT3-ITD, IDH2	NK	78, 56	Fig. 1h, 1i, 2l, 2n, 2o; 3v-3w;Extended Data.Fig. 3l, 5b, 5c
AML12	PB	Relapsed	ND	+8, 11q23	58, 85	Fig. 1h, 1i
AML13	PB	Relapsed, C1D2	NRAS, SF3B1, TP53	del (5)	82, NA	Fig. 1h, 1i
AML14	PB	Newly Dx	FLT3, NRAS, RUNX1, SRSF2	NK	18, 40	Fig. 1h, 1i; 3v-3w; Extended Data.Fig. 5b, 5c
AML15	PB	Newly Dx	CEBPA, DNMT3A, FLT3-TKD, GATA2, PTPN1	NK	60, 55	Fig. 1h, 1i
AML16	PB	Newly Dx	BCOR, KMT2C	del (7)	39, 91	Fig. 1h, 1i
AML17	PB	Newly Dx	CEBPA, FLT3-ITD/TKD, IDH1, NPM1	8	98, 84	Fig. 1h, 1i
AML18	PB	Newly Dx	FLT3-ITD, WT1	NK	48, 53	Fig. 1h, 1i; 3v-3w; Extended Data.Fig. 5b, 5c
AML19	BM	Newly Dx	CEBPA, DNMT3A, ETV6, IDH2	NK	12, 75	Fig. 1h, 1i; 3v-3w; Extended Data.Fig. 5b, 5c
AML20	PB	Newly Dx	DNMT3A, FLT3-ITD, NPM1	CK	66, 80	Fig. 1h, 1i
AML21	BM	Newly Dx	SF3B1	NK	5, 50	Fig. 1h, 1i
AML22	PB	Newly Dx	DNMT3A, FLT3-ITD, MYC, NPM1, RAD21	NK	90, 92.5	Fig. 1h, 1i
AML23	PB	Newly Dx	IKZF1	CK	51, ND	Fig. 1h, 1i
AML24	PB	Newly Dx	FLT3-ITD, NPM1, WT1	NK	68, ND	Fig. 1h, 1i
AML25	PB	Newly Dx	DNMT3A, FLT3-ITD, IDH2, NPM1	NK	83, ND	Fig. 1h, 1i
AML26	PB	Newly Dx	DNMT3A, PTPN1, RUNX1, SRSF2	NK	30, ND	Fig. 1h, 1i
AML27	PB	Newly Dx	ASXL1, CEBPA, IDH2, RUNX1, SRSF2	NK	10, 50	Fig. 1h, 1i; 3v-3w; Extended Data.Fig. 5b, 5c
AML28	PB	Relapsed	DNMT3A, FLT3-ITD, IDH1, NPM1	CK	63, 60	Fig. 1h, 1i
AML29	PB	Relapsed	ASXL1, SRSF2, TET2	idic (X)	80, 84	Fig. 1h, 1i
AML30	PB	Newly Dx	CREBBP, KIT, NRAS	NK	33, 76	Fig. 1h, 1i
Abbreviations: Newly Dx, newly diagnosed; Cyto., cytogenetics; BM, bone marrow; PB, peripheral blood; ND, not determined; NK, normal karyotype; CK, complex karyotype; NA, not available.

## Sheet: Supplementary Table 2
Supplementary Table 2. Clinical information relevant to primary AML specimens. (Related to Fig.1j, Extended Data.Fig.1r)
ID	OS (days)	Status	Gender	Age	CEBPa	NPM1	FLT3-ITD	IDH1	IDH2	DNMT3a	Karyotype	Prognosis category	WBC (k)	% Blast
31	371	1	F	52	0	0	1	1	0	0	Complex	P	101.2	77.5
32	636	1	F	31	1	0	0	0	0	0	Normal	I	12.5	94
33	77	1	M	66		0	0			0	Normal	B	7.55	66.5
34	424	1	M	48	0	1	1	0	0	1	Complex	I	78	89
35	482	0	F	23	2	0	0	0	0	0	Normal	I	83.4	44
36	1991	0	F	19	1	0	0	0	0	0	inv(16)	I	19.4	98
37	59	1	F	60	0	0	0	0	1	0	Tetrasomy 8, +8	I	12	23
38	1735	0	F	60	0	1	1	0	1	0	Tetrasomy 8, +8	I	113.8	20
39	135	1	M	55	1	0	0	0	0	0	t(9;11), del(9p)	P	16.3	75.5
40	1262	1	M	64	0	0	0			0	Normal	I	53.6	48
41	296	0	F	18	0	0	0			0	Normal	I	160.8	67
42	215	1	M	57	0	0	1			0	Complex	P	7.5	78.5
43	1585	0	M	69	2	0	0	0	0	0	Normal	B	11.3	21
44	801	1	M	44	2	0	0	0	0	0	t(7;11)	I	174.8	93
45	1385	0	F	36		0	0	0	0	0	t(8;21)	B	19.9	50
46	920	0	M	38	0	1	1	0	1	0	del(17p), dic (11;7)	I	64	78
47	583	1	M	57	0	0	0	0	1	1	Normal	I	2.1	24.5
48	1128	0	F	50	1	0	1	0	0	0	Normal	I	20.4	45.5
49	1910	0	F	39	1	0	0	0	0	0	t(5;18)	I	219	94
50	279	0	F	15	0	0	1	0	0	0	inv(16)	B	12.4	40
51	2094	0	M	51	1	1	0	0	1	0	Complex	I	8	81.5
52	458	0	M	37	2	1	1	0	0	0	Normal	I	21.9	75
53	24	1	M	63	0	1	1	0	0	0	Complex	P	134.6	90
54	73	1	M	62		0	0	0	0		11q23	I	3.2	23
55	427	1	M	66		0	0	0	0	0	Complex	I	10.9	89
56	1385	0	F	42	2	0	0	0	0	0	11q23	I	12.1	77.5
57	124	1	M	49		0	0	0	0	0	Complex	I	35.7	61.45
58	53	1	M	62	0	0	0	0	0	0	Complex	P	32.2	26
59	198	0	F	46	0	0	0	0	0	0	Normal	I	58.9	52
60	135	0	M	43		0	0	0	0	0	Complex	P	206.9	81.5
61	341	1	F	44	0	0	0	0	0	0	t(16;21)	I	17.3	83
62	129	1	F	69	0	1	0	0	0	1	Normal	I	17.7	56
63	2165	0	M	39	1	0	0	0	0	0	inv(16)	B	5.8	41.5
64	376	1	M	63	1	0	0	1	0	0	der(15), t(1;15)	P	27	61.5
65	82	1	M	76	2	0	0	0	0	0	Normal	I	22.6	55.5
66	280	0	F	21	1	0	0	0	0	0	Normal	I	4.8	77
67	381	1	F	48	0	1	0	0	0	0	Normal	I	4.5	49
68	897	1	M	47	0	1	0	0	0	0	Normal	I	169	33
69	308	1	M	47	0	0	0	0	0	0	del (18)	I	106.6	44.5
70	138	1	F	63	0	0	0	0	0	0	Complex	P	17	41.5
71	1688	1	M	33	0	0	0	0	0	0	inv(13), del(3)	I	2.5	92
72	1718	0	F	16	0	0	0	0	0	0	(+8), (+9)	I	3.2	90.5
73	1828	0	F	54	2	0	0	0	0	0	inv(16), +8	B	35	21.5
74	1982	0	F	17	1	0	0	0	0	0	t(3;6)	I	1.3	75
75	443	0	F	20	1	0	0	0	0	1	inv(13), del(3)	I	51.8	70
76	59	1	F	34	0	0	1	0	0	0	Complex	P	181	79.5
77	374	1	F	46	0	1	0	0	0	0	t(3;6), del(7)	I	54	73
78	141	1	M	58	0	1	0			0	Complex	P	103	91.64
79	176	0	M	19	2	0	0	0	0	0	Normal	I	173.3	77
80	524	0	M	17	0	0	0	0	0	0	Normal	I	154.6	74
81	212	1	M	21	0	0	0	0	0	0	Complex	P	293	94.5
82	90	1	M	17		0		0	0	0	del(11q), t(3;18)	P	17	76
83	391	0	M	21	0	0	0	0	0	0	Complex	I	65.2	91
84	1906	0	M	35	1	0	0	0	0	0	Complex	I	80.5	70
85	1646	0	M	68	0	1	0	0	1	0	t(8;21)	I	123	96.65
86	901	1	M	44	0	0	0	0	0	0	Normal	I	5.23	43.5
87	276	0	M	17		0	0	0	0	0	t(8;21)	B	25.7	55
88	406	0	M	61	2	0	0	0	0	0	Normal	I	26	39
89	117	1	M	36	0	0	0	0	0	0	+8, del(13q)	P	192.82	94
90	34	1	F	78	0	0	0	1	0	1	+21	P	66.6	83.5
91	108	1	F	46	0	0	0	0	0	0	t(3;6), del(7)	I	2	64
92	1896	0	M	70	0	1	0	0	0	0	t(3;11)	I	62.2	75
93	73	1	M	33	0	0	1	0	0	0	del(14)	P	92.5	75
94	103	1	M	77	0	1	0	0		0	-7, inv(3),	P	10.3	73
95	1290	0	M	24	0	0	0	0	0	0	+ 11q	I	119.6	83.5
96	1784	0	M	44	2	0	0	0	0	0	Normal	I	22.2	29
97	23	1	F	50	0	0	0	0	0	0	t(9;22)	P	3.7	48.5
98	946	0	M	26	0	0	1	0	0	1	Complex	I	96.7	88
99	521	0	M	24	2	0	0	1	0	1	t(8;21)	P	56.2	86
100	796	0	M	67	0	1	0	0	0	0	Normal	I	248.6	92.5
101	1045	1	F	21	0	0	0	0	0	0	Normal	I	7.9	19
102	100	0	M	14	1	0	0	0	1	0	Normal	B	14.4	64
103	251	1	F	62	1	0	0	0	0	0	Normal	B	1.9	47
104	107	1	M	67	0	0	1	0	1	0	Complex	P	53.3	77
105	876	0	M	42		0	0	0	0	0	Trisomy 4	I	44.6	91
106	165	0	M	63	0	1	1	0	1	0	Complex	I	4.78	75.4
107	2151	0	F	40	0	0	0	0	0	0	t(6:9)	P	29.8	83.5
108	319	1	M	65	1	1	0	0	1	0	-7, inv(3),	P	63.7	83.5
109	555	0	F	64	0	1	0	0	0	0	Normal	I	19.32	76.5
110	153	1	M	67	1	0	0	0	0	0	t(9;11), del(9p)	P	13	48.5
111	161	1	F	60	0	1	0	0	0	0	Normal	B	41.4	29.5
112	765	0	M	64	0	1	1	0	0	0	t(5;18)	I	2.6	80
113	444	0	F	55	0	0	1	0	0	1	Tetrasomy 8, +8	I	11.1	84
114	251	0	M	28	0	0	0	0	0	0	Normal	B	6	N.A.
115	295	0	M	34	0	0	0	0	0	0	Tetrasomy 8, +8	I	160.8	67
116	1077	0	M	69	0	0	0	0	1	0	Normal	B	1.4	53
117	308	0	F	44	0	0	0	0	1	0	t(7;21)	B	30.9	57
118	275	1	F	59	0	0	0	1	0	0	Normal	B	5.2	58
119	142	1	F	15	0	1	0	0	0	0	der(7)t(1;7), + 13	P	236.9	80
120	495	0	M	38	2	0	0	0	0	0	t(7;11)	I	11.4	65
121	490	0	F	31	1	0	0	0	0	0	inv(16)	B	15.2	73.5
122	149	0	F	51	0	0	0	1	0	0	Complex	P	5.4	92
123	61	0	M	22	1	0	0	0	0	1	Normal	I	21	57
124	294	1	M	40	0	0	0	0	0	0	Complex	P	5.76	91
Abbreviations: B =better prognosis; I=intermediate prognosis; P=poor prognosis
* Samples are from the First Affiliated Hospital, College of Medicine, Zhejiang University, Hangzhou, Zhejiang, PR China

## Sheet: Supplementary Table 3
Supplementary Table 3. Upregulated and down regulated peptides in SILAC global proteomics analysis. (Related to Fig.3)
id	Majority protein IDs	Gene names	SILAC Light (Log2)	SILAC Heavy (Log2)	log2 ratio (Heavy/Light)	Upregulated Heavy (1.5SD)	Downregulated Heavy (1.5SD)	Filters
659	P06734	FCER2	23.5281	16.2774	-7.25077		Yes	Average log2 ratio	-0.27196
515	O95239	KIF4A	27.1308	20.0839	-7.0468		Yes	Standard Deviation of log2 ratio	0.612968
243	O43379	WDR62	24.4734	19.0465	-5.4269		Yes	Av+1.5SD	0.65
3309	Q99571	P2RX4	22.068	17.2407	-4.82726		Yes	Av-1.5SD	-1.19
3310	Q99572	P2RX7	24.2867	20.2252	-4.06148		Yes
2119	Q15022	SUZ12	22.5238	18.6572	-3.86661		Yes
2939	Q8WUB8	PHF10	23.4011	19.566	-3.83509		Yes
2525	Q6ZMI0	PPP1R21	20.9757	17.4049	-3.57077		Yes
2963	Q8WVX9	FAR1	21.8474	18.3845	-3.46295		Yes
2449	Q8TCE6	FAM45A	23.8761	20.5349	-3.34117		Yes
376	O75127	PTCD1	21.5745	18.2494	-3.32507		Yes
2883	Q8TAD4	SLC30A5	21.7441	18.5806	-3.16351		Yes
101	O00330	PDHX	21.0757	17.9174	-3.15833		Yes
3742	Q9NPD8	UBE2T	22.1095	19.0003	-3.10924		Yes
1564	P61018	RAB4B	23.4104	20.3049	-3.10556		Yes
21	A6NFI3	ZNF316	21.2097	18.186	-3.02365		Yes
2057	Q14257	RCN2	22.5784	19.5721	-3.00622		Yes
127	O00629	KPNA4	25.437	22.451	-2.98599		Yes
3565	Q9H098	FAM107B	24.714	21.7913	-2.92272		Yes
3013	Q92618	ZNF516	21.4074	18.551	-2.85641		Yes
1345	P49715-2	CEBPA	24.9112	22.1087	-2.80246		Yes
3958	Q9P0U4	CXXC1	21.5168	18.733	-2.78376		Yes
447	O75828	CBR3	23.2273	20.4536	-2.77364		Yes
2015	Q13867	BLMH	26.5518	23.7874	-2.76446		Yes
3339	Q99797	MIPEP	22.9626	20.2759	-2.6867		Yes
273	O43676	NDUFB3	22.3819	19.713	-2.66898		Yes
3913	Q9NYJ1	COA4	24.6454	22.0894	-2.55607		Yes
1774	Q01433	AMPD2	23.5024	20.9652	-2.53718		Yes
1630	P62328	TMSB4X	30.1481	27.6784	-2.46972		Yes
1982	Q13541	EIF4EBP1	25.3627	22.9392	-2.42355		Yes
3219	Q96M20	CNBD2	23.7917	21.3856	-2.40615		Yes
2289	Q4G0F5	VPS26B	21.4819	19.0869	-2.39502		Yes
1111	P32929	CTH	24.0126	21.6238	-2.38879		Yes
2534	Q6ZSR9	FLJ45252	23.1102	20.7421	-2.36802		Yes
2705	Q8IX90	SKA3	21.7794	19.4238	-2.35556		Yes
1849	Q08170	SRSF4	22.4723	20.1225	-2.34984		Yes
2037	Q14149	MORC3	22.8348	20.5241	-2.31069		Yes
2062	Q14344	GNA13	21.8561	19.564	-2.2921		Yes
3196	Q96JC1	VPS39	21.9053	19.6355	-2.26984		Yes
2874	Q8NHJ6	LILRB4	21.6027	19.3567	-2.24593		Yes
459	O75923	DYSF	25.3701	23.1263	-2.24375		Yes
350	O60784	TOM1	23.6495	21.4518	-2.19778		Yes
634	P05164	MPO	24.588	22.4228	-2.16512		Yes
4019	Q9UGN4	CD300A	21.0137	18.8533	-2.16039		Yes
4331	Q9Y5L0	TNPO3	23.75	21.6201	-2.12995		Yes
2965	Q8WW01	TSEN15	21.1673	19.0381	-2.12916		Yes
4042	Q9UHR5	SAP30BP	23.5557	21.4295	-2.12621		Yes
20	A6NDU8	C5orf51	21.9827	19.8687	-2.11401		Yes
969	P23381	WARS	29.8746	27.7645	-2.11011		Yes
629	P05091	ALDH2	26.4704	24.3663	-2.10418		Yes
3990	Q9UBL3	ASH2L	25.1169	23.0185	-2.09841		Yes
884	P17813	ENG	22.6118	20.5473	-2.06454		Yes
2577	Q7Z2Z2	EFTUD1	23.8628	21.808	-2.05476		Yes
3497	Q9BY77	POLDIP3	24.4836	22.4469	-2.0367		Yes
1307	P48634	PRRC2A	25.1561	23.131	-2.02519		Yes
2598	Q7Z569	BRAP	22.5374	20.585	-1.95242		Yes
2818	Q8NBF6	AVL9	22.7732	20.8241	-1.9491		Yes
4181	Q9Y244	POMP	23.4315	21.4945	-1.937		Yes
1719	P82094	TMF1	21.6375	19.707	-1.9305		Yes
1979	Q13523	PRPF4B	26.6373	24.7114	-1.92586		Yes
3360	Q9BQ15	NABP2	23.7716	21.8523	-1.91931		Yes
331	O60508	CDC40	22.6081	20.7195	-1.8886		Yes
1672	P63098	PPP3R1	25.3724	23.518	-1.85441		Yes
3213	Q96KR7	PHACTR3	23.6927	21.8463	-1.84642		Yes
1593	P61626	LYZ	24.5097	22.6648	-1.84493		Yes
3741	Q9NPB8	GPCPD1	21.6176	19.7755	-1.84209		Yes
2126	Q15048	LRRC14	21.3429	19.5009	-1.84208		Yes
2906	Q8TD55	PLEKHO2	22.722	20.8879	-1.83411		Yes
530	O95376	ARIH2	21.3065	19.4789	-1.82753		Yes
4123	Q9ULW0	TPX2	23.629	21.8021	-1.8269		Yes
4384	Q9Y6V7	DDX49	22.8507	21.0281	-1.8226		Yes
3491	Q9BXY0	MAK16	24.95	23.1294	-1.82058		Yes
565	O95786	DDX58	23.6899	21.9148	-1.7751		Yes
4298	Q9Y4K1	AIM1	22.3385	20.5652	-1.77325		Yes
2667	Q86YS6	RAB43	21.4591	19.6941	-1.76498		Yes
619	P04150	NR3C1	21.9749	20.2254	-1.7495		Yes
2347	Q5M775	SPECC1	23.8499	22.1048	-1.74504		Yes
4361	Q9Y6A4	CFAP20	22.3612	20.6181	-1.74309		Yes
3475	Q9BX10	GTPBP2	21.303	19.5626	-1.74037		Yes
2557	Q7L1W4	LRRC8D	23.7507	22.0349	-1.71579		Yes
535	O95429	BAG4	22.8828	21.1748	-1.70803		Yes
2985	Q8WZA9	IRGQ	24.7406	23.0382	-1.70239		Yes
31	A8MXV4	NUDT19	24.1696	22.4717	-1.6979		Yes
750	P10253	GAA	21.0854	19.4233	-1.66217		Yes
1346	P49715-3	CEBPA	20.3707	18.7126	-1.65815		Yes
1029	P28065	PSMB9	23.2135	21.557	-1.65651		Yes
1772	Q01196	RUNX1	24.1135	22.4976	-1.61586		Yes
1420	P51798	CLCN7	23.0369	21.4281	-1.60881		Yes
3548	Q9GZR1	SENP6	22.1597	20.5614	-1.59826		Yes
3998	Q9UBR2	CTSZ	22.1485	20.5537	-1.59486		Yes
2844	Q8NDX5	PHC3	21.3448	19.7508	-1.59394		Yes
2420	Q68EM7	ARHGAP17	24.2224	22.6325	-1.58989		Yes
310	O60262	GNG7	22.3475	20.778	-1.56955		Yes
4310	Q9Y508	RNF114	21.1487	19.5876	-1.56104		Yes
3255	Q96RF0	SNX18	18.809	17.2495	-1.55946		Yes
4100	Q9UKY7	CDV3	27.3353	25.7759	-1.55941		Yes
2775	Q8N442	GUF1	21.4319	19.887	-1.54494		Yes
2140	Q15121	PEA15	25.0421	23.5036	-1.53853		Yes
1865	Q09666	AHNAK	31.1579	29.6207	-1.53718		Yes
1743	P86791	CCZ1	23.0048	21.4707	-1.5341		Yes
2608	Q7Z6P3	RAB44	21.5385	20.0069	-1.53164		Yes
1220	P42126	ECI1	26.6457	25.1171	-1.52856		Yes
1114	P33121	ACSL1	25.9997	24.4771	-1.52258		Yes
2256	Q1ED39	KNOP1	19.6696	18.1577	-1.51187		Yes
2837	Q8NCP5	ZBTB44	18.6625	17.1552	-1.50726		Yes
2644	Q86W50	METTL16	21.7739	20.2827	-1.49112		Yes
2338	Q5JSL3	DOCK11	22.4905	20.9995	-1.49101		Yes
1678	P63208	SKP1	26.5975	25.1111	-1.48639		Yes
178	O15085	ARHGEF11	20.3256	18.8465	-1.47914		Yes
2393	Q5VW32	BROX	22.4545	20.9774	-1.4771		Yes
2871	Q8NG31	CASC5	19.0779	17.601	-1.47683		Yes
3459	Q9BW19	KIFC1	20.3791	18.909	-1.47009		Yes
3533	Q9C0C2	TNKS1BP1	21.4116	19.9451	-1.46651		Yes
14	A2RUS2	DENND3	23.9106	22.4513	-1.45925		Yes
76	O00165	HAX1	23.1887	21.7319	-1.45681		Yes
3481	Q9BXK5	BCL2L13	25.4642	24.0169	-1.44726		Yes
3648	Q9H6T3	RPAP3	24.4044	22.9636	-1.44076		Yes
3978	Q9P2T1	GMPR2	23.7544	22.314	-1.44039		Yes
4222	Q9Y2V7	COG6	23.3101	21.8703	-1.43977		Yes
1211	P41227	NAA10	24.9504	23.5148	-1.43558		Yes
917	P19784	CSNK2A2	24.9889	23.5559	-1.43299		Yes
3725	Q9HCU5	PREB	24.8109	23.3811	-1.42975		Yes
446	O75822	EIF3J	26.6007	25.1731	-1.4276		Yes
435	O75694	NUP155	27.4766	26.0668	-1.40986		Yes
3860	Q9NW08	POLR3B	23.4147	22.0085	-1.40617		Yes
2288	Q49AR2	C5orf22	21.4736	20.0696	-1.40398		Yes
3791	Q9NRW7	VPS45	23.5087	22.1051	-1.40358		Yes
2148	Q15257	PPP2R4	24.0768	22.6765	-1.40025		Yes
33	B0I1T2	MYO1G	27.4586	26.0587	-1.39989		Yes
4279	Q9Y3Z3	SAMHD1	27.3746	25.9774	-1.39723		Yes
1018	P27540	ARNT	21.7555	20.363	-1.39245		Yes
2612	Q7Z7A4	PXK	23.9154	22.5247	-1.39077		Yes
3950	Q9P032	NDUFAF4	22.3483	20.9587	-1.38955		Yes
3646	Q9H6R0	DHX33	21.2056	19.8288	-1.37686		Yes
2647	Q86WC6	PPP1R27	24.7699	23.3941	-1.37577		Yes
436	O75695	RP2	24.5419	23.1665	-1.37537		Yes
3788	Q9NRV9	HEBP1	22.1657	20.7937	-1.37202		Yes
2836	Q8NCG7	DAGLB	23.4152	22.0441	-1.37109		Yes
2153	Q15286	RAB35	24.7726	23.4026	-1.37001		Yes
3116	Q96CT7	CCDC124	24.8081	23.4451	-1.36303		Yes
2802	Q8N8A2	ANKRD44	24.4073	23.0474	-1.35992		Yes
860	P16278	GLB1	23.8741	22.5231	-1.35098		Yes
1083	P31040	SDHA	28.5561	27.2077	-1.34845		Yes
1348	P49721	PSMB2	25.8734	24.5289	-1.34456		Yes
346	O60711	LPXN	23.2802	21.9388	-1.34146		Yes
29	A8CG34	POM121C	23.1246	21.7891	-1.33549		Yes
4367	Q9Y6D9	MAD1L1	25.0228	23.6874	-1.33534		Yes
2739	Q8IZ73	RPUSD2	23.7556	22.4249	-1.33074		Yes
648	P06213	INSR	23.1152	21.7857	-1.3295		Yes
3538	Q9C0E8	LNP	22.3716	21.0487	-1.32286		Yes
3150	Q96FN4	CPNE2	23.8046	22.4865	-1.31812		Yes
193	O15226	NKRF	24.1455	22.8316	-1.31383		Yes
2047	Q14195	DPYSL3	22.064	20.7561	-1.30788		Yes
3189	Q96IU4	ABHD14B	24.6107	23.3099	-1.30071		Yes
862	P16298	PPP3CB	22.9948	21.6948	-1.30003		Yes
1709	P78362	SRPK2	22.2697	20.9709	-1.29879		Yes
2264	Q2NL98	VMAC	18.8587	17.5603	-1.2984		Yes
539	O95466	FMNL1	25.4777	24.185	-1.29263		Yes
219	O15525	MAFG	21.437	20.1464	-1.29056		Yes
3764	Q9NQS7	INCENP	21.9209	20.6325	-1.28838		Yes
2486	Q6PCB5	RSBN1L	22.1579	20.8717	-1.28616		Yes
1378	P50452	SERPINB8	23.8229	22.5379	-1.28502		Yes
910	P19367	HK1	19.1554	17.8711	-1.28428		Yes
1978	Q13510	ASAH1	25.3128	24.0336	-1.27918		Yes
2471	Q6P1X5	TAF2	22.9769	21.7115	-1.26536		Yes
465	O75955	FLOT1	21.6679	20.4051	-1.26277		Yes
3558	Q9GZY8	MFF	25.3061	24.0471	-1.25899		Yes
2234	Q16637	SMN1	23.0356	21.7767	-1.25889		Yes
3612	Q9H3P7	ACBD3	23.928	22.6747	-1.2533		Yes
242	O43353	RIPK2	22.0487	20.801	-1.24773		Yes
4062	Q9UIQ6	LNPEP	25.2776	24.0327	-1.24489		Yes
2099	Q14807	KIF22	22.4983	21.2544	-1.24392		Yes
172	O15027-5	SEC16A	25.3047	24.0696	-1.23517		Yes
1521	P56211	ARPP19	23.7282	22.4946	-1.23361		Yes
3895	Q9NXG2	THUMPD1	24.9276	23.6972	-1.23034		Yes
4374	Q9Y6I4	USP3	20.3524	19.1253	-1.2271		Yes
2073	Q14592	ZNF460	22.0831	20.8563	-1.22679		Yes
4121	Q9ULV3	CIZ1	18.9693	17.7429	-1.22639		Yes
2442	Q6IQ49	SDE2	21.2037	19.9827	-1.22098		Yes
4254	Q9Y3B4	SF3B6	26.4614	25.2431	-1.21831		Yes
2627	Q86U44	METTL3	24.7931	23.5748	-1.21828		Yes
1804	Q03154	ACY1	24.3843	23.171	-1.21331		Yes
3121	Q96D46	NMD3	23.4328	22.2196	-1.21315		Yes
753	P10415	BCL2	23.8872	22.674	-1.21313		Yes
1932	Q13190	STX5	22.8524	21.6468	-1.20555		Yes
2168	Q15404	RSU1	25.156	23.9514	-1.2046		Yes
3247	Q96QD9	FYTTD1	22.7817	21.5785	-1.20317		Yes
1328	P49366	DHPS	22.3865	21.1851	-1.20141		Yes
3661	Q9H832	UBE2Z	21.178	19.9767	-1.20124		Yes
1344	P49715	CEBPA	21.9686	20.7702	-1.1984		Yes
601	P01040	CSTA	21.5974	20.4	-1.19742		Yes
2951	Q8WV92	MITD1	23.5904	22.3976	-1.19276		Yes
1988	Q13564	NAE1	25.7903	24.5989	-1.1914		Yes
3377	Q9BRA2	TXNDC17	25.1235	23.9326	-1.19097		Yes
2004	Q13625	TP53BP2	19.6868	18.4964	-1.1904		Yes
1429	P52209	PGD	28.5157	29.1663	0.65061	Yes
1197	P40763	STAT3	25.973	26.6315	0.658488	Yes
2907	Q8TDB6	DTX3L	19.9211	20.5803	0.659239	Yes
3406	Q9BT17	MTG1	20.9659	21.6265	0.660613	Yes
2348	Q5PRF9	SAMD4B	21.5373	22.2053	0.667946	Yes
117	O00488	ZNF593	18.935	19.6057	0.670659	Yes
615	P04066	FUCA1	22.521	23.1996	0.678602	Yes
1128	P35226	BMI1	18.988	19.6688	0.680782	Yes
800	P13051	UNG	20.1201	20.804	0.683947	Yes
2202	Q15813	TBCE	24.863	25.5494	0.686428	Yes
2345	Q5K4L6	SLC27A3	20.3115	20.998	0.686515	Yes
2274	Q32P41	TRMT5	23.2613	23.9497	0.688402	Yes
4220	Q9Y2U8	LEMD3	23.6454	24.3364	0.691029	Yes
1218	P41743	PRKCI	21.402	22.0936	0.691578	Yes
4262	Q9Y3D0	FAM96B	23.8756	24.5692	0.693595	Yes
3628	Q9H4L5	OSBPL3	18.5971	19.2939	0.69671	Yes
2390	Q5VTR2	RNF20	21.7309	22.4287	0.697883	Yes
8	A0JNW5	UHRF1BP1L	23.0142	23.7133	0.699111	Yes
1041	P28799	GRN	20.4009	21.1081	0.707213	Yes
383	O75165	DNAJC13	24.5555	25.2668	0.711322	Yes
2306	Q53F19	C17orf85	19.9621	20.6746	0.712493	Yes
973	P23469	PTPRE	21.8489	22.5663	0.717462	Yes
2929	Q8TF64	GIPC3	19.8685	20.586	0.717543	Yes
2262	Q2M389	KIAA1033	21.8722	22.5916	0.71936	Yes
1265	P45983-3	MAPK8	21.9197	22.6426	0.722948	Yes
1822	Q05086	UBE3A	23.023	23.7464	0.723463	Yes
197	O15258	RER1	21.1051	21.8311	0.72591	Yes
2245	Q16763	UBE2S	19.937	20.6661	0.72901	Yes
3751	Q9NPQ8	RIC8A	20.0399	20.7813	0.741402	Yes
1248	P43034	PAFAH1B1	24.2165	24.9586	0.742063	Yes
843	P15309	ACPP	22.0716	22.8318	0.760265	Yes
2411	Q66PJ3	ARL6IP4	22.5503	23.3106	0.760358	Yes
3603	Q9H2W6	MRPL46	23.2295	23.9943	0.764801	Yes
388	O75190	DNAJB6	20.2936	21.0657	0.772162	Yes
2824	Q8NBN3	TMEM87A	22.2399	23.0145	0.774643	Yes
199	O15269	SPTLC1	23.1102	23.886	0.775888	Yes
4149	Q9UNS1	TIMELESS	21.6226	22.4006	0.778028	Yes
707	P08651	NFIC	18.6131	19.3933	0.78025	Yes
1432	P52294	KPNA1	24.6308	25.4119	0.781111	Yes
608	P02786	TFRC	24.8776	25.6593	0.781627	Yes
2196	Q15723-4	ELF2	20.4411	21.2329	0.79181	Yes
72	O00154-2	ACOT7	22.7981	23.5912	0.79301	Yes
2302	Q4ZG55	GREB1	18.7581	19.5525	0.794425	Yes
3420	Q9BTV4	TMEM43	25.1697	25.9706	0.800974	Yes
981	P23921	RRM1	23.9862	24.7966	0.810353	Yes
2450	Q6NUK1	SLC25A24	22.2393	23.0555	0.816198	Yes
180	O15111	CHUK	23.2221	24.0504	0.828375	Yes
2562	Q7L4I2	RSRC2	18.4065	19.2354	0.828873	Yes
2769	Q8N392	ARHGAP18	20.4114	21.2501	0.838726	Yes
2273	Q32P28	LEPRE1	20.829	21.6679	0.83895	Yes
4085	Q9UKF7	PITPNC1	19.9852	20.8334	0.848136	Yes
3442	Q9BV68	RNF126	22.7382	23.5915	0.853332	Yes
2156	Q15293	RCN1	24.1883	25.0504	0.862149	Yes
4292	Q9Y4E5	ZNF451	20.1805	21.047	0.866534	Yes
2565	Q7L5D6	GET4	20.7736	21.6405	0.866884	Yes
2718	Q8IY21	DDX60	21.4265	22.3092	0.882645	Yes
597	P00746	CFD	20.8715	21.7573	0.885801	Yes
807	P13674	P4HA1	23.0116	23.905	0.893401	Yes
1984	Q13546	RIPK1	22.37	23.2667	0.896714	Yes
603	P01137	TGFB1	20.8651	21.7632	0.898061	Yes
2784	Q8N573-2	OXR1	23.6288	24.5295	0.90073	Yes
3254	Q96RE7	NACC1	20.3646	21.2671	0.902417	Yes
4007	Q9UBW7	ZMYM2	22.7115	23.6352	0.923722	Yes
2795	Q8N6Q8	METTL25	20.9055	21.8296	0.924112	Yes
288	O43805	SSNA1	23.0319	23.9683	0.936479	Yes
726	P09543	CNP	23.5175	24.4545	0.937011	Yes
2594	Q7Z4H8	KDELC2	21.1528	22.09	0.93727	Yes
2121	Q15031	LARS2	20.9037	21.8452	0.94143	Yes
1880	Q12797	ASPH	22.4993	23.4434	0.944107	Yes
299	O43913	ORC5	23.0226	23.9763	0.95367	Yes
4375	Q9Y6I9	TEX264	21.8539	22.8199	0.966051	Yes
4057	Q9UIB8	CD84	19.7569	20.7349	0.978013	Yes
1398	P51114	FXR1	24.4712	25.4496	0.97847	Yes
2972	Q8WWQ0	PHIP	23.39	24.3793	0.989329	Yes
4119	Q9ULT8	HECTD1	21.9156	22.9112	0.995635	Yes
1945	Q13309	SKP2	19.6371	20.6362	0.999115	Yes
2677	Q8IUH5	ZDHHC17	18.2176	19.2243	1.00663	Yes
3600	Q9H2U1	DHX36	21.6895	22.6982	1.00865	Yes
3915	Q9NYL2	ZAK	23.0791	24.0907	1.01163	Yes
2054	Q14242	SELPLG	23.6765	24.6931	1.01664	Yes
4200	Q9Y2H6	FNDC3A	22.0256	23.0425	1.01695	Yes
3457	Q9BVQ7	SPATA5L1	21.3319	22.3554	1.02347	Yes
2142	Q15126	PMVK	24.0358	25.0713	1.0355	Yes
1290	P47712	PLA2G4A	23.1076	24.1913	1.08369	Yes
706	P08648	ITGA5	21.9009	22.9921	1.09126	Yes
761	P10746	UROS	20.1279	21.2718	1.14387	Yes
2955	Q8WVD3	RNF138	18.2406	19.3929	1.15231	Yes
1517	P56178	DLX5	19.8112	20.994	1.18281	Yes
3567	Q9H0A8	COMMD4	23.1652	24.3627	1.19746	Yes
1238	P42695	NCAPD3	22.5306	23.758	1.22732	Yes
2217	Q16222	UAP1	19.5346	20.7624	1.22783	Yes
1379	P50454	SERPINH1	25.0597	26.2926	1.23283	Yes
2246	Q16775	HAGH	19.744	20.9932	1.24921	Yes
3639	Q9H5Q4	TFB2M	21.2842	22.5407	1.2565	Yes
3736	Q9NP72	RAB18	24.7844	26.0701	1.28566	Yes
2374	Q5T5Y3-2	CAMSAP1	20.1087	21.4123	1.30364	Yes
3302	Q99504	EYA3	19.5943	20.9003	1.30595	Yes
2035	Q14145	KEAP1	21.7613	23.1134	1.3521	Yes
2482	Q6P5R6	RPL22L1	19.4732	20.8437	1.37052	Yes
3171	Q96HC4	PDLIM5	20.3353	21.7094	1.37417	Yes
2852	Q8NEM2	SHCBP1	18.824	20.239	1.41505	Yes
3738	Q9NP79	VTA1	24.1222	25.541	1.41882	Yes
2832	Q8NC56	LEMD2	20.9914	22.443	1.45155	Yes
2853	Q8NEW0	SLC30A7	21.3253	22.7892	1.46386	Yes
3530	Q9C037	TRIM4	19.0127	20.4921	1.47934	Yes
1451	P52926	HMGA2	17.7735	19.2554	1.4819	Yes
1316	P48960	CD97	23.7504	25.3115	1.56112	Yes
3640	Q9H5X1	FAM96A	20.6001	22.1929	1.59278	Yes
2075	Q14644	RASA3	22.1508	23.7725	1.62178	Yes
2755	Q8N137	CNTROB	18.3283	19.9831	1.65481	Yes
3869	Q9NWU2	GID8	24.1042	25.8291	1.72483	Yes
1799	Q02809	PLOD1	20.7655	22.5326	1.76713	Yes
3105	Q96BZ4	PLD4	20.8431	22.6347	1.7916	Yes
3061	Q93084	ATP2A3	21.801	23.6302	1.82927	Yes
2454	Q6NVY1	HIBCH	21.2257	23.0736	1.8479	Yes
387	O75179	ANKRD17	21.0336	22.9206	1.88701	Yes
3535	Q9C0D3	ZYG11B	19.8398	21.7317	1.89186	Yes
4272	Q9Y3P9	RABGAP1	21.6681	23.5662	1.89803	Yes
3663	Q9H857-2	NT5DC2	20.8351	22.7345	1.8994	Yes
1755	Q00403	GTF2B	21.7942	23.7177	1.92359	Yes
1800	Q02818	NUCB1	19.8736	21.8061	1.9325	Yes
3349	Q99933	BAG1	20.1138	22.0884	1.97463	Yes
1559	P60953	CDC42	22.4713	24.4526	1.98123	Yes
3494	Q9BY43	CHMP4A	21.91	23.9043	1.99428	Yes
4156	Q9UPN9	TRIM33	20.4989	22.5826	2.08371	Yes
1916	Q13107	USP4	21.0311	23.1306	2.09946	Yes
2462	Q6P158	DHX57	18.6749	20.8272	2.15228	Yes
2707	Q8IXH7	NELFCD	21.4335	23.6727	2.23917	Yes
804	P13612	ITGA4	21.7903	24.0324	2.24207	Yes
879	P17480	UBTF	23.4785	25.7251	2.24658	Yes
3638	Q9H5N1	RABEP2	20.2679	22.5276	2.25979	Yes
3375	Q9BQS8	FYCO1	18.2337	20.4981	2.26445	Yes
1781	Q01664	TFAP4	20.4785	22.8038	2.32528	Yes
4226	Q9Y2X7	GIT1	20.924	23.2697	2.34566	Yes
1161	P36639	NUDT1	22.1438	24.5744	2.43068	Yes
771	P11215	ITGAM	16.9557	19.7778	2.82213	Yes
2441	Q6IN85	SMEK1	21.1605	24.0044	2.8439	Yes
3215	Q96L93	KIF16B	18.2364	21.1479	2.91157	Yes
3208	Q96KC8	DNAJC1	18.2461	21.3391	3.09299	Yes
200	O15294	OGT	20.4782	23.6618	3.18355	Yes
4164	Q9UPY3	DICER1	19.4838	22.9923	3.50845	Yes
3017	Q92625	ANKS1A	18.9254	22.7428	3.81735	Yes
438	O75718	CRTAP	16.7584	21.1686	4.41026	Yes
2474	Q6P2H3	CEP85	17.7056	22.5296	4.82401	Yes
3033	Q92820	GGH	19.2516	24.6588	5.40726	Yes

## Sheet: Supplementary Table 4
Supplementary Table 4. Upregulated and down regulated arginine methylated peptides in SILAC methyl R quantitative proteomics, FC>1.5. (Related to Fig. 3)
Sequence	Modifications	Modified sequence	Dimethyl (R) Probabilities	Methyl (R) Probabilities	Leading razor protein	Gene names	Protein names	Ratio H/L normalized	Ratio H/L normalized SILAC_Global	Peptide.Protein.Normlized.Ratio	log2 ratio (Heavy/Light)
VANTSTQTMGPRPAAAAAAATPAVR	Oxidation (M),Dimethyl (R)	_VANTSTQTM(Oxidation (M))GPR(Dimethyl (R))PAAAAAAATPAVR_	VANTSTQTMGPR(1)PAAAAAAATPAVR	NA	P11940	PABPC1	Polyadenylate-binding protein 1	0.28812	1.122	0.256791	-1.96133
ASRGGGNHQNNYQPY	Dimethyl (R)	_ASR(Dimethyl (R))GGGNHQNNYQPY_	ASR(1)GGGNHQNNYQPY	NA	O14979-2	HNRNPDL	Heterogeneous nuclear ribonucleoprotein D-like	0.296955	0.88399	0.335926	-1.57379
GMDTRGPVPGPRGPIPSGMQGPSPINMGAVVPQGSR	2 Oxidation (M),Methyl (R),Dimethyl (R)	_GM(Oxidation (M))DTR(Methyl (R))GPVPGPR(Dimethyl (R))GPIPSGMQGPSPINM(Oxidation (M))GAVVPQGSR_	GMDTR(0.26)GPVPGPR(0.74)GPIPSGMQGPSPINMGAVVPQGSR	GMDTR(0.74)GPVPGPR(0.26)GPIPSGMQGPSPINMGAVVPQGSR	P33240	CSTF2	Cleavage stimulation factor subunit 2	0.33974	0.80635	0.421331	-1.24698
VANTSTQTMGPRPAAAAAAATPAVRTVPQYK	Oxidation (M),Methyl (R),Dimethyl (R)	_VANTSTQTM(Oxidation (M))GPR(Dimethyl (R))PAAAAAAATPAVR(Methyl (R))TVPQYK_	VANTSTQTMGPR(0.997)PAAAAAAATPAVR(0.003)TVPQYK	VANTSTQTMGPR(0.003)PAAAAAAATPAVR(0.997)TVPQYK	P11940	PABPC1	Polyadenylate-binding protein 1	0.4836	1.122	0.431016	-1.21419
GATVTRGVPPPPTVR	Methyl (R)	_GATVTR(Methyl (R))GVPPPPTVR_	NA	GATVTR(1)GVPPPPTVR	Q07666	KHDRBS1	KH domain-containing, RNA-binding, signal transduction-associated protein 1	0.45877	1.0397	0.441252	-1.18032
EEAAGVSGPAGRGRGGEHGPQVPLSQPPEDELDR	2 Dimethyl (R)	_EEAAGVSGPAGR(Dimethyl (R))GR(Dimethyl (R))GGEHGPQVPLSQPPEDELDR_	EEAAGVSGPAGR(1)GR(1)GGEHGPQVPLSQPPEDELDR	NA	Q15654	TRIP6	Thyroid receptor-interacting protein 6	0.47333	1.0358	0.45697	-1.12983
GGNFGFGDSRGGGGNFGPGPGSNFR	Dimethyl (R)	_GGNFGFGDSR(Dimethyl (R))GGGGNFGPGPGSNFR_	GGNFGFGDSR(1)GGGGNFGPGPGSNFR	NA	P22626	HNRNPA2B1	Heterogeneous nuclear ribonucleoproteins A2/B1	0.36966	0.80566	0.458829	-1.12397
GPVPGPRGPIPSGMQGPSPINMGAVVPQGSR	2 Oxidation (M),Dimethyl (R)	_GPVPGPR(Dimethyl (R))GPIPSGM(Oxidation (M))QGPSPINM(Oxidation (M))GAVVPQGSR_	GPVPGPR(1)GPIPSGMQGPSPINMGAVVPQGSR	NA	P33240	CSTF2	Cleavage stimulation factor subunit 2	0.37058	0.80635	0.459577	-1.12162
EEAAGVSGPAGRGRGGEHGPQVPLSQPPEDELDR	Methyl (R),Dimethyl (R)	_EEAAGVSGPAGR(Methyl (R))GR(Dimethyl (R))GGEHGPQVPLSQPPEDELDR_	EEAAGVSGPAGR(0.287)GR(0.713)GGEHGPQVPLSQPPEDELDR	EEAAGVSGPAGR(0.713)GR(0.287)GGEHGPQVPLSQPPEDELDR	Q15654	TRIP6	Thyroid receptor-interacting protein 6	0.48458	1.0358	0.467832	-1.09594
SFDEVEGVFGR	Methyl (R)	_SFDEVEGVFGR(Methyl (R))_	NA	SFDEVEGVFGR(1)	Q6Y7W6	GIGYF2	PERQ amino acid-rich with GYF domain-containing protein 2	0.51591	1.0433	0.494498	-1.01596
ALFYVARYPGPDAAAAAGPEGAEAGAHGR	Acetyl (Protein N-term),Methyl (R)	_(Acetyl (Protein N-term))ALFYVAR(Methyl (R))YPGPDAAAAAGPEGAEAGAHGR_	NA	ALFYVAR(1)YPGPDAAAAAGPEGAEAGAHGR	Q8N8A6	DDX51	ATP-dependent RNA helicase DDX51	0.51535	1.0319	0.499419	-1.00168
SISYSCSAVPHQGRGFSQYGVSGSPTK	Methyl (R)	_SISYSCSAVPHQGR(Methyl (R))GFSQYGVSGSPTK_	NA	SISYSCSAVPHQGR(1)GFSQYGVSGSPTK	Q9NXC5	MIOS	WD repeat-containing protein mio	0.43875	0.82196	0.533785	-0.905669
NRPPFGQGYTQPGPGYR	Methyl (R),Dimethyl (R)	_NR(Dimethyl (R))PPFGQGYTQPGPGYR(Methyl (R))_	NR(1)PPFGQGYTQPGPGYR	NRPPFGQGYTQPGPGYR(1)	Q92734	TFG	Protein TFG	0.52444	0.95095	0.551491	-0.858592
SFDEVEGVFGRGGGR	Methyl (R)	_SFDEVEGVFGR(Methyl (R))GGGR_	NA	SFDEVEGVFGR(0.993)GGGR(0.007)	Q6Y7W6	GIGYF2	PERQ amino acid-rich with GYF domain-containing protein 2	0.59351	1.0433	0.568878	-0.81381
GPPPPGRGGPPPPPPPATGR	Methyl (R)	_GPPPPGR(Methyl (R))GGPPPPPPPATGR_	NA	GPPPPGR(1)GGPPPPPPPATGR	P42768	WAS	Wiskott-Aldrich syndrome protein	0.52426	0.90647	0.578353	-0.789977
SSFFSDRGSGSR	Methyl (R)	_SSFFSDR(Methyl (R))GSGSR_	NA	SSFFSDR(0.79)GSGSR(0.21)	O00571	DDX3X	ATP-dependent RNA helicase DDX3X	0.769905	1.3022	0.591234	-0.758199
SGGGGHGSSRGFGGGGYGGFYNSDGYGGNYNSQGVDWWGN	Methyl (R)	_SGGGGHGSSR(Methyl (R))GFGGGGYGGFYNSDGYGGNYNSQGVDWWGN_	NA	SGGGGHGSSR(1)GFGGGGYGGFYNSDGYGGNYNSQGVDWWGN	O00571	DDX3X	ATP-dependent RNA helicase DDX3X	0.77471	1.3022	0.594924	-0.749223
RGGHQNSYKPY	Dimethyl (R)	_R(Dimethyl (R))GGHQNSYKPY_	R(1)GGHQNSYKPY	NA	Q14103	HNRNPD	Heterogeneous nuclear ribonucleoprotein D0	0.52656	0.88508	0.594929	-0.74921
RGASQASGPLPGPHFPLPGRGEVWGPGYR	Methyl (R),Dimethyl (R)	_R(Dimethyl (R))GASQASGPLPGPHFPLPGR(Methyl (R))GEVWGPGYR_	R(1)GASQASGPLPGPHFPLPGRGEVWGPGYR	RGASQASGPLPGPHFPLPGR(0.77)GEVWGPGYR(0.23)	Q15654	TRIP6	Thyroid receptor-interacting protein 6	0.620655	1.0358	0.599204	-0.738882
KYPLPPPSGRYNWN	Methyl (R)	_KYPLPPPSGR(Methyl (R))YNWN_	NA	KYPLPPPSGR(1)YNWN	Q9H0D6	XRN2	5-3 exoribonuclease 2	0.508815	0.84455	0.602469	-0.731042
SFDEVEGVFGRGGGR	Methyl (R)	_SFDEVEGVFGRGGGR(Methyl (R))_	NA	SFDEVEGVFGR(0.337)GGGR(0.663)	Q6Y7W6	GIGYF2	PERQ amino acid-rich with GYF domain-containing protein 2	0.62997	1.0433	0.603824	-0.727799
TDGFAEAIHSPQVAGVPRFR	Methyl (R)	_TDGFAEAIHSPQVAGVPR(Methyl (R))FR_	NA	TDGFAEAIHSPQVAGVPR(0.5)FR(0.5)	P12270	TPR	Nucleoprotein TPR	0.48583	0.80431	0.604033	-0.7273
LAVQRGGTFQMGGSSSHNRPSGSNVDTLLR	Oxidation (M),Methyl (R)	_LAVQR(Methyl (R))GGTFQM(Oxidation (M))GGSSSHNRPSGSNVDTLLR_	NA	LAVQR(0.999)GGTFQMGGSSSHNRPSGSNVDTLLR	Q7Z6Z7	HUWE1	E3 ubiquitin-protein ligase HUWE1	0.63895	1.0532	0.606675	-0.721004
GMDTRGPVPGPRGPIPSGMQGPSPINMGAVVPQGSR	2 Oxidation (M),Methyl (R),Dimethyl (R)	_GM(Oxidation (M))DTR(Methyl (R))GPVPGPR(Dimethyl (R))GPIPSGM(Oxidation (M))QGPSPINMGAVVPQGSR_	GMDTR(0.134)GPVPGPR(0.866)GPIPSGMQGPSPINMGAVVPQGSR	GMDTR(0.866)GPVPGPR(0.134)GPIPSGMQGPSPINMGAVVPQGSR	P33240	CSTF2	Cleavage stimulation factor subunit 2	0.48971	0.80635	0.607317	-0.719479
MRPGTGAERGGLMVSEMESHPPSQGPGDGER	Acetyl (Protein N-term),3 Oxidation (M),Methyl (R)	_(Acetyl (Protein N-term))M(Oxidation (M))RPGTGAER(Methyl (R))GGLM(Oxidation (M))VSEM(Oxidation (M))ESHPPSQGPGDGER_	NA	MR(0.486)PGTGAER(0.514)GGLMVSEMESHPPSQGPGDGER	O75400	PRPF40A	Pre-mRNA-processing factor 40 homolog A	0.52811	0.86668	0.609348	-0.714661
GPANGFRGGYDGYRPSFSNTPNSGYTQSQFSAPR	Methyl (R)	_GPANGFR(Methyl (R))GGYDGYRPSFSNTPNSGYTQSQFSAPR_	NA	GPANGFR(0.95)GGYDGYR(0.05)PSFSNTPNSGYTQSQFSAPR	Q14444	CAPRIN1	Caprin-1	0.660935	1.0829	0.610338	-0.71232
SLYASSPGGVYATR	Methyl (R)	_SLYASSPGGVYATR(Methyl (R))_	NA	SLYASSPGGVYATR(1)	P08670	VIM	Vimentin	0.891115	1.4457	0.61639	-0.698085
GASQASGPLPGPHFPLPGRGEVWGPGYR	Methyl (R)	_GASQASGPLPGPHFPLPGR(Methyl (R))GEVWGPGYR_	NA	GASQASGPLPGPHFPLPGR(0.964)GEVWGPGYR(0.036)	Q15654	TRIP6	Thyroid receptor-interacting protein 6	0.65597	1.0358	0.633298	-0.659044
NVALLSQLYHSPARR	Methyl (R)	_NVALLSQLYHSPAR(Methyl (R))R_	NA	NVALLSQLYHSPAR(0.863)R(0.137)	Q15717	ELAVL1	ELAV-like protein 1	0.68726	1.0677	0.643683	-0.635578
GMDTRGPVPGPRGPIPSGMQGPSPINMGAVVPQGSR	3 Oxidation (M),Methyl (R),Dimethyl (R)	_GM(Oxidation (M))DTR(Dimethyl (R))GPVPGPR(Methyl (R))GPIPSGM(Oxidation (M))QGPSPINM(Oxidation (M))GAVVPQGSR_	GMDTR(0.912)GPVPGPR(0.088)GPIPSGMQGPSPINMGAVVPQGSR	GMDTR(0.088)GPVPGPR(0.912)GPIPSGMQGPSPINMGAVVPQGSR	P33240	CSTF2	Cleavage stimulation factor subunit 2	0.52021	0.80635	0.645142	-0.632312
EEAAGVSGPAGRGRGGEHGPQVPLSQPPEDELDR	Dimethyl (R)	_EEAAGVSGPAGRGR(Dimethyl (R))GGEHGPQVPLSQPPEDELDR_	EEAAGVSGPAGR(0.264)GR(0.732)GGEHGPQVPLSQPPEDELDR(0.004)	NA	Q15654	TRIP6	Thyroid receptor-interacting protein 6	0.66931	1.0358	0.646177	-0.629999
SAPWNSFLPPPPPMPGPR	Oxidation (M),Methyl (R)	_SAPWNSFLPPPPPM(Oxidation (M))PGPR(Methyl (R))_	NA	SAPWNSFLPPPPPMPGPR(1)	Q16637	SMN1	Survival motor neuron protein	0.54121	0.82946	0.652485	-0.615984
RVPFSLLRGPSWDPFR	Methyl (R)	_RVPFSLLR(Methyl (R))GPSWDPFR_	NA	R(0.003)VPFSLLR(0.997)GPSWDPFR	P04792	HSPB1	Heat shock protein beta-1	0.83966	1.286	0.652924	-0.615013
EEAAGVSGPAGRGRGGEHGPQVPLSQPPEDELDR	2 Methyl (R)	_EEAAGVSGPAGR(Methyl (R))GR(Methyl (R))GGEHGPQVPLSQPPEDELDR_	NA	EEAAGVSGPAGR(1)GR(1)GGEHGPQVPLSQPPEDELDR(0.001)	Q15654	TRIP6	Thyroid receptor-interacting protein 6	0.68008	1.0358	0.656575	-0.606969
LAVQRGGTFQMGGSSSHNRPSGSNVDTLLR	Methyl (R)	_LAVQR(Methyl (R))GGTFQMGGSSSHNRPSGSNVDTLLR_	NA	LAVQR(0.997)GGTFQMGGSSSHNR(0.002)PSGSNVDTLLR	Q7Z6Z7	HUWE1	E3 ubiquitin-protein ligase HUWE1	0.692005	1.0532	0.65705	-0.605925
GGLRPGSLDAEIDLLSSTLAELNGGRGHASR	Methyl (R)	_GGLRPGSLDAEIDLLSSTLAELNGGR(Methyl (R))GHASR_	NA	GGLRPGSLDAEIDLLSSTLAELNGGR(0.871)GHASR(0.129)	Q15654	TRIP6	Thyroid receptor-interacting protein 6	0.68303	1.0358	0.659423	-0.600725
SSGPYGGGGQYFAKPRNQGGYGGSSSSSSYGSGR	Methyl (R)	_SSGPYGGGGQYFAKPR(Methyl (R))NQGGYGGSSSSSSYGSGR_	NA	SSGPYGGGGQYFAKPR(0.992)NQGGYGGSSSSSSYGSGR(0.008)	P09651	HNRNPA1	Heterogeneous nuclear ribonucleoprotein A1;Heterogeneous nuclear ribonucleoprotein A1, N-terminally processed	0.64244	0.97167	0.661171	-0.596905
EEAAGVSGPAGRGRGGEHGPQVPLSQPPEDELDR	Dimethyl (R)	_EEAAGVSGPAGR(Dimethyl (R))GRGGEHGPQVPLSQPPEDELDR_	EEAAGVSGPAGR(0.5)GR(0.5)GGEHGPQVPLSQPPEDELDR	NA	Q15654	TRIP6	Thyroid receptor-interacting protein 6	0.68924	1.0358	0.665418	-0.587667
SGSNGGGQAPGASPSVSLPASLGRGWGR	2 Methyl (R)	_SGSNGGGQAPGASPSVSLPASLGR(Methyl (R))GWGR(Methyl (R))_	NA	SGSNGGGQAPGASPSVSLPASLGR(1)GWGR(1)	P38432	COIL	Coilin	2.0874	1.3314	1.56782	0.648763
LLALSGPGGGRGR	Dimethyl (R)	_LLALSGPGGGR(Dimethyl (R))GR_	LLALSGPGGGR(0.858)GR(0.142)	NA	Q9H307	PNN	Pinin	1.70075	1.0671	1.59381	0.672476
FCAFGGNPPVTGPR	Methyl (R)	_FCAFGGNPPVTGPR(Methyl (R))_	NA	FCAFGGNPPVTGPR(1)	O15446	CD3EAP	DNA-directed RNA polymerase I subunit RPA34	1.0785	0.66876	1.61269	0.689466
RQSVGRGLQLTPGIGGMQQHFFDDEDR	Methyl (R)	_RQSVGR(Methyl (R))GLQLTPGIGGMQQHFFDDEDR_	NA	R(0.085)QSVGR(0.915)GLQLTPGIGGMQQHFFDDEDR	P12270	TPR	Nucleoprotein TPR	1.30585	0.80431	1.62357	0.699166
GGGGNFGPGPGSNFRGGSDGYGSGR	Dimethyl (R)	_GGGGNFGPGPGSNFR(Dimethyl (R))GGSDGYGSGR_	GGGGNFGPGPGSNFR(0.984)GGSDGYGSGR(0.016)	NA	P22626	HNRNPA2B1	Heterogeneous nuclear ribonucleoproteins A2/B1	1.3179	0.80566	1.6358	0.709998
GGGGNFGPGPGSNFRGGSDGYGSGR	2 Methyl (R)	_GGGGNFGPGPGSNFR(Methyl (R))GGSDGYGSGR(Methyl (R))_	NA	GGGGNFGPGPGSNFR(1)GGSDGYGSGR(1)	P22626	HNRNPA2B1	Heterogeneous nuclear ribonucleoproteins A2/B1	1.3179	0.80566	1.6358	0.709998
GLSGPSGPGHMASRGGVAGRGGFAQGGHSQGHVVPGGGLEGGGVASQDR	Oxidation (M),Methyl (R),Dimethyl (R)	_GLSGPSGPGHM(Oxidation (M))ASR(Methyl (R))GGVAGR(Dimethyl (R))GGFAQGGHSQGHVVPGGGLEGGGVASQDR_	GLSGPSGPGHMASR(0.099)GGVAGR(0.901)GGFAQGGHSQGHVVPGGGLEGGGVASQDR	GLSGPSGPGHMASR(0.901)GGVAGR(0.099)GGFAQGGHSQGHVVPGGGLEGGGVASQDR	Q14151	SAFB2	Scaffold attachment factor B2	1.3397	0.81809	1.63759	0.711579
GGVAGRGGFAQGGHSQGHVVPGGGLEGGGVASQDR	Dimethyl (R)	_GGVAGR(Dimethyl (R))GGFAQGGHSQGHVVPGGGLEGGGVASQDR_	GGVAGR(1)GGFAQGGHSQGHVVPGGGLEGGGVASQDR	NA	Q14151	SAFB2	Scaffold attachment factor B2	1.3585	0.81809	1.66058	0.731683
QSVGRGLQLTPGIGGMQQHFFDDEDRTVPSTPTLVVPHR	Oxidation (M),Methyl (R)	_QSVGR(Methyl (R))GLQLTPGIGGM(Oxidation (M))QQHFFDDEDRTVPSTPTLVVPHR_	NA	QSVGR(0.997)GLQLTPGIGGMQQHFFDDEDR(0.003)TVPSTPTLVVPHR	P12270	TPR	Nucleoprotein TPR	1.34625	0.80431	1.67379	0.743123
GGSDGYGSGRGFGDGYNGYGGGPGGGNFGGSPGYGGGR	2 Methyl (R)	_GGSDGYGSGR(Methyl (R))GFGDGYNGYGGGPGGGNFGGSPGYGGGR(Methyl (R))_	NA	GGSDGYGSGR(1)GFGDGYNGYGGGPGGGNFGGSPGYGGGR(1)	P22626	HNRNPA2B1	Heterogeneous nuclear ribonucleoproteins A2/B1	1.3559	0.80566	1.68297	0.751008
LLQLVEDRGSGR	Methyl (R)	_LLQLVEDR(Methyl (R))GSGR_	NA	LLQLVEDR(0.995)GSGR(0.005)	P17844	DDX5	Probable ATP-dependent RNA helicase DDX5	1.9921	1.1744	1.69627	0.762366
SGSGNFGGGRGGGFGGNDNFGR	Methyl (R),Dimethyl (R)	_SGSGNFGGGR(Dimethyl (R))GGGFGGNDNFGR(Methyl (R))_	SGSGNFGGGR(1)GGGFGGNDNFGR	SGSGNFGGGRGGGFGGNDNFGR(1)	P09651	HNRNPA1	Heterogeneous nuclear ribonucleoprotein A1;Heterogeneous nuclear ribonucleoprotein A1, N-terminally processed	1.6545	0.97167	1.70274	0.767857
EVYQQQQYGSGGRGNR	Dimethyl (R)	_EVYQQQQYGSGGR(Dimethyl (R))GNR_	EVYQQQQYGSGGR(0.673)GNR(0.327)	NA	Q99729-3	HNRNPAB	Heterogeneous nuclear ribonucleoprotein A/B	1.3342	0.77967	1.71124	0.775039
RQSVGRGLQLTPGIGGMQQHFFDDEDR	Oxidation (M),Methyl (R)	_R(Methyl (R))QSVGRGLQLTPGIGGM(Oxidation (M))QQHFFDDEDR_	NA	R(0.973)QSVGR(0.027)GLQLTPGIGGMQQHFFDDEDR	P12270	TPR	Nucleoprotein TPR	1.4028	0.80431	1.7441	0.802486
SYRGGGGGGGGWR	Methyl (R)	_SYR(Methyl (R))GGGGGGGGWR_	NA	SYR(1)GGGGGGGGWR	P62995	TRA2B	Transformer-2 protein homolog beta	1.8038	1.0299	1.75143	0.808535
PFSPPSGPGRFPVPSPGHR	Dimethyl (R)	_PFSPPSGPGR(Dimethyl (R))FPVPSPGHR_	PFSPPSGPGR(0.999)FPVPSPGHR(0.001)	NA	O43516	WIPF1	WAS/WASL-interacting protein family member 1	1.1788	0.67088	1.7571	0.813192
SRAAMAQWR	Oxidation (M),Dimethyl (R)	_SR(Dimethyl (R))AAM(Oxidation (M))AQWR_	SR(1)AAMAQWR	NA	Q8TDD1	DDX54	ATP-dependent RNA helicase DDX54	1.1655	0.65811	1.77098	0.824548
TEQAGRNALLSDISK	Methyl (R)	_TEQAGR(Methyl (R))NALLSDISK_	NA	TEQAGR(1)NALLSDISK	O43516	WIPF1	WAS/WASL-interacting protein family member 1	1.22452	0.67088	1.82524	0.868084
LHFLQRGGLK	Methyl (R)	_LHFLQR(Methyl (R))GGLK_	NA	LHFLQR(1)GGLK	Q8TDD1	DDX54	ATP-dependent RNA helicase DDX54	1.2156	0.65811	1.84711	0.885268
GGVAGRGGFAQGGHSQGHVVPGGGLEGGGVASQDR	Methyl (R)	_GGVAGR(Methyl (R))GGFAQGGHSQGHVVPGGGLEGGGVASQDR_	NA	GGVAGR(1)GGFAQGGHSQGHVVPGGGLEGGGVASQDR	Q14151	SAFB2	Scaffold attachment factor B2	1.5698	0.81809	1.91886	0.940249
GRGRGQGNWNMGPPGGLQEFNFIVPTGK	Dimethyl (R)	_GR(Dimethyl (R))GRGQGNWNMGPPGGLQEFNFIVPTGK_	GR(0.53)GR(0.47)GQGNWNMGPPGGLQEFNFIVPTGK	NA	Q96AE4	FUBP1	Far upstream element-binding protein 1	1.8255	0.92561	1.97221	0.979815
TLTYMSHRNSR	Oxidation (M),Methyl (R)	_TLTYM(Oxidation (M))SHR(Methyl (R))NSR_	NA	TLTYMSHR(0.956)NSR(0.044)	Q15022	SUZ12	Polycomb protein SUZ12	1.404	0.68114	2.06125	1.04352
RQSVGRGLQLTPGIGGMQQHFFDDEDR	Methyl (R)	_R(Methyl (R))QSVGRGLQLTPGIGGMQQHFFDDEDR_	NA	R(0.5)QSVGR(0.5)GLQLTPGIGGMQQHFFDDEDR	P12270	TPR	Nucleoprotein TPR	1.6763	0.80431	2.08415	1.05946
GRGTPAYPESTFGSR	Dimethyl (R)	_GR(Dimethyl (R))GTPAYPESTFGSR_	GR(1)GTPAYPESTFGSR	NA	Q5BKZ1	ZNF326	DBIRD complex subunit ZNF326	1.97835	0.78063	2.5343	1.34159
AGRGFSLEELR	Methyl (R)	_AGR(Methyl (R))GFSLEELR_	NA	AGR(1)GFSLEELR	P26373	RPL13	60S ribosomal protein L13	3.6334	0.94271	3.85421	1.94643
MGSRAGGPTTPLSPTR	Oxidation (M),Methyl (R)	_M(Oxidation (M))GSR(Methyl (R))AGGPTTPLSPTR_	NA	MGSR(1)AGGPTTPLSPTR	P20700	LMNB1	Lamin-B1	3.6165	0.77514	4.66561	2.22207
GRGGPPGQFHDNANGGQNGTVQEIMIPAGK	Oxidation (M),Methyl (R)	_GR(Methyl (R))GGPPGQFHDNANGGQNGTVQEIM(Oxidation (M))IPAGK_	NA	GR(1)GGPPGQFHDNANGGQNGTVQEIMIPAGK	Q92945	KHSRP	Far upstream element-binding protein 2	7.3896	0.95861	7.70866	2.94648

## Sheet: Supplementary Table 5
Supplementary Table 5. Translation and DNA damage response related targets of PRMT9 in SILAC analysis. (Related to Fig.3d)
Translation related targets
CAPRIN1
DDX3X
ELAVL1
GIGYF2
HNRNPD
HSPB1
KHDRBS1
PABPC1
TPR
VIM
DNA damage response related targets
DDX3X
ELAVL1
HNRNPD
HUWE1
KHDRBS1
TPR
XRN2

## Sheet: Supplementary Table 6
Supplementary Table 6. LD2 STD values in a complex with PRMT9
Proton		1H(ppm)		STD(%) ±error
H1		8.689		67.0±0.42
H2		7.73		57.3±0.85
H3a		7.662		55.3±1.6
H4a		7.486		58.3±1.3
H5		4.166		50.7±0.81
H6		3.98		48.8±0.33
STD values are listed together with chemical shift values. STD error can be within range from 9.5 to 11 ppm.

## Sheet: Supplementary Table 7
Supplementary Table 7. Frequency of leukemia initiating cells (LICs) in BM cells from treated leukemic mice.
Cell dose/mouse			Leukemia developed/tested
		MA9-Ctrl	MA9-Prmt9-KD		CMM-Ctrl	CMM-Prmt9-KD
1 x 106		5/5	5/5		5/5	5/5
1 x 105		5/5	5/5		5/5	4/5
1 x 104		5/5	1/5		4/5	1/5
1 x 103		3/5	0/5		1/5	0/5
1 x 102		0/5	0/5		0/5	0/5
LICs Frequency (95% CI)		1 in 1262	1 in 30547		1 in 5921	1 in 59334
		(414 – 3847)	(10981 – 84978)		(2247 – 15606)	(22532 – 156246)
P value		Ctrl vs. Prmt9-KD p=8.72e-5			Ctrl vs. Prmt9-KD p=1.46e-3
BM cells isolated from MA9 or CMM mice in Fig.5d, 5g were implanted into sub-lethally irradiated recipient mice via i.v. in a dose dependent manner as noted in the table. The number of animals of leukemogenesis was calculated. LIC frequency and P value with one-sided 95% confidence intervals (CI) and χ2 test with 1 degree of freedom were analyzed by Extreme Limiting Dilution Analysis (ELDA) softw…

## Sheet: Supplementary Table 8
Supplementary Table 8. Methylated XRN2 peptides in SILAC analysis.
Sequence	Modifications	Modified sequence	Dimethyl (R) Probabilities	Methyl (R) Probabilities	Leading razor protein	Gene names	Protein names	Ratio H/L normalized	Ratio H/L normalized SILAC_Global	Peptide.Protein.Normlized.Ratio
KYPLPPPSGRYNWN	Methyl (R)	_KYPLPPPSGR(Methyl (R), 946)YNWN_	NA	KYPLPPPSGR(1)YNWN	Q9H0D6	XRN2	5-3 exoribonuclease 2	0.508815	0.84455	0.602469	-0.731042	1.65984
GVGAEPLLPWNR	Methyl (R)	_GVGAEPLLPWNR(Methyl (R), 895)_	NA	GVGAEPLLPWNR(1)	Q9H0D6	XRN2	5-3 exoribonuclease 2	0.609065	0.84455	0.721171	-0.471587	1.38663
GSGTGIYSNAAPPPVTYQGNLYRPLLRGQAQIPK	Methyl (R),Dimethyl (R)	_GSGTGIYSNAAPPPVTYQGNLYR(Dimethyl (R),847)PLLR(Methyl (R), 851)GQAQIPK_	GSGTGIYSNAAPPPVTYQGNLYR(0.797)PLLR(0.203)GQAQIPK	GSGTGIYSNAAPPPVTYQGNLYR(0.203)PLLR(0.797)GQAQIPK	Q9H0D6	XRN2	5-3 exoribonuclease 2	0.71603	0.84455	0.847824	-0.238163	1.17949
FDRGVGAEPLLPWNR	Methyl (R)	_FDR(Methyl (R), 883)GVGAEPLLPWNR_	NA	FDR(1)GVGAEPLLPWNR	Q9H0D6	XRN2	5-3 exoribonuclease 2	0.72134	0.84455	0.854112	-0.227503	1.17081
TLGHVMPRGSGTGIYSNAAPPPVTYQGNLYRPLLR	Oxidation (M),Methyl (R),Dimethyl (R)	_TLGHVM(Oxidation (M))PR(Methyl (R), 824)GSGTGIYSNAAPPPVTYQGNLYR(Dimethyl (R), 847)PLLR_	TLGHVMPR(0.001)GSGTGIYSNAAPPPVTYQGNLYR(0.745)PLLR(0.255)	TLGHVMPR(0.998)GSGTGIYSNAAPPPVTYQGNLYR(0.001)PLLR(0.001)	Q9H0D6	XRN2	5-3 exoribonuclease 2	1.1064	0.84455	1.31005	0.389618	0.763332

## Sheet: Supplementary Table 9
Supplementary Table 9. PRMT9 KD signature used for ICB response clinical trial analysis, FC>2, p<0.05.
Gene names
IFI44L
EPSTI1
OAS2
IFI44
IFIT1
CXCL10
OASL
IFIT2
JUP
SPP1
GPNMB
IL4I1
IFI6
IFIT3
IFITM1
OAS1
LGALS3BP
MMP19
OAS3
NFKB2
MX2
EMP1
RELB
ADAMDEC1
SLFN5
FBXO39
C3
DHX58
SAMD9L
IFIH1
CSF1R
NCF1
HESX1
FCER1G
ITGAX
ITGAM
IRF7
UBE2L6
AXL
CYTIP
FGD2
HMOX1
SEMA4A
ADAM28
C19orf66
PARP10
RP11-467L13.5
GBP2
TNFSF13B
IL1B
STAP1
SGK1
STAT2
HELZ2
ADAP2
TIFAB
BISPR
IFI16
UBA7
LY96
S100A10
BCL3
MAML2
RSAD2
OPTN
TNFAIP3
APOL1
GBP3
ODF3B
ISG15
ICAM1
MSC
SLC37A2
VIM
IFIT5
NFKBIA
ALOX5AP
TRIM69
SP110
PARP9
IL7R
CYSTM1
HERC6
IL1RN
CAPZA1
PML
SAMD9
HLA-J
C5orf15
DDX60
IFI35
CECR1
XAF1
FADS1
JMY
C3orf58
SLC35B2
HMGB2
ITGB1
VAT1L
VKORC1L1
PRMT9

## Sheet: Supplementary Table 10
Supplementary Table 10. List of Cytokines.
Recombinant human TPO	Peprotech	Cat#300-18
Recombinant human IL-3	Peprotech	Cat#200-03
Recombinant human IL-6	Peprotech	Cat#200-06
Recombinant Human GM-CSF	Peprotech	Cat#300-03
Recombinant Human MIP-1α (CCL3)	Peprotech	Cat#300-08
Recombinant Human LIF	Peprotech	Cat#300-05
Recombinant Human EPO	Peprotech	Cat#100-64
Recombinant Human IL-15	Peprotech	Cat#200-15
Recombinant Human IL-2	Peprotech	Car#200-02
Recombinant Human SCF	Peprotech	Cat#300-07
Recombinant Human Flt3-Ligand	Peprotech	Cat#300-19
Recombinant Murine IL-3	Peprotech	Cat#213-13
Recombinant Murine IL-6	Peprotech	Cat#216-16
Recombinant Murine SCF	Peprotech	Cat#250-03
Recombinant Murine TPO	Peprotech	Cat#250-04
Recombinant Murine Flt3-Ligand	Peprotech	Cat#250-31L
Recombinant Murine IL-2	Peprotech	Cat#212-12
Recombinant Murine IL-7	Peprotech	Cat#217-17
Recombinant Murine IL-15	Peprotech	Cat#210-15

[truncated: 1 more sheets: Supplementary Table 11]
