# Supplementary material for: Targeting PRMT9-mediated arginine methylation suppresses cancer stem cell maintenance and elicits cGAS-mediated anticancer immunity
Source: Nat Cancer. 2024 Feb 27;5(4):601–24. doi: 10.1038/s43018-024-00736-x (PMC11056319; doi:10.1038/s43018-024-00736-x)
Supplement: Supplementary file 4 — Numerical source data for Supplementary Figs. 1c,d and 8b. [file 43018_2024_736_MOESM4_ESM.xlsx]

## Sheet: Numeric Source for Supp.Fig.1c
Relative cell viability
shCtrl+Mock	shPABPC1+Mock	shPABPC1+PABPC1-Wt	shPABPC1+PABPC1-2RK
108	25	97	96
93	29	90	93
92	23	89	99
102	33	101	88
105	21	92	98

## Sheet: Numeric Source for Supp.Fig.1d
Relative protein synthesis
PABPC1-Wt					R455/460K
1.052	1.016	0.932	1.05	0.95	0.889	0.964	1.021	0.9	0.95

## Sheet: Numeric Source for Supp.Fig.8b
MA9	T cells	Mono./MPs.	DCs	Gran.	B cells
0	0	0	0	0	0
3.16993	0	0	0	0	0
0	0	0	0	0	0
1	0	3.80735	0	0	0
2.58496	0	3	0	0	0
3.70044	0	0	0	0	0
3.80735	0	0	2	0	0
0	0	0	0	0	0
1	0	0	1	0	0
2.58496	0	0	0	0	0
2.80735	0	3.80735	0	0	0
2	0	0	0	0	0
3.16993	0	1	0	0	0
2.58496	0	3.58496	0	0	0
0	0	0	0	0	0
0	0	0	0	0	0
4.08746	1	2.80735	0	0	0
0	0	0	0	0	0
0	0	1	0	0	0
0	0	0	0	0	0
0	0	1	0	0	0
3.80735	0	0	0	0	0
0	0	2.80735	0	0	0
4.90689	0	0	0	0	0
0	0	3.70044	0	0	0
4	0	0	0	0	0
0	0	1	0	0	0
1	0	2.32193	0	0	0
0	0	0	0	0	0
3	0	0	0	0	0
1	0	0	0	0	0
0	0	0	0	0	0
1	0	0	0	0	0
0	0	0	0	0	0
0	0	0	0	0	0
4.16993	0	0	0	0	0
0	0	4.75489	0	0	0
3	0	3.58496	0	0	0
3.58496	0	0	0	0	0
0	0	0	0	0	0
0	0	1.58496	0	0	0
0	0	0	0	0	0
0	0	0	0	0	0
0	0	0	0	0	0
1	0	4.08746	1	0	0
1.58496	0	0	0	0	0
0	0	0	0	0	0
2.80735	0	0	0	0	0
1	0	1	0	0	0
1	0	0	0	0	3.58496
1	0	0	0	0	0
0	0	0	0	0	0
4.24793	0	0	1	0	0
0	0	1	0	0	0
3.32193	0	0	0	0	0
0	0	0	0	0	0
0	0	3.58496	1	0	0
0	0	0	0	0	0
1	0	0	0	0	0
3.90689	0	0	0	0	0
0	0	0	0	0	0
0	0	0	0	0	0
3.32193	0	0	0	0	0
1	0	3.45943	0	0	1
4.75489	0	1	0	2.58496	0
1	0	0	0	0	0
2	0	0	0	0	0
0	0	0	0	0	0
3.32193	1	0	0	0	0
4	0	0	0	0	0
1	0	3.32193	0	0	0
4.16993	0	1	0	0	0
0	0	2	0	0	0
0	0	0	0	0	1
0	0	0	0	0	0
3.58496	0	0	0	0	0
0	0	0	1	0	0
3.45943	0	0	0	0	0
2.80735	0	0	0	0	0
0	0	3.45943	0	0	0
0	0	4.32193	0	0	3.90689
1	0	3.80735	0	0	0
0	0	4.64386	1	0	0
0	0	0	0	0	0
4.45943	0	0	0	0	0
0	0	0	0	0	0
0	0	0	0	0	0
2	0	0	0	0	0
0	0	0	0	0	0
0	0	0	0	0	0
1	0	0	0	0	0
0	0	0	0	0	0
0	0	0	0	0	0
4.08746	0	3.45943	0	0	0
1	0	0	0	0	0
0	0	0	0	0	0
0	0	3.32193	0	0	1
0	0	0	0	0	0
1.58496	0	0	0	0	3.70044
1.58496	0	3.80735	0	1	0
0	0	4.24793	0	0	1
0	0	0	0	0	0
0	0	0	0	0	0
3.80735	0	0	0	0	0
0	0	0	0	0	0
1	0	0	0	0	0
0	0	0	0	0	0
2.32193	0	0	0	0	0
0	0	0		0	0
0	0	0		0	0
0	0	0		0	0
0	0	0		0	0
0	0	3.90689		0	3
0	0	0		0	0
4.52356	0	0		0	0
0	0	0		0	0
0	0	0		0	0
0	0	0		0	0
0	0	0		0	2
0	0	0		0	0
0	0	0		0	0
0	0	4.45943		0	0
0	0	3.16993		0	0
0	0	0		0	0
3.90689	0	0		0	0
0	0	0		1	0
3.45943	0	0		0	0
0	0	4.58496		0	0
0	0	0		0	0
0	0	0		0	0
0	0	0		0	0
4.52356	0	0		0	0
1	0	0		0	0
0	0	0		0	0
2.58496	0	0		0	0
0	0	0		0	0
0	0	0		0	0
0	0	0		0	0
3.58496	0	0		0	0
0	0	0		0	0
0	0	0		0	0
0	0	0		0	0
0	0	3.32193		0	0
1.58496	0	0		0	0
0	0	0		0	0
0	0	0		0	0
0	0	0		0	0
0	0	1		0	0
0	0	0		0	0
3.45943	0	0		0	0
0	0	0		0	0
4.85798	0	3.90689		0	0
0	0	0		0	1
0	0	0		1	0
0	0	0		0	0
0	0	0		0	0
0	0	2.32193		0	1
0	0	0		0	0
0	0	0		0	0
1	0	0		0	0
0	0	0		0	0
0	0	0		0	0
0	0	0		0	0
0	0	0		0	0
3.90689	0	4.16993		0	0
0	0	0		0	0
3.16993	0	1		0	0
4.24793	0	1		0	0
0	0	0		0	0
0	0	3.45943		0	1
2.32193	0	0		0	0
0	0	0		0	0
3.45943	0	0		0	0
0	0	0		0	0
4.52356	0	0		0	0
0	0	0		0	0
0	0	0		0	0
0	0	0		0	0
0	0	0		0	0
3.32193	0	0		0	0
0	0	0		0	0
0	0	0		0	0
0	0	0		0	0
0	0	0		0	0
0	0	0		0	2.32193
0	0	0		0	0
4.16993	0	0		0	0
0	0	1		0	0
0	0	0		0	0
3.16993	0	0		0	0
0	0	0		0	0
1	0	1		0	1
0	0	0		0	0
1.58496	0	1		0	0
0	0	1.58496		0	0
1	0	0		0	0
0	0	0		0	0
4.45943	0	0		0	0
0	0	0		0	0
1	0	0		0	0
3.90689	0	0		0	0
0	0	0		0	0
1	0	0		1	0
2	0	0		0	0
0	0	0		0	0
0	0	0		0	0
4.45943	0	0		0	0
3.70044	0	0		0	0
0	0	3		0	0
0	0	3.80735		0	0
3.58496	0	0		0	0
3	0	0		1.58496	0
0	0	0		0	0
3.45943	0	0		0	1
3.70044	0	0		0	2.80735
0	0	2.32193		0	0
0	0	0		0	0
0	0	0		0	0
0	0	1		0	0
5.24793	0	1		0	0
0	0	0		1	0
1	0	0		0	0
0	0	0		0	0
0	0	0		0	0
1	0	0		0	0
3.58496	0	0		0	0
0	0	0		0	0
0	0	4.16993		0	0
3.70044	1	0		0	0
1	0	0		0	0
0	0	0		0	0
0	0	0		0	0
0	0	0		0	0
1	0	0		0	0
0	0	0		0	0
3.32193	0	0		0	0
4.08746	0	0		0	0
0	0	0		0	0
4.16993	0	0		0	0
0	0	0		0	0
2.58496	0	0		0	0
1	0	2.58496		0	0
3	0	0		0	0
0	0	2.58496		0	0
3.80735	0	4.24793		0	0
0	0	0		0	0
0	0	0		0	0
0	0	3.16993		0	0
0	0	3.16993		0	0
4		1		0	0
1		1		0	0
3.16993		0		0	0
0		0		0	0
4.16993		0		0	0
3.16993		0		0	0
0		0		0	0
0		0		0	0
1.58496		0		0	3.32193
2.58496		0		0	0
0		0		0	0
3.90689		0		0	0
0		0		0	0
0		0		0	0
0		1		0	0
0		0		0	0
0		0		0	0
4		0		0	0
0		0		0	0
0		0		0	0
3.90689		0		0	0
0		0		0	0
4.75489		0		0	0
0		0		0	0
0		0		0	0
3.80735		0		0	0
0		0		0	0
0		0		0	0
4.45943		0		0	0
0		0		0	0
2.32193		1		0	0
0		0		0	0
0		0		0	0
1.58496		0		0	0
3		0		0	0
3		0		0	0
0		0		0	0
0		0		0	0
0		0		0	2
0		0		0	0
0		4.32193		0	0
0		0		0	0
0		0		0	0
4.08746		0		0	0
0		0		0	0
0		0		0	0
0		0		0	0
4.9542		4.24793		0	0
2.32193		0		0	0
0		0		0	0
0		3.80735		1	0
0		0		0	0
1		0		0	0
0		0		0	0
0		0		0	0
3.58496		0		0	0
0		4.08746		0	0
0		0		0	0
1		0		0	0
0		0		0	0
1		0		0	0
3.80735		3.90689		0	0
4.16993		0		0	0
1		0		0	0
0		0		0	0
0		0		0	0
2.32193		0		0	0
0		0		0	0
3.70044		0		0	0
4.70044		1		0	0
0		0		0	0
0		0		0	0
0		0		0	0
1		0		0	0
0		0		0	0
2.80735		0		0	0
1		0		0	0
0		0		0	0
1		0		0	0
0		0		0	0
0		0		0	0
0		0		0	0
3		0		0	0
0		0		0	0
0		0		0	0
0		0		0	0
0		0		0	0
3.90689		0		1	0
0		0		0	0
0		0		0	0
0		0		0	0
1		0		0	0
0		0		0	0
1		0		0	0
1		0		0	0
0		0		0	1
0		0		1	0
3.45943		0		0	0
0		0		0	0
0		0		0	0
0		0		0	0
0		0		0	0
4.32193		2		0	0
0		3.32193		0	0
4.58496		0		0	0
4.64386		4.39232		0	0
0		0		0	0
3.45943		0		0	0
0		0		0	0
0		0		0	0
1.58496		0		0	4.16993
4.45943		3.58496		0	0
0		0		0	0
0		1		0	0
3.58496		0		0	0
0		0		0	0
0		0		0	0
1		0		0	0
0		0		0	0
0		2.32193		0	0
3.58496		0		0	0
0		0		0	0
0		0		0	0
0		0		0	0
0		0		0	0
0		0		0	0
0		0		0	3.58496
1		0		0	0
0		0		0	0
0		0		0	0
0		0		0	0
2.58496		0		0	0
0		0		0	0
0		0		0	0
0		4.39232		0	0
0		0		0	0
0		0		0	0
1		0		0	0
0		0		0	0
0		0		0	0
0		0		0	0
0		4.08746		0	0
0		0		0	0
1		0		0	0
2.80735		2.58496		0	0
1		0		0	0
3.58496		0		0	0
0		0		0	0
0		0		0	0
5.20945		0		0	0
0		0		0	0
0		0		0	0
0		0		0	0
0		0		0	0
0		0		0	0
4.52356		4.08746		0	0
0		0		0	0
0		0		0	4.24793
0		0		0	0
1.58496		0		0	0
0		0		0	0
0		0		0	0
0		0		0	0
1		0		0	0
0		0		0
4.85798		0		0
1		2		0
0		0		0
3.32193		4.45943		0
0		0		0
0		3.32193		0
0		0		0
3		0		0
1		0		0
1		0		0
3.45943		0		0
0		0		0
0		0		0
0		0		0
4.70044		0		0
4.08746		0		0
3.80735		4.08746		0
0		4.08746		0
4.24793		0		0
0		1		0
1		0		0
0		1		0
0		0		0
0		0		0
0		0		0
0		0		1
0		0		0
0		0		0
0		0		0
3.16993		0		0
0		0		1
3.16993		0		0
0		0		0
1		0		0
3.45943		0		0
1		0		0
4.08746		0		0
0		0		0
0		0		0
0		3.45943		0
3.32193		0		0
3.16993		0		0
1		0		0
0		0		0
0		0		0
2.58496		0		0
4.45943		1		0
0		0		0
1.58496		0		0
3.16993		0		0
0		0		0
2.58496		0		0
3.16993		0		0
0		1		0
0		0		0
0		1		0
0		0		0
0		0		0
1		0		0
0		0		0
1		4.24793		0
0		0		0
3.58496		0		0
3.32193		0		0
4		0		0
3.80735		0		0
3.80735		0		0
3.32193		0		0
0		0		0
2.80735		0		0
0		0		0
0		0		0
4.32193		0		0
0		0		0
3		0		0
0		0		0
4.39232		0		0
3.70044		0		0
0		1		0
2.32193		0		0
0		0		0
0		0		0
0		0		0
0		1		0
0		1		0
0		0		0
1		0		0
3.90689		0		0
0		2.80735		1
0		0		0
0		0		0
2.80735		0		0
0		0		0
0		0		0
0		0		0
0		0		0
0		1		0
0		0		0
0		0		0
0		0		0
0		0		0
0		0		0
0		0		0
1.58496		0		0
4.80735		0		0
1		0		0
0		0		0
5		4.08746		0
0		3.32193		0
0		0		0
3.80735		0		0
5.04439		0		0
0		3.16993		0
3.16993		1		0
2		0		0
2.32193		3.90689		0
0		0		0
0		0		0
3.32193		1		0
0		0		0
3		0		0
0		0		0
0		0		0
0		0		1
3.90689		0		0
0		0		0
0		3.16993		0
3.32193		0		0
0		0		0
2		0		0
0		1		0
3.80735		0		0
0		2.32193		0
0		0		0
0		0		0
0		0		0
0		0		0
3.70044		0		0
0		0		0
0		0		0
1		1		0
0		0		0
1.58496		0		0
0		0		0
1		0		0
0		0		0
0		0		0
0		0		0
4.08746		0		0
0		0		0
0		0		0
0		0		0
4.24793		0		0
4.39232		0		0
0		0		0
0		0		0
4.16993		0		0
0		4.70044		0
4.08746		0		1
0		0		0
1		0		0
0		0		0
1		0		0
0		0		0
0		0		0
0		0		0
0		0		0
1		0		0
1		4.16993		0
3.45943		0		0
0		1		0
3.90689		0		0
0		0		0
0		3.45943		0
0		0		0
0		0		0
0		0		0
0		0		0
0		0		0
1		0		0
2.80735		0		0
0		4.52356		0
4.32193		0		0
0		3.16993		1
0		0		0
0		3.58496		0
1		3		0
2.80735		0		0
0		0		0
0		0		0
1		0		0
1		0		0
2		0		0
0		0		0
0		2.80735		0
3.45943		3.70044		0
1		0		0
2.58496		4.39232		0
0		0		0
4.08746		0		0
2		0		0
4.24793		0		0
0		0		0
2.32193		1		0
0		0		0
0		0		0
0		0		0
2.32193		0		0
0		0		0
3.16993		0		0
0		0		0
3		0		0
4.08746		0		0
3.58496		0		0
1.58496		3.45943		0
3.45943		0		0
0		0		0
0				0
1.58496				0
3.32193				0
0				0
0				0
0				0
0				0
0				0
4.80735				0
4.45943				0
0				0
0				0
0				0
1.58496				0
4.16993				0
0				0
4.16993				0
1				0
0				0
0				0
0				0
0				0
0				0
1				0
0				0
0				0
0				0
2.32193				0
3.90689				0
0				0
0				0
0				0
0				0
3.16993				0
1				0
1				0
3.16993				0
0				0
2				0
3.80735				0
4.16993				0
0				0
3.90689				0
0				0
0				0
1				0
0				0
5				0
0				0
3.58496				0
2.32193				0
1.58496				0
2.58496				0
0				0
0				0
0				0
3.16993				0
1				0
0				0
3.45943				0
3.80735				0
3				0
0				0
0				0
0				0
0				0
1				0
0				0
4.64386				0
0				0
0				0
0				0
3.32193				0
0				0
0				0
0				0
0				0
4.39232				0
2.80735				0
0				0
0				0
0				0
0				0
0				0
0				0
0				0
4.58496				0
3.90689				0
1				0
0				0
1.58496				0
1				1
1				0
4.39232				0
0				0
0				0
0				0
1				0
1				0
0				0
0				0
0				0
1.58496				0
2.58496				0
0				0
0				0
0				0
0				0
0				0
0				0
0				0
0				0
0				0
4.24793				0
0				0
0				0
4.32193				0
0				0
4.24793				0
0				0
0				0
0				0
3.80735				0
3.70044				0
0				0
4.9542				0
4.85798				0
2.80735				0
0				0
3.70044				0
3.58496				0
4.16993				0
0				0
0				0
4.70044				0
1				0
3.80735				0
4.39232				0
4.45943				0
1				0
4.9542				0
0				0
1				0
0				0
0				0
0				0
0				0
0				0
0				0
0				0
4.16993				0
0				0
0				0
0				0
0				0
1				0
0				1
2				0
0				0
0				0
1				0
3.80735				0
1				0
0				0
3.16993				0
1.58496				0
0				0
2.32193				0
2				0
0				0
4.85798				0
0				0
2.58496				0
1				0
1.58496				0
0				0
0				0
0				0
2.32193				0
0				0
0				0
0				0
4.16993				0
0				0
0				0
3.90689				0
3.16993				0
1				0
3.90689				0
1				0
1.58496				0
0				0
0				0
4.70044				0
0				0
4.16993				0
0				0
0				0
3.80735				0
2.80735				0
0				1
1				0
3.58496				0
4.70044				0
3.80735				0
0				0
0				0
1				0
0				0
0				0
1				0
3.90689				0
3.32193				0
1.58496				0
4.16993				0
0				0
1				0
0				0
0				0
1				0
0				0
3.70044				0
0				0
0				0
4.24793				0
0				0
0				0
2				0
0				0
1				0
0				0
3.45943				0
2.32193				0
4				0
2.58496				0
2				0
0				0
0				0
0				0
2				0
2.58496				0
0				0
0				0
0				0
0				0
0				0
3.16993				0
3.45943				0
0				0
1.58496				0
2.32193				0
0				2.58496
3.58496				0
0				0
0				1
0				0
0				0
0				0
0				0
0				0
0				0
3.90689				0
1				0
1				0
0				0
4				0
0				0
0				0
0				0
1				0
1				0
2.58496				0
0				0
0				0
0				0
0				0
0				0
2.80735				4
0				0
0				0
1.58496				0
0				0
0				0
0				0
2.58496				0
0				0
1				0
0				0
1				0
0				0
0				0
0				0
0				0
0				0
0				0
4.24793				0
1				0
0				0
0				0
4.32193				0
4.16993				0
0				0
4.90689				0
3.58496				0
3.70044				0
2				0
0				0
0				0
0				0
1				0
0				0
0				0
0				0
0				0
0				0
0				0
4				0
0				0
0				0
0				0
0				0
1				0
0				0
0				0
0				0
0				0
0				0
0				0
0				0
0				1
3.70044				0
1				0
1				0
0				0
0				0
0				0
3.70044				0
3.45943				0
0				2.58496
0				0
2.58496				0
1				0
0				0
3.58496				0
1				0
4.08746				0
0				0
0				0
4.39232				0
3.58496				0
3				0
1				0
1				0
3.90689				0
1				0
4.08746				0
0				0
0				0
4.08746				0
0				0
3.90689				0
1				0
3.58496				0
0				0
4				0
0				0
3.70044				0
4.58496				0
0				0
0				0
0				0
0				0
4				0
1.58496				0
0				0
4.39232				0
0				0
0				0
0				0
0				0
0				0
1				0
4.39232				0
0				0
0				0
4.39232				1
4.32193				0
0				0
1				0
0				0
0				0
1.58496				0
0				0
0				0
0				0
3				0
0				0
0				0
0				0
0				0
0				0
3.90689				0
4				0
1				0
0				0
1.58496				0
0				0
0				0
0				0
4.58496				0
0				0
4.85798				0
2.58496				0
1				0
0				0
2.32193				0
0				0
0				0
1				0
0				0
0				0
0				0
4.16993				0
0				0
1				0
3.58496				0
4.16993				0
0				0
0				0
3.90689				0
3.16993				0
1				0
1.58496				0
0				0
3.58496				0
4.39232				0
0				0
0				0
3.70044				0
0				0
1.58496				0
0				0
0				0
0				0
0				0
4.39232				0
0				0
0				0
2.80735				0
0				0
0				0
0				0
2				0
0				0
1				0
0				0
3.90689				0
0				0
0				0
3.16993				0
0				0
0				0
1				0
0				0
1				0
4.24793				0
0				0
0				0
0				0
0				0
0				0
0				0
0				0
0				0
4				0
1				0
1				0
0				0
0				0
0				0
3.80735				1
0				0
0				0
0				0
0				0
4.90689				0
2				0
4.16993				0
4				0
2.80735				0
0				0
3.45943				0
3.80735				0
0				0
1				0
0				0
1				0
0				0
0				0
0				0
0				0
0				0
3.70044				0
0				0
0				0
0				0
3.70044				0
0				0
0				0
0				0
0				0
3.45943				0
0				0
0				0
1				0
0				0
0				0
0				0
0				0
0				0
4.08746				0
0				0
0				0
4.75489				0
0				0
3				0
1				0
0				0
1				0
4.58496				0
1				0
2.80735				0
0				0
4				0
0				0
3.45943				0
3.16993				0
1.58496				0
3.16993				0
0				0
0				0
0				0
0				0
0				0
0				0
3.32193				0
2				0
4.32193				0
1				0
1				0
1				0
0				0
0				0
4.08746				0
0				0
1				0
2.32193				0
0				0
0				0
0				0
0				0
2.32193				0
0				0
0				0
4.45943				0
4.70044				0
1				0
0				0
0				0
0				1
0				0
0				0
0				0
3.90689				0
0				0
0				0
0				0
0				0
0				0
3.80735				0
0				0
0				0
4.85798				0
0				0
4.16993				0
0				0
0				0
3.70044				0
0				0
0				0
3				0
3.58496				0
3.80735				0
0				0
0				0
0				0
0				0
0				0
0				0
0				0
0				0
0				0
2				0
3.58496				0
0				0
0				0
0				0
1				0
4.45943				0
4.70044				0
1				0
0				0
1.58496				0
0				0
3.58496				0
0				0
0				0
0				0
0				0
0				0
0				0
0				0
0				0
4.52356				0
4.75489				0
0				0
3				0
0				0
0				0
0				0
0				0
0				0
0				0
2.58496				0
3.70044				0
0				0
0				0
0				0
1				0
4.16993				2.80735
0				0
0				0
0				0
0				0
0				0
1.58496				0
3.16993				0
0				0
0				0
0				0
1.58496				0
0				0
3.45943				0
0				0
0				0
0				0
0				0
2				0
3.16993				0
3.80735				0
1				0
1				0
1				0
3.70044				0
0				0
4.9542				0
0				0
3.32193				0
4.64386				0
5.08746				0
0				0
0				0
3.58496				0
0				0
4.52356				0
0				0
0				0
0				0
0				0
0				0
1.58496				0
0				0
0				0
0				0
2.58496				0
0				0
4.32193				0
3.70044				0
4.24793				0
0				0
4.39232				0
0				0
0				0
3.80735				0
0				0
0				0
0				0
0				0
0				0
0				0
0				0
0				0
0				1
0				0
0				0
0				0
2.58496				0
0				0
4.52356				0
2.32193				0
0				0
4.45943				0
0				0
0				0
2.80735				0
1.58496				0
3.90689				0
4.08746				0
0				0
4.64386				0
0				0
0				0
1				0
3.32193				0
0				0
0				0
0				0
0				0
1				0
4.32193				0
0				0
0				0
0				0
0				0
0				0
0				0
1.58496				0
1				0
4.08746				0
0				0
0				0
1				0
0				0
0				0
0				0
0				0
4.08746				0
0				0
0				0
3				0
0				0
0				0
0				0
1				0
0				0
4				0
4.52356				0
0				0
0				0
3.45943				1
4.08746				0
0				0
0				0
1				0
0				0
1.58496				0
3.58496				0
1				0
0				0
0				0
4.58496				0
0				0
3.70044				0
0				0
4.32193				0
0				0
0				0
4.52356				1
0				0
0				0
0				0
0				0
0				0
3.58496				0
1				0
0				0
2.58496				0
0				0
0				0
0				0
0				0
4				0
3.45943				0
2.32193				0
2				0
0				0
1				0
0				0
0				0
0				0
0				0
0				0
0				0
0				0
0				0
0				0
1.58496				0
0				0
0				0
0				0
1				0
0				0
0				0
1				0
3				0
0				0
0				0
2				0
0				0
3.45943				0
0				0
0				0
1				0
0				0
0				0
2.32193				0
2.32193				0
0				0
0				0
0				0
0				1
4.39232				0
0				0
1				0
3.45943				0
3.32193				0
4.32193				0
1				0
0				0
4.39232				0
3.70044				1
1				0
4.16993				0
0				0
0				0
0				0
0				0
1				0
4.52356				0
0				0
4.52356				0
4.64386				0
1				0
0				0
3.45943				0
2				0
4.52356				0
0				0
0				0
0				0
0				0
0				0
0				0
0				0
0				0
0				0
2.58496				0
0				0
3.70044				0
1				1
0				0
4.16993				0
3				0
0				0
2				0
0				0
1.58496				0
2				0
0				0
0				0
0				0
4.32193				0
0				0
1				0
1				0
4.90689				0
1				0
3.45943				0
0				0
0				0
1				0
0				0
0				0
0				0
0				0
0				0
0				0
0				0
0				0
1				0
0				0
1.58496				0
0				0
0				0
4.24793				0
0				0
0				0
0				0
2.58496				0
0				0
0				0
1				0
0				0
1.58496				0
0				0
1				0
0				0
4.08746				0
0				0
0				0
0				0
0				1
4.32193				0
0				0
3.70044				0
4.32193				0
4				0
0				0
0				0
0				0
3				0
4.08746				0
4.08746				0
4.32193				0
3.80735				0
0				0
0				1.58496
3.32193				0
3.16993				0
4.52356				0
1				0
1				0
3.90689				2.32193
3.32193				0
0				0
0				0
0				0
0				0
0				0
0				0
0				0
2.58496				0
0				0
3.90689				0
0				0
0				0
2.80735				0
0				0
0				0
4.39232				0
0				0
0				0
0				0
3.90689				0
0				0
1				0
3.70044				0
0				0
1				0
1				0
1				0
0				0
0				0
0				0
4.08746				0
0				0
4.24793				0
3.32193				0
0				0
0				0
4				0
0				0
1				0
0				0
2.58496				0
4.24793				0
3.16993				0
0				0
0				0
0				0
2.58496				0
1				0
1				0
0				0
4				0
4.9542				0
4.16993				0
4				0
2.58496				0
0				0
0				0
0				0
2.58496				0
1				0
1				0
0				0
3.32193				0
0				0
0				0
0				0
0				0
4.08746				0
0				0
3.70044				0
0				0
0				0
0				0
3.32193				0
4.16993				0
4.58496				0
3.80735				0
0				0
3.32193				0
0				0
3.58496				0
0				0
0				0
0				0
0				0
3.58496				0
0				0
3.90689				0
0				0
0				0
0				0
0				0
0				0
0				0
0				0
0				0
0				0
0				0
0				0
2				0
0				0
0				0
0				0
2				0
0				0
3.70044				0
1				0
3.45943				0
4				0
3.32193				0
0				0
0				0
0				0
0				0
0				0
3.80735				0
0				0
4.08746				0
0				0
0				0
0				0
0				0
0				0
4				0
4.24793				0
3				0
1				0
4				0
5.08746				0
0				0
0				0
1				0
0				0
0				0
0				0
0				0
0				0
0				0
2.32193				0
0				0
4.08746				0
0				0
0				0
0				0
1.58496				0
0				0
3.32193				0
1				0
1				0
0				0
1.58496				0
0				0
1.58496				0
3.16993				0
0				0
0				0
0				0
0				0
3.80735				0
0				0
0				0
4.75489				0
3.80735				0
0				0
4.16993				0
1				0
0				0
1				0
1.58496				0
3.45943				0
0				1
4.08746				0
0				0
0				0
0				0
3.58496				0
4				0
4.52356				0
1				0
0				0
0				0
1				0
1				0
4.75489				0
0				0
0				0
0				0
1				0
1				0
0				0
0				0
1				0
3.90689				0
0				0
0				0
0				0
0				0
2.32193				0
0				0
0				0
0				0
2.80735				1
1				0
4.24793				0
4.24793				0
2.80735				0
0				0
1				0
3.90689				0
0				0
1.58496				0
3.90689				0
0				0
1				0
0				0
0				0
4				0
0				0
0				0
1.58496				0
3.70044				0
3.16993				0
0				0
0				0
0				0
0				0
0				0
2				0
0				0
0				0
0				0
0				0
2				0
3.16993				0
3.16993				0
0				0
0				0
0				1
3.16993				0
0				0
3.16993				0
3				0
1				0
0				0
0				0
0				0
3.70044				0
1				0
4.24793				0
3.32193				0
0				0
				0
				0
				0
				0
				0
				0
				0
				0
				0
				0
				0
				0
				0
				0
				0
				0
				0
				0
				0
				0
				0
				0
				0
				0
				0
				0
				0
				0
				0
				0
				0
				0
				0
				0
				0
				0
				0
				0
				0
				0
				0
				0
				0
				0
				0
				0
				0
				0
				0
				0
				0
				0
				0
				0
				0
				0
				0
				0
				0
				0
				0
				0
				0
				0
				0
				0
				0
				0
				0
				0
				0
				0
				0
				0
				0
				0
				0
				0
				0
				0
				0
				0
				0
				0
				0
				0
				0
				0
				0
				0
				0
				0
				0
				0
				0
				0
				0
				0
				0
				0
				0
				0
				0
				0
				0
				0
				0
				0
				0
				0
				0
				0
				0
				0
				0
				0
				0
				0
				0
				0
				0
				0
				0
				0
				0
				0
				0
				0
				0
				0
				0
				0
				0
				0
				0
				0
				0
				0
				0
				0
				0
				0
				0
				0
				0
				0
				0
				0
				0
				0
				0
				0
				0
				0
				0
				0
				0
				0
				0
				0
				0
				0
				0
				0
				0
				0
				0
				0
				0
				0
				0
				0
				0
[truncated: 1,379 more rows]
