# Supplementary material for: Targeting PRMT9-mediated arginine methylation suppresses cancer stem cell maintenance and elicits cGAS-mediated anticancer immunity
Source: Nat Cancer. 2024 Feb 27;5(4):601–24. doi: 10.1038/s43018-024-00736-x (PMC11056319; doi:10.1038/s43018-024-00736-x)
Supplement: Supplementary file 6 — Statistical source data. [file 43018_2024_736_MOESM6_ESM.xlsx]

## Sheet: Fig.1a
Relative PRMTs mRNA level
	AML	LUAD	LUSC	COAD	PAAD	BRCA	PRAD	LIHC	GBM	BLCA
PRMT9	1.7989	-0.05236	-0.26708	-1.1937	-0.33042	0.500688	1.00263	-1.57756	0.508939	-0.39004
PRMT1	-0.87697	-0.54913	1.21613	0.838512	-0.21328	-0.706	-0.27165	-1.6067	0.771777	1.39731
PRMT2	0.461209	-0.04476	-0.03227	-0.93888	0.387326	0.216871	0.193303	-2.16273	1.71755	0.202362
PRMT3	0.698981	-0.37177	0.803439	0.916397	-1.15254	-0.23808	-0.84401	-1.18115	1.79313	-0.4244
CARM1	-2.15554	-0.50905	0.810566	1.61166	-0.00015	-0.13441	-0.02831	-0.18592	-0.25753	0.848696
PRMT5	-0.53196	-0.07418	1.10282	1.18035	-0.94544	0.338528	0.332908	-2.05059	0.856787	-0.20921
PRMT6	-0.31657	-0.8168	0.214638	0.027571	-0.1391	0.091256	1.5962	-2.01378	1.24167	0.114908
PRMT7	1.14581	-1.31353	-1.12111	0.430001	-0.6655	-0.80741	1.2006	-0.30544	0.06308	1.37349

## Sheet: Fig.1b
Relative PRMT9 protein level
AML		LC	COAD	PAAD	BRCA	PRAD	LIHC	GBM	BLCA	ALL
0.0739484		0.373526	0.671296	0.539822	0.0286062	0.038291	-0.353414	0.0291542	0.0418653	-0.24438
0.436268		0.472778	0.0011239	-0.524524	-0.172501	0.464204	-0.223552	0.211259	-0.831678	-2.1604
0.51041		-0.0381418	-0.272047	-0.344313	-0.0439057	-0.369276	0.377527	-0.202351	0.556583	-0.91047
1.01426		-0.352775	0.177186	-0.0346937	1.35344	0.149047	-0.415786	-0.162962	-0.118175	-0.01797
1.08099		0.149965	-0.398471	-0.717145	-0.22751	-0.62	-0.219184	-0.273698	-0.00835928	-0.38249
0.743748		-0.0605126	0.025241	0.06066	0.517242		0.494899	-1.05307	-0.229841	0.458905
1.03064		0.095215	0.453431	-0.569606	-0.333191		0.2922	-0.267543	-0.465219	-0.4351
-0.0429626		0.29761	-0.885356	-0.41005	1.16872		0.989874	-0.944549	-0.583102	0.039747
0.750005		-1.01667	-0.0310527	-0.329136	-0.200324		0.285276	0.20042	-0.222751
-0.584131		0.301822	-0.999727	-0.487297	-0.0795518		-0.241058	0.44486
		-0.852272	-0.570392	-0.0454638	0.0456892		-0.0938643	-0.515046
		0.851924	-0.00584573	-0.78127	0.146909		0.703627
		-0.556394	0.372858	-0.212132	0.299103
		0.431614	-0.206002	-0.976178	-0.301909
		-0.594544	-0.348259	0.313947	1.01104
		-0.637203	-0.188794	-1.20086	-0.488704
		-0.00601974	0.615891	-0.769458	0.301506
		0.276602	-0.610778		-0.311897
		0.825545	-0.247413		-0.683155
		-0.603824	0.285123		-0.487649
		-0.188917	-0.268178		0.462452
		-1.10659	0.626909		0.0258444
		0.443156	0.153567		-0.735051
		-0.888972	-0.712405		-0.626925
		0.614669	-0.264895		0.0971965
		-0.136191	0.822155		0.634138
		0.113479	-0.248271		-0.25191
		-0.409282	-0.103425		0.0730243
		0.293464	0.21789		0.0340056
		0.12497
		-0.686269
		0.154557
		-0.94633
		-0.233294
		0.062889
		0.371787
		1.08775
		0.0206383
		-0.258751
		-0.862565
		-0.585625
		-1.59522
		0.620032
		-0.0398185
		-0.382819
		0.395156
		0.18527
		-0.730291
		0.706631
		0.231607
		0.113873
		-0.830975
		-0.46869
		0.224641
		-0.970984
		-0.189497
		-0.94169
		-0.0333134
		0.210081
		0.0444906
		0.157309
		-1.27981
		-0.124417
		0.997444
		0.231792
		-0.296325
		0.391981
		-0.846772
		-1.11032
		0.0238699
		0.629385
		-0.0201772
		0.340181
		-0.0559894
		0.55187

## Sheet: Fig.1c
Relative PRMTs mRNA level
	AML			Normal
	LSC	Blast	LPC	HSC	LMPP	MPP	CMP	GMP	MEP
PRMT9	1.44195	0.375618	0.854933	-0.28057	-0.72298	0.563949	-1.20683	-1.549	0.52294
PRMT1	-0.49506	-1.60049	-0.21866	-0.49224	-0.22745	0.679287	0.40744	-0.10538	2.05255
PRMT2	1.40714	1.07875	0.861931	-0.23606	-0.65276	-0.92388	-0.05642	0.177581	-1.65628
PRMT3	-0.45671	-1.20914	-0.74395	0.837581	0.582484	1.25317	-1.02048	-0.5798	1.33684
CARM1	-0.97819	-0.58792	0.011199	-1.45047	0.228334	-0.64737	0.774383	1.40003	1.25001
PRMT5	-0.62926	-1.51763	-0.41265	0.322432	-0.06048	1.52652	-0.30967	-0.46282	1.54355
PRMT6	-0.45671	-1.20914	-0.74395	0.837581	0.582484	1.25317	-1.02048	-0.5798	1.33684
PRMT7	-0.7531	-1.7353	-0.62786	0.673321	-0.05239	1.29756	-0.36317	1.29884	0.26211
Relative PRMT9 expression
HSC	Blast	LSC
208.855	280.885	406.726
259.506	189.588	287.161
146.194	171.066	339.339
249.295	449.829	315.806
277.51	210.223	300.295
225.229	297.4	427.848
208.475	349.688	504.739
	318.286	396.611
	318.105	278.321
	306.532	263.432
	175.232	356.952
	195.502	32.5428
	400.106	398.736
	291.984	408.308
	255.274	261.31
	76.0446	217.752
	257.725	399.562
	261.004	349.5
	319.873	308.546
	300.811	374.53
	151.153

## Sheet: Fig.1f
Flod change (LSC/Blast)
	Fold change
Prmt9	2.36847
Prmt7	1.68268
Carm1	1.61406
Prmt3	1.59519
Prmt5	1.56469
Prmt1	1.41863
Prmt6	0.947162

## Sheet: Fig.1i
Relative PRMT9 expression
Normal	AML
0.059417	0.230821
0.055346	0.680576
0.049424	0.27368
0.040784	0.491627
0.122756	0.318763
0.048475	0.264498
0.069104	0.54586
0.20506	0.490123
0.224385	0.240994
0.369789	0.303394
	0.145131
	0.159627
	0.202486
	0.62529
	0.136229
	0.329626
	0.525581
	0.479167
	0.414811
	0.210107
	0.494847
	0.330591
	0.438752
	0.594196
	0.421335
	0.928458
	1.18999
	0.674781
	0.587845
	0.794824

## Sheet: Fig.1j
Overall survival
Months	PRMT9 Low	PRMT9 High
0.754098	1
1.93443	1
2	0
2.52459	1
2.68852	1
4.52459	1
4.62295	1
4.65574	1
4.88525	0
5.01639	1
5.27869	1
5.77049	0
6.4918	0
8.22951	0
9.04918	0
9.18033	0
9.63934	1
10.0984	0
10.459	1
11.1803	1
12.1639	1
12.4918	1
12.8197	0
13.3115	0
13.9016	1
14.5246	0
15.8033	0
16.0656	0
17.082	0
17.1803	0
18.1967	0
19.1148	1
25.082	0
26.0984	0
28.7213	0
29.541	1
31.0164	0
35.3115	0
42.2951	0
56.3279	0
58.4918	0
62.1639	0
62.4918	0
64.9836	0
65.2787	0
68.6557	0
70.9836	0
0.786885		1
1.11475		1
1.73771		1
1.93443		1
2.39344		1
2.39344		1
2.95082		1
3.27869		0
3.37705		1
3.5082		1
3.54098		1
3.83607		1
4.06557		1
4.22951		1
4.42623		0
4.42623		1
5.40984		0
6.95082		1
7.04918		1
8.22951		1
9.01639		1
9.14754		0
9.67213		0
9.70492		0
10.0984		1
12.2623		1
12.3279		1
14		1
14.5574		0
15.0164		0
16.2295		0
20.8525		1
26.2623		1
29.4098		1
30.1639		0
34.2623		1
36.9836		0
41.377		1
45.4098		0
45.4098		0
51.9672		0
53.9672		0
55.3443		1
56.8852		0
59.9344		0
62.623		0
70.5246		0

## Sheet: Fig.1k
Overall survival
Months	PRMT9 Low	PRMT9 High
0.033333	1
0.1	1
0.133333	1
0.433333	1
0.6	1
0.633333	1
0.933333	1
1.03333	1
1.1	1
1.1	1
1.36667	1
1.36667	1
1.46667	1
1.56667	1
1.66667	1
1.7	1
1.86667	1
2.06667	1
2.5	1
2.56667	1
2.86667	1
3.46667	0
3.56667	1
5.83333	1
5.83333	1
6.33333	1
6.83333	1
6.96667	0
7.43333	1
7.43333	1
8	1
8.23333	1
8.33333	1
8.56667	1
9.16667	0
9.33333	0
9.43333	1
9.46667	1
9.5	0
9.63333	1
9.76667	1
9.8	1
10.5667	0
10.7	1
11.7333	1
12.2	0
13.8667	1
14.1667	0
14.2333	1
14.7333	1
15.0667	0
15.3667	1
16.1333	1
16.2	0
19.3667	0
20.2667	0
21.9	1
22.5333	0
23.1	1
23.9667	0
24.7	1
24.9667	1
25.3667	1
26.4667	0
27.5333	0
28	0
28.3	0
29.0667	1
30.5333	0
30.8	0
36.7333	1
36.7667	0
39.2	0
39.2	0
39.2	0
39.2	0
39.2	0
39.2	0
39.2	0
39.2	0
39.2	0
39.2	0
39.2	0
39.2	0
39.2	0
39.2	0
39.2	0
39.2	0
39.2	0
0.133333		1
0.133333		1
0.266667		1
0.566667		1
0.6		1
0.8		1
0.9		1
1		1
1.03333		1
1.3		1
1.36667		1
1.36667		1
1.7		1
1.7		0
2.03333		1
2.4		0
2.63333		1
3.03333		1
3.5		1
3.63333		1
3.76667		1
3.8		0
3.96667		1
4.1		1
4.13333		1
4.23333		1
4.56667		1
4.93333		1
5.23333		1
5.86667		1
6.13333		1
6.33333		1
6.4		1
6.96667		0
7.13333		1
7.63333		1
7.76667		1
7.86667		1
7.93333		1
8.36667		1
8.4		1
8.43333		1
8.53333		1
8.66667		1
8.76667		1
9.03333		1
9.33333		1
9.63333		0
10.1333		1
10.4667		1
10.8667		1
11.3333		1
14.0333		1
14.4		1
18.6333		1
19.1667		0
19.9667		1
28.0667		0
28.3333		0
28.6667		0
29.7		0
33.3		1
37.1		0
39.2		0
39.2		0
39.2		0
39.2		0
39.2		0
39.2		0
39.2		0
39.2		0
39.2		0
39.2		0
39.2		0
