# Supplementary material for: Targeting PRMT9-mediated arginine methylation suppresses cancer stem cell maintenance and elicits cGAS-mediated anticancer immunity
Source: Nat Cancer. 2024 Feb 27;5(4):601–24. doi: 10.1038/s43018-024-00736-x (PMC11056319; doi:10.1038/s43018-024-00736-x)
Supplement: Supplementary file 8 — Statistical source data. [file 43018_2024_736_MOESM8_ESM.xlsx]

## Sheet: Fig.2b
CFC numbers per 500 cells
	Prmt9-WT					Prmt9-KO
MA9-ITD	158	185	156	171	161	21	26	40	24	34
MA9	57	64	51	40	74	30	37	31	27	38

## Sheet: Fig.2d
Luciferase photons/sec
Days	MA9ITD/PRMT9 f/f MxCre-					MA9ITD/PRMT9 f/f MxCre+
14	10800000	11600000	35000000	17000000	9030000	19400000	64000000	36600000	16200000	10100000
25	1020000000	1850000000	674000000	871000000	1030000000	57000000	158000000	21100000	31400000	39400000
35	4360000000	6340000000	6660000000			189000000	212000000	388000000	201000000	376000000

## Sheet: Fig.2g
CD45.2 % cells in BM
Prmt9	WT					KO
CD45.2 percentage	83.6	88.3	77.3	68.8	97.1	3.19	7.365	10.461	17.6	30

## Sheet: Fig.2h
Overall survival
Days elapsed	Prmt9-WT	Prmt9-KO
30	1
32	1
35	1
36	1
36	1
44		1
48		1
53		1
58		1
60		1

## Sheet: Fig.2j
Relative Cell Viability
shCtrl+Mock						shPRMT9+Mock						shPRMT9+PRMT9-Wt						shPRMT9+PRMT9mut
98.6933	105.342	100.234	103.162	95.1153	97.4531	32.0973	29.5248	34.2908	29.0686	29.5564	27.9806	89.1522	96.0123	93.4539	91.3079	97.2154	92.3539	35.5107	34.3201	34.1847	33.1574	33.7317	30.8835

## Sheet: Fig.2k
Annexin V+ cells %
shCtrl+Mock						shPRMT9+Mock						shPRMT9+PRMT9-Wt						shPRMT9+PRMT9mut
8.3	12.1	7.1	12.9	6.7	6.9	35.6	38.3	42.2	32.4	38.7	42.8	10.1	12.1	14.3	8.9	12.9	13.7	32.3	34.4	36.2	29.7	34.6	36.8

## Sheet: Fig.2l
Relative cell viability
	shCtrl											shPRMT9
Normal	100	100	100									98.8332	88.9585	93.7705
AML	100	100	100	100	100	100	100	100	100	100	100	59.7425	50.5599	60.2912	55.7093	47.3927	72.4961	75.7113	69.868	52.3416	52.1374	82.5964
The viability of each sample after PRMT9 KD was normalized to its control group.

## Sheet: Fig.2n
Annexin V+ cells %
	shCtrl											shPRMT9
Normal	14	10.3	12									15	11.8	13
AML	9	15.1	8.8	15.2	15.1	14.9	15	14.3	14.4	11.7	7.52	34.8	51.7	20.4	48.5	58.7	35.6	34.8	43.1	41.6	46	37.1

## Sheet: Fig.2o
Relative PRMT9 level
	shCtrl											shPRMT9
	Normal-1	Normal-2	Normal-3									Normal-1	Normal-2	Normal-3
Normal	100	100	100									22.913	26.1477	27.966
	AML01	AML02	AML03	AML04	AML05	AML06	AML07	AML08	AML09	AML10	AML11	AML01	AML02	AML03	AML04	AML05	AML06	AML07	AML08	AML09	AML10	AML11
AML	100	100	100	100	100	100	100	100	100	100	100	27.1902	29.763	27.568	24.6353	28.1805	29.3795	42.6064	35.6068	32.7862	27.7349	41.1941
The PRMT9 mRNA level of each sample after PRMT9 KD was normalized to its control group.
Triplicate values for each sample after normalizing to its control.
Samples	Technical triplicates				mean
Normal-1	22.47	23.326	22.943		22.913
Normal-2	26.011	26.211	26.221		26.1477
Normal-3	27.209	28.019	28.67		27.966
AML01	29.8033	29.7107	22.0567		27.1902
AML02	24.5842	28.0611	36.6438		29.763
AML03	30.9468	32.7228	19.0344		27.568
AML04	22.6861	27.8011	23.4186		24.6353
AML05	27.5209	31.9809	25.0397		28.1805
AML06	23.8935	38.5296	25.7155		29.3795
AML07	43.6272	43.8465	40.3456		42.6064
AML08	35.3076	38.0529	33.4598		35.6068
AML09	34.2726	22.5972	41.4889		32.7862
AML10	28.6046	33.4133	21.1869		27.7349
AML11	44.8842	40.1796	38.5185		41.1941

## Sheet: Fig.2q
hCD45 % cells in BM
Ctrl								KD
56.7	23.9	71	64.3	33.1	29	63.3	45.6	2.25	17.02	4.016	1.32	1.65	9.25	12.2	7.32

[truncated: 1 more sheets: Fig.2r]
