# Supplementary material for: Targeting PRMT9-mediated arginine methylation suppresses cancer stem cell maintenance and elicits cGAS-mediated anticancer immunity
Source: Nat Cancer. 2024 Feb 27;5(4):601–24. doi: 10.1038/s43018-024-00736-x (PMC11056319; doi:10.1038/s43018-024-00736-x)
Supplement: Supplementary file 10 — Statistical source data. [file 43018_2024_736_MOESM10_ESM.xlsx]

## Sheet: Fig.3b
R-methylation sites identified
	MMA	DMA
Down	31	16
Up	22	10

## Sheet: Fig.3d
% Target hits
Translation	43.5
DNA damage	30.4
mRNA catabolic process	26.1
RNA splicing	26.1

## Sheet: Fig.3e
Polysome profiling
	OD260
Time(min)	Ctrl	PRMT9-KD
0	2.09308
0.1	0.768978
0.19	0.560633
0.29	0.491968	2.00543
0.39	0.479082	0.834312
0.49	0.463782	1.215
0.59	0.441517	1.30648
0.69	0.442352	1.7058
0.78	0.420919	1.38128
0.88	0.41673	1.13398
0.98	0.411826	1.05094
1.08	0.411247	0.955338
1.18	0.826376	0.828362
1.28	0.908726	0.795784
1.38	0.941576	0.769232
1.48	0.719609	0.866456
1.58	0.581638	0.820518
1.68	1.12432	0.900365
1.77	1.48141	2.11916
1.87	1.51159	0.825592
1.97	8.20075	9.75869
2.07	14.4387	14.9725
2.17	14.5262	15.0472
2.27	14.6744	15.1583
2.37	14.8288	15.2986
2.47	14.9505	15.4031
2.56	15.1275	15.543
2.66	15.3214	15.6405
2.76	15.4764	15.6606
2.86	15.6929	15.8949
2.96	15.9378	16.0885
3.06	16.1776	16.1984
3.16	16.3717	16.2153
3.26	16.5665	16.132
3.35	16.6796	16.4416
3.45	16.7628	16.5576
3.55	16.8559	16.6262
3.65	16.9228	16.7002
3.75	16.9602	16.6928
3.85	16.9724	16.7036
3.95	17.007	16.6976
4.05	17.0079	16.6862
4.14	17.0267	16.6567
4.24	16.9789	16.6055
4.34	16.9383	16.5557
4.44	16.8929	16.4853
4.54	16.8608	16.351
4.64	16.7755	16.1904
4.74	16.635	15.9903
4.84	16.4515	15.757
4.94	16.2959	15.5118
5.04	16.0606	15.2021
5.14	15.8015	14.8402
5.23	15.4881	14.4678
5.33	15.1401	14.0406
5.43	14.7298	13.609
5.53	14.3108	13.1606
5.63	13.8466	12.73
5.73	13.3668	12.2794
5.83	12.8851	11.8276
5.93	12.4042	11.3866
6.03	11.905	10.952
6.12	11.4563	10.5448
6.22	11.0154	10.1552
6.32	10.5762	9.74
6.42	10.1427	9.38625
6.52	9.75744	9.0161
6.62	9.3519	8.63952
6.71	8.94563	8.26346
6.82	8.57271	7.91832
6.91	8.20664	7.54736
7.01	7.84592	7.17959
7.11	7.48258	6.83412
7.21	7.14589	6.47337
7.31	6.78962	6.13606
7.41	6.4517	5.79571
7.51	6.08818	5.46318
7.61	5.74888	5.14192
7.7	5.40403	4.8484
7.8	5.08128	4.53842
7.9	4.76699	4.26489
8	4.4663	3.98993
8.1	4.18566	3.73819
8.2	3.92111	3.50562
8.3	3.66256	3.29477
8.4	3.42247	3.09472
8.49	3.19764	2.91484
8.59	2.98326	2.7469
8.69	2.79739	2.59258
8.79	2.6301	2.44767
8.89	2.46373	2.3144
8.99	2.33117	2.20018
9.09	2.20286	2.09139
9.19	2.08521	1.98539
9.29	1.97348	1.90241
9.38	1.87905	1.82002
9.48	1.78653	1.73906
9.58	1.70228	1.66853
9.68	1.62943	1.60641
9.78	1.55697	1.54282
9.88	1.49365	1.48196
9.98	1.4322	1.42896
10.08	1.38003	1.3764
10.18	1.32778	1.32951
10.27	1.28064	1.28253
10.37	1.23457	1.24078
10.47	1.19421	1.19808
10.57	1.15107	1.16018
10.67	1.11424	1.12069
10.77	1.07943	1.08581
10.87	1.04475	1.05151
10.97	1.01243	1.01961
11.06	0.982591	0.991197
11.16	0.952914	0.963026
11.26	0.923904	0.9357
11.36	0.896512	0.90931
11.46	0.869486	0.883125
11.56	0.845453	0.858504
11.66	0.822819	0.833506
11.76	0.799494	0.808645
11.86	0.779651	0.784593
11.96	0.75932	0.761845
12.05	0.738653	0.737774
12.15	0.718785	0.716527
12.25	0.701054	0.696516
12.35	0.682194	0.676365
12.45	0.663644	0.658918
12.55	0.647422	0.64358
12.65	0.631481	0.628631
12.75	0.617034	0.614948
12.85	0.603683	0.604191
12.94	0.592123	0.593463
13.04	0.580356	0.58305
13.14	0.570239	0.57422
13.24	0.559001	0.565391
13.34	0.549215	0.557008
13.44	0.538659	0.548886
13.54	0.52881	0.541073
13.64	0.519485	0.533522
13.73	0.510559	0.524374
13.83	0.501382	0.514096
13.93	0.492738	0.503589
14.03	0.484021	0.492389
14.13	0.474799	0.481372
14.23	0.46466	0.470888
14.33	0.454607	0.460421
14.43	0.444941	0.450634
14.52	0.435679	0.441099
14.62	0.425701	0.431934
14.72	0.419135	0.424203
14.82	0.413801	0.416928
14.92	0.409525	0.410742
15.02	0.407457	0.408625
15.12	0.409154	0.409035
15.22	0.413769	0.412897
15.31	0.42233	0.421137
15.42	0.435065	0.434259
15.51	0.454211	0.452403
15.61	0.477604	0.47596
15.71	0.507821	0.502435
15.81	0.541776	0.534181
15.91	0.582565	0.568903
16.01	0.625303	0.609441
16.11	0.675077	0.652191
16.21	0.723315	0.700368
16.31	0.774496	0.748518
16.4	0.822462	0.800736
16.51	0.868799	0.847481
16.6	0.909818	0.896787
16.7	0.948119	0.938695
16.8	0.978808	0.974308
16.9	1.00483	1.00236
17	1.02265	1.02397
17.1	1.03353	1.03873
17.2	1.03356	1.04609
17.29	1.02498	1.04633
17.39	1.00913	1.03847
17.49	0.986031	1.02455
17.59	0.95975	1.00452
17.69	0.928741	0.978828
17.79	0.897207	0.948347
17.89	0.865576	0.91829
17.99	0.831242	0.882917
18.09	0.791878	0.845937
18.18	0.759519	0.81123
18.28	0.732987	0.776751
18.38	0.703923	0.740732
18.48	0.678071	0.706543
18.58	0.651947	0.676514
18.68	0.627182	0.64462
18.78	0.600974	0.616114
18.88	0.575918	0.588456
18.97	0.549143	0.563335
19.07	0.524002	0.536826
19.17	0.497756	0.512162
19.27	0.472746	0.487569
19.37	0.45075	0.465223
19.47	0.428527	0.440512
19.57	0.407243	0.419338
19.67	0.38781	0.399582
19.77	0.368701	0.380585
19.86	0.351482	0.363598
19.96	0.335835	0.348085
20.06	0.322328	0.335252
20.16	0.311801	0.321686
20.26	0.303823	0.309701
20.36	0.296684	0.299356
20.46	0.293944	0.301795
20.56	0.292281	0.315904
20.66	0.291005	0.321271
20.76	0.293081	0.340396
20.85	0.29998	0.380702
20.95	0.310358	0.482888
21.05	0.325848	0.688359
21.15	0.347938	0.798
21.25	0.378135	0.951712
21.35	0.415109	1.11053
21.45	0.458943	1.20457
21.54	0.509333	1.23408
21.64	0.568845	1.31839
21.74	0.631469	1.42649
21.84	0.699308	1.46843
21.94	0.766763	1.54215
22.04	0.835165	1.58703
22.14	0.89868	1.63094
22.24	0.958152	1.67381
22.34	1.00734	1.71293
22.43	1.04978	1.74761
22.53	1.08176	1.77675
22.63	1.10456	1.79933
22.73	1.11393	1.81618
22.83	1.11263	1.826
22.93	1.1014	1.8291
23.03	1.08115	1.82564
23.13	1.05244	1.81549
23.23	1.02059	1.80077
23.33	0.985323	1.78173
23.43	0.946455	1.75812
23.52	0.907524	1.73467
23.62	0.87216	1.70974
23.72	0.836553	1.68281
23.82	0.80109	1.65612
23.92	0.768874	1.63399
24.02	0.741969	1.60989
24.12	0.715264	1.58568
24.21	0.691053	1.56483
24.31	0.667816	1.54653
24.41	0.646697	1.52851
24.51	0.625119	1.5124
24.61	0.605075	1.49841
24.71	0.585204	1.48451
24.81	0.568034	1.4722
24.91	0.553301	1.45964
25.01	0.541591	1.44908
25.11	0.531958	1.43961
25.2	0.525262	1.43259
25.3	0.522648	1.42827
25.4	0.528359	1.42868
25.5	0.551249	1.43576
25.6	0.607571	1.45476
25.7	0.722468	1.49512
25.8	0.927067	1.57302
25.9	1.25119	1.71281
25.99	1.73368	1.94314
26.09	2.31463	2.28444
26.19	2.98813	2.72493
26.29	3.68453	3.31583
26.39	4.3617	3.90696
26.49	4.8665	4.54428
26.59	5.29475	5.16463
26.69	5.6157	5.72309
26.79	5.83565	6.12382
26.88	5.96591	6.4514
26.98	6.06115	6.69562
27.08	6.11414	6.93555
27.18	6.14343	7.06119
27.28	6.13429	7.11269
27.38	6.12525	7.14459
27.48	6.09713	7.13731
27.58	6.06603	7.12347
27.68	6.0243	7.09136
27.78	5.96945	7.0678
27.87	5.91268	7.02104
27.97	5.84307	6.9631
28.07	5.76518	6.91045
28.17	5.68168	6.84373
28.27	5.59196	6.76774
28.37	5.50489	6.6812
28.46	5.42131	6.59321
28.56	5.33325	6.48409
28.66	5.24808	6.37093
28.76	5.16059	6.23981
28.86	5.06206	6.13243
28.96	4.96766	6.03035
29.06	4.87461	5.93585
29.16	4.76863	5.85838
29.26	4.6569	5.72515
29.35	4.55882	5.60028
29.45	4.45718	5.40752
29.55	4.34828	5.31304
29.65	4.24013	5.17844
29.75	4.1425	5.01478
29.85	4.04385	4.82606
29.95	3.94541	4.5606
30.05	3.84843	4.25314
30.15	3.74644	3.94509
30.25	3.64055	3.63502
30.35	3.5286	3.42777
30.44	3.41619	3.21487
30.54	3.30549	3.00135
30.64	3.20182	2.83349
30.74	3.10069	2.7059
30.84	3.00345	2.60343
30.94	2.90655	2.44732
31.04	2.80874	2.34625
31.14	2.70983	2.25189
31.23	2.60422	2.16318
31.33	2.50018	2.08831
31.43	2.40425	2.0228
31.53	2.32018	1.9584
31.63	2.24824	1.89325
31.73	2.18845	1.83199
31.83	2.14566	1.78308
31.92	2.09776	1.74442
32.03	2.04726	1.70531
32.12	1.99895	1.67336
32.22	1.9529	1.64508
32.32	1.91402	1.61552
32.42	1.88941	1.58463
32.52	1.8614	1.55296
32.62	1.82158	1.51717
32.72	1.78338	1.48446
32.82	1.74296	1.46059
32.91	1.70864	1.43763
33.01	1.68656	1.41357
33.11	1.66464	1.3919
33.21	1.6353	1.37407
33.31	1.60692	1.35337
33.41	1.57129	1.33248
33.51	1.54485	1.30843
33.61	1.53424	1.2839
33.71	1.52039	1.25903
33.81	1.49558	1.23557
33.9	1.47383	1.2164
34	1.45172	1.20316
34.1	1.4284	1.19282
34.2	1.41544	1.18068
34.3	1.40364	1.16598
34.4	1.37953	1.14967
34.5	1.35602	1.1313
34.6	1.34623	1.11207
34.69	1.33984	1.09643
34.79	1.32564	1.08492
34.89	1.31182	1.07278
34.99	1.30831	1.06293
35.09	1.30302	1.0543
35.19	1.29085	1.04792
35.29	1.29226	1.04376
35.39	1.29893	1.03997
35.48	1.295	1.03456
35.58	1.29219	1.02873
35.68	1.29381	1.02325
35.78	1.29561	1.01826
35.88	1.29744	1.01661
35.98	1.30404	1.0182
36.08	1.31545	1.02213
36.18	1.32745	1.02696
36.27	1.33629	1.03328
36.38	1.3559	1.03992
36.47	1.36152	1.04701
36.57	1.37222	1.05323
36.67	1.38343	1.05944
36.77	1.39016	1.06559
36.87	1.39715	1.07159
36.97	1.40753	1.0761
37.07	1.4121	1.07902
37.17	1.41475	1.08009
37.27	1.41613	1.07965
37.36	1.40027	1.07688
37.46	1.3892	1.07151
37.56	1.37742	1.06344
37.66	1.36143	1.05271
37.76	1.34038	1.03816
37.86	1.31425	1.02408
37.96	1.28736	1.00631
38.06	1.26062	0.98608
38.16	1.23139	0.965755
38.25	1.20086	0.945978
38.35	1.16986	0.922873
38.45	1.14092	0.899465
38.55	1.11354	0.87835
38.65	1.08479	0.856019
38.75	1.05506	0.835302
38.85	1.02642	0.814347
38.95	0.999313	0.795931
39.04	0.973616	0.776188
39.14	0.949942	0.759057
39.24	0.926817	0.741495
39.34	0.90543	0.726508
39.44	0.886415	0.711075
39.54	0.867566	0.697564
39.64	0.850269	0.685231
39.74	0.832662	0.673759
39.83	0.816182	0.662217
39.93	0.799692	0.651129
40.03	0.783313	0.63966
40.13	0.767521	0.628319
40.23	0.754273	0.617025
40.33	0.741691	0.60661
40.43	0.727721	0.597634
40.53	0.715665	0.588934
40.63	0.705224	0.579426
40.73	0.693086	0.572065
40.82	0.681217	0.56435
40.92	0.6703	0.556032
41.02	0.659047	0.548181
41.12	0.647765	0.540506
41.22	0.637859	0.532513
41.32	0.629027	0.524243
41.42	0.621231	0.517129
41.52	0.613216	0.509933
41.62	0.605827	0.503586
41.72	0.599934	0.497343
41.81	0.593046	0.492157
41.91	0.586652	0.486894
42.01	0.581968	0.48209
42.11	0.578261	0.477423
42.21	0.574575	0.473427
42.31	0.574454	0.469722
42.41	0.574947	0.467098
42.51	0.578032	0.46525
42.61	0.58359	0.464695
42.7	0.590685	0.465259
42.8	0.600897	0.467099
42.9	0.61325	0.47058
43	0.628493	0.475449
43.1	0.646778	0.482094
43.2	0.668854	0.490455
43.3	0.69245	0.500431
43.4	0.721201	0.512469
43.49	0.752628	0.525655
43.59	0.784147	0.539934
43.69	0.816553	0.556084
43.79	0.848441	0.572705
43.89	0.878566	0.587964
43.99	0.904355	0.602562
44.09	0.92707	0.616519
44.19	0.944855	0.627968
44.29	0.959071	0.636545
44.39	0.967291	0.642535
44.48	0.970443	0.645235
44.58	0.968613	0.645426
44.68	0.960688	0.642288
44.78	0.948942	0.636771
44.88	0.932005	0.628708
44.98	0.912136	0.61814
45.08	0.889709	0.605854
45.18	0.866264	0.592172
45.28	0.840834	0.577706
45.38	0.815422	0.562588
45.47	0.788731	0.547507
45.57	0.762915	0.532415
45.67	0.737409	0.517589
45.77	0.713667	0.502818
45.87	0.692108	0.488904
45.97	0.671768	0.475368
46.07	0.650884	0.463018
46.17	0.633382	0.451848
46.26	0.616705	0.44048
46.36	0.599594	0.429596
46.46	0.583919	0.420439
46.56	0.569612	0.410906
46.66	0.555301	0.40162
46.76	0.541131	0.391938
46.86	0.528703	0.383683
46.96	0.517013	0.375092
47.06	0.506803	0.366668
47.15	0.497897	0.359418
47.25	0.4898	0.352206
47.35	0.481525	0.345751
47.45	0.473578	0.339818
47.55	0.465351	0.334144
47.65	0.457864	0.328598
47.75	0.451254	0.323282
47.85	0.445531	0.318239
47.94	0.440856	0.313667
48.04	0.438287	0.309859
48.14	0.436804	0.306564
48.24	0.437299	0.304514
48.34	0.438813	0.303279
48.44	0.44178	0.303133
48.54	0.446506	0.303755
48.63	0.453657	0.305785
48.73	0.463553	0.309016
48.84	0.476827	0.313921
48.93	0.49354	0.320694
49.03	0.513569	0.329301
49.13	0.537418	0.340032
49.23	0.565402	0.352246
49.33	0.593863	0.366034
49.43	0.623157	0.381255
49.53	0.652842	0.396956
49.63	0.681143	0.411816
49.72	0.705432	0.426661
49.82	0.726704	0.440357
49.92	0.743578	0.451646
50.02	0.756579	0.460585
50.12	0.764014	0.466736
50.22	0.767394	0.47022
50.32	0.766196	0.470858
50.42	0.760126	0.468565
50.51	0.749737	0.464441
50.61	0.735545	0.457615
50.71	0.717417	0.449274
50.81	0.697706	0.438944
50.91	0.676967	0.427894
51.01	0.655306	0.415749
51.11	0.633572	0.403871
51.21	0.611393	0.391715
51.31	0.590078	0.379982
51.41	0.569129	0.368375
51.51	0.549516	0.356863
51.6	0.531345	0.345958
51.7	0.514408	0.335643
51.8	0.499249	0.325876
51.9	0.486052	0.316963
52	0.473829	0.308111
52.1	0.460266	0.300041
52.2	0.448191	0.293089
52.3	0.43594	0.285661
52.39	0.424259	0.278509
52.49	0.413292	0.272419
52.59	0.404068	0.266798
52.69	0.396001	0.261236
52.79	0.389862	0.256282
52.89	0.385223	0.252707
52.99	0.382073	0.249666
53.09	0.380215	0.247633
53.19	0.379814	0.246545
53.28	0.380966	0.246635
53.38	0.3847	0.248003
53.48	0.390905	0.25046
53.58	0.399877	0.254245
53.68	0.411482	0.259447
53.78	0.4262	0.266287
53.88	0.442765	0.274317
53.98	0.460779	0.283339
54.08	0.479798	0.293438
54.17	0.498909	0.303817
54.28	0.516665	0.313954
54.38	0.532662	0.323906
54.47	0.545922	0.332451
54.57	0.556923	0.339562
54.67	0.564312	0.344699
54.77	0.568682	0.348002
54.87	0.570316	0.349357
54.97	0.567912	0.348808
55.07	0.56349	0.34627
55.17	0.554817	0.342131
55.26	0.543604	0.336396
55.36	0.530806	0.329882
55.46	0.517026	0.321996
55.56	0.501179	0.313332
55.66	0.485688	0.304589
55.76	0.471176	0.295792
55.86	0.455233	0.286976
55.96	0.440656	0.278481
56.05	0.426098	0.270609
56.15	0.412172	0.26267
56.25	0.399081	0.255151
56.35	0.387053	0.248073
56.45	0.376023	0.241216
56.55	0.366707	0.235
56.65	0.358297	0.229602
56.75	0.351432	0.224592
56.85	0.344943	0.220515
56.94	0.33895	0.216986
57.04	0.334035	0.214012
57.14	0.330468	0.211651
57.24	0.328052	0.209871
57.34	0.327817	0.208724
57.44	0.329337	0.208341
57.54	0.331901	0.208743
57.64	0.336442	0.210396
57.73	0.342428	0.212956
57.83	0.349386	0.215939
57.93	0.356743	0.220176
58.03	0.365121	0.224794
58.13	0.374635	0.229562
58.23	0.384083	0.234421
58.33	0.392707	0.239604
58.43	0.401498	0.244551
58.52	0.40995	0.249003
58.62	0.417481	0.253029
58.72	0.42346	0.256381
58.82	0.427905	0.258939
58.92	0.429989	0.260381
59.02	0.430125	0.260912
59.12	0.427767	0.260106
59.22	0.423724	0.258085
59.31	0.417498	0.255128
59.42	0.410596	0.251213
59.51	0.401981	0.246302
59.61	0.393001	0.240964
59.71	0.382777	0.235189
59.81	0.372138	0.229239
59.91	0.361006	0.223117
60.01	0.349802	0.216863
60.1	0.338679	0.210408
60.2	0.329049	0.204518
60.3	0.320084	0.198854
60.4	0.312046	0.193935
60.5	0.305458	0.19011
60.6	0.300205	0.186618
60.7	0.295416	0.183993
60.8	0.292101	0.182377
60.9	0.289944	0.1806
60.99	0.289485	0.179146
61.09	0.289738	0.178832
61.19	0.291427	0.1789
61.3	0.294181	0.179748
61.39	0.298482	0.181257
61.49	0.303152	0.183371
61.59	0.307945	0.185672
61.69	0.313337	0.188461
61.79	0.318073	0.191132
61.89	0.32259	0.193902
61.99	0.325922	0.196324
62.08	0.328456	0.198322
62.18	0.329528	0.199924
62.28	0.330611	0.20098
62.38	0.329906	0.201163
62.48	0.328864	0.200646
62.58	0.326227	0.199788
62.68	0.322112	0.197883
62.78	0.316974	0.195344
62.87	0.310157	0.191894
62.97	0.302827	0.188076
63.07	0.295501	0.183914
63.17	0.28839	0.179101
63.27	0.281609	0.17468
63.37	0.275303	0.170928
63.47	0.270011	0.166616
63.57	0.264531	0.1635
63.67	0.260677	0.16096
63.76	0.257556	0.158689
63.87	0.256089	0.156869
63.96	0.255268	0.155928
64.06	0.255553	0.155726
64.16	0.256811	0.155684
64.26	0.258949	0.156395
64.36	0.261803	0.157785
64.46	0.264137	0.159249
64.56	0.266695	0.161077
64.66	0.268251	0.162584
64.75	0.269304	0.163629
64.85	0.269516	0.164534
64.95	0.268962	0.165264
65.05	0.26795	0.165243
65.15	0.266758	0.164839
65.25	0.265397	0.163889
65.35	0.263482	0.162391
65.45	0.261352	0.16109
65.55	0.257755	0.159058
65.65	0.254062	0.156815
65.75	0.249591	0.154588
65.84	0.244964	0.152061
65.94	0.241107	0.149851
66.04	0.238046	0.147888
66.14	0.235422	0.146221
66.24	0.234587	0.145202
66.34	0.233791	0.144247
66.44	0.232369	0.143852
66.54	0.231834	0.143921
66.63	0.230876	0.143765
66.73	0.229994	0.143484
66.83	0.229016	0.143591
66.93	0.227771	0.143454
67.03	0.226152	0.143026
67.13	0.224601	0.142422
67.23	0.223629	0.14179
67.33	0.221921	0.140872
67.43	0.220283	0.139883
67.52	0.21808	0.138884
67.62	0.215793	0.137633
67.72	0.21305	0.136351
67.82	0.210389	0.134792
67.92	0.217832	0.133344
68.02	0.215523	0.131817
68.12	0.213681	0.130615
68.22	0.212038	0.129641
68.32	0.210218	0.129021
68.41	0.218312	0.128227
68.51	0.216426	0.127674
68.61	0.214398	0.126757
68.71	0.211987	0.125859
68.81	0.21988	0.124937
68.91	0.217527	0.123942
69.01	0.215489	0.122783
69.11	0.21399	0.122077
69.2	0.212772	0.121072
69.3	0.211045	0.120164
69.4	0.219689	0.119464
69.5	0.218391	0.118525
69.6	0.216769	0.117691
69.7	0.21475	0.116913
69.8	0.212891	0.116039
69.9	0.210805	0.115074
69.99	0.218597	0.114073
70.09	0.216956	0.113213
70.19	0.214862	0.11227
70.29	0.213002	0.111316
70.39	0.211214	0.11045
70.49	0.219968	0.109618
70.59	0.218241	0.108707
70.69	0.216762	0.107774
70.79	0.215464	0.106931
70.89	0.21413	0.106244
70.98	0.213128	0.105582
71.08	0.211671	0.104872
71.18	0.210256	0.104377
71.28	0.218365	0.103751
71.38	0.21656	0.102953
71.48	0.214452	0.102161
71.58	0.212107	0.101247
71.67	0.219755	0.100243
71.77	0.216986	0.099235
71.87	0.21474	0.098299
71.98	0.213222	0.097296
72.08	0.211737	0.096148
72.17	0.210378	0.094975
72.27	0.219137	0.093961
72.37	0.218207	0.092764
72.47	0.217023	0.091481
72.57	0.214796	0.090191
72.67	0.210712	0.089051
72.77	0.217458	0.087816
72.87	0.215875	0.0869
72.96	0.214879	0.086157
73.06	0.214344	0.085651
73.16	0.21383	0.085547
73.26	0.213293	0.085746
73.36	0.212789	0.085786
73.46	0.212109	0.085639
73.56	0.21172	0.085372
73.66	0.211309	0.08549
73.76	0.211007	0.085533
73.85	0.210933	0.085511
73.95	0.211106	0.08542
74.05	0.211168	0.085426
74.15	0.211369	0.085219
74.25	0.211324	0.0851
74.35	0.211168	0.084954
74.45	0.211351	0.084581
74.55	0.211617	0.084049
74.64	0.211419	0.083726
74.74	0.211531	0.08358
74.84	0.211372	0.08347
74.94	0.211226	0.083391
75.04	0.211001	0.08342
75.14	0.210836	0.083358
75.24	0.210207	0.083482
75.34	0.219981	0.083381
75.44	0.219506	0.083281
75.54	0.219039	0.083181
75.64	0.218762	0.083195
75.73	0.218495	0.083035
75.83	0.218316	0.08301
75.93	0.218267	0.08309
76.03	0.217932	0.083022
76.13	0.217756	0.082975
76.23	0.217724	0.082765
76.33	0.217751	0.082754
76.43	0.217761	0.082588
76.53	0.217611	0.082519
76.62	0.21762	0.082277
76.72	0.21739	0.082305
76.82	0.216922	0.08215
76.92	0.216631	0.082245
77.02	0.21673	0.082191
77.12	0.217318	0.082178
77.22	0.218523	0.08203
77.32	0.219526	0.082055

## Sheet: Fig.3f
Relative protein synthesis
	Ctrl			PRMT9-KD
PBSC	1.03172	1.17664	0.791637	0.844629	0.983057	0.679164
AML	1.07201	1.05283	0.875158	0.564086	0.507921	0.454455

## Sheet: Fig.3h
Relative cMyc mRNA abundance in polysome profiling fractions
	Relative abundance
Fraction number	Ctrl	PRMT9-KD
1	2.6788e-05	0.00133461
2	1.61603e-05	0.00020959
3	0.0138724	0.016851
4	0.0312603	0.0301456
5	0.0185309	0.0342964
6	0.00315739	0.0249608
7	0.00717285	0.00999202
8	2.14163e-05	0.00122412
9	0.00853137	0.00948914
10	0.0113857	0.022688
11	0.0383195	0.046052
12	0.0131022	0.0443173
13	0.0252604	0.0559778
14	0.0292815	0.0649237
15	0.0242733	0.113524
16	0.0523066	0.118566
17	0.177247	0.130069
18	0.13933	0.0800066
19	0.116243	0.0454909
20	0.088816	0.0502717
21	0.0920347	0.0499586
22	0.10981	0.0496501

## Sheet: Fig.3i
PABPC1 R493	3.89421
KHDRBS1 R331	2.26628
GIGYF2 R149	2.02225
DDX3X R88	1.69138
HNRNPD R345	1.68087

## Sheet: Fig.3o
Relative cell viability
shCtrl+Mock
103.26	96.74	105.1	95.4	99.5
shPABPC1+Mock
25.8	27.6	24.6	25.8	27.1
shPABPC1+PABPC1-Wt
97.32	92.2	95.3	91.7	92.6
shPABPC1+PABPC1-3RK
52	53.3	53.8	51.9	54.1
shPABPC1+PABPC1-R493K
51.2	57.9	59.3	50.2	55.3

## Sheet: Fig.3v
Relative PRMT9 level
CD33+CD34-							CD34+
0.754466	0.350205	0.062967	0.539918	0.399924	0.463277	0.514903	0.85286	0.494671	0.224777	0.895604	0.734636	0.726342	1.06275
Relative PABPC1 R493me level
CD33+CD34-							CD34+
0.670293	0.263376	0.127279	0.702258	0.282237	0.403603	0.431131	0.806021	0.426005	0.398006	0.846986	0.748678	0.599311	0.48315

## Sheet: Fig.3w
Corelation of PRMT9 level and PABPC1 R493me level
Relative PRMT9 level	Relative PABPC1 R493me level
0.85286	0.806021
0.494671	0.426005
0.224777	0.398006
0.895604	0.846986
0.734636	0.748678
0.726342	0.599311
1.06275	0.63315
