# Supplementary material for: Targeting PRMT9-mediated arginine methylation suppresses cancer stem cell maintenance and elicits cGAS-mediated anticancer immunity
Source: Nat Cancer. 2024 Feb 27;5(4):601–24. doi: 10.1038/s43018-024-00736-x (PMC11056319; doi:10.1038/s43018-024-00736-x)
Supplement: Supplementary file 12 — Statistical source data. [file 43018_2024_736_MOESM12_ESM.xlsx]

## Sheet: Fig.4c
Top 20 hits of compound screen	viability		viability
Compound ID	5μM	p value	1μM	p value
NSC641396	1.44282	2.90777e-07	2.72408	3.19749e-07
NSC94600	1.5411	2.93345e-07	2.48293	3.21868e-07
NSC269148	1.55137	2.935e-07	2.10274	2.94416e-07
ZINC000020758983	1.88074	<0.0001	8.15933	<0.0001
NSC305780	6.55844	4.84133e-07	12.6614	6.65505e-07
NSC661221	7.31327	<0.0001	7.53153	<0.0001
NSC97920	8.91441	3.10616e-07	59.0602	6.13059e-05
NSC645330	10.024	3.11453e-07	52.5497	2.91244e-05
NSC671136	12.7831	<0.0001	71.4635	0.0002
ZINC000009281904	14.4998	<0.0001	87.5529	0.0016
NSC270737	15.0892	4.10631e-07	90.7976	0.158054
NSC305798	18.8528	3.09255e-07	91.0374	0.103034
NSC270738	34.7622	<0.0001	84.589	0.0037
ZINC000009057162	34.7949	<0.0001	71.3235	<0.0001
NSC331968	43.2121	8.34981e-06	62.8934	0.000113273
NSC32673	45.8254	<0.0001	90.2934	0.028
ZINC000006039982	49.8217	<0.0001	84.4574	<0.0001
NSC340852	53.2066	<0.0001	88.3273	0.0387
NSC121868	55.4432	<0.0001	102.463	0.2351
NSC283845	60.4257	<0.0001	105.08	0.4188

## Sheet: Fig.4i
Relative PRMT9 protein (% Control)
	PRMT9-Wt						PRMT9-Mut
Temperature	LD2			DMSO			LD2			DMSO
37	100	100	100	100	100	100	100	100	100	100	100	100
41	100.498	100.392	99.415	97.9043	100.889	98.1447	99.6896	101.747	99.1544	88.7366	100.144	89.0855
45	102.151	88.3416	84.7295	90.5948	95.9842	89.8536	85.3777	88.8345	84.4006	82.6987	94.3286	84.7437
49	115.888	104.186	97.4283	64.553	68.1129	62.2049	66.9747	69.8203	64.5523	64.1947	73.9638	72.1771
53	94.1105	85.3901	76.4502	60.795	67.1565	PRMT9-Wt	66.1612	71.5573	63.5445	56.9321	60.657	62.5128
57	92.4826	86.3398	74.6404	42.2369	47.9477	37.524	46.3883	50.757	42.7463	53.9225	47.5399	44.7979
60	57.1293	53.1444	39.6842	20.4551	25.727	15.3243	21.9852	24.8233	18.194	13.6589	18.4744	14.8029

## Sheet: Fig.4j
drug dose	MV4-11						NB4			U937			PBSC001						MA9.6ITD						Molm13						THP1
1e-06	99.8999	110.329	92.5091	102.728	89.9214	104.613	96.306	102.302	101.392	99.4209	101.38	99.1995	114.528	93.0637	106.625	94.0565	100.927	90.8002	100.002	100.716	99.2824				100.094	100.282	99.6239				104.492	96.2322	103.567	95.7085
0.125	96.4218	102.117	94.8287	96.8661	93.4465	98.3291
0.25	97.8669	99.4869	94.7749	99.4061	94.0524	97.0636							98.8923	97.0203	97.3056	90.1575	93.2352	93.7044
0.5	97.7233	100.039	95.2102	96.2244	93.7113	96.552				109.969	110.654	107.266	99.3434	92.6521	97.9337	91.4806	92.8308	95.2657	95.8398	98.381	100.137
1	84.6178	87.5662	79.6859	85.7891	79.7936	85.3044	99.0311	104.826	104.182	98.3377	97.8085	95.168	93.6899	99.3812	92.5779	99.3812	90.1953	97.4552	90.4686	89.2545	89.8611				99.5038	99.5021	99.0685				90.7555	95.6767	92.5903	96.9473
2										65.4801	65.9756	64.3815													72.899	71.8166	70.7583
4	28.555	30	28.1601	30.0808	29.0127	29.3448	85.6057	90.3645	90.2956	14.1025	14.196	14.0226	99.1952	93.6753	94.0923	90.7168	94.0327	92.8016	54.1026	54.0185	53.8644				35.206	34.7026	33.8541				84.2107	87.9825	85.5126	87.391
8	0.619297	0.381451	0.367988	0.42184	0.448766	0.525056	13.1976	13.732	13.8344	0.376315	0.345076	0.363965	92.5091	92.1517	90.2853	91.3123	91.8737	90.2528	0.201879	0.190398	0.199009				0.608098	0.642435	0.62139				34.2303	26.5068	34.4903	26.3965
16							0.539911	0.588359	0.545905				81.926	81.5686	81.8664	81.926	81.6282	82.0849	0.193268	0.193268	0.177003				0.204361	0.21433	0.211007				2.12618	2.23903	2.1308	2.3247
32													60.2978	52.2978	50.3574	60.0596	60.1787	50.1787
64													10.1787	9.11913	10.1191	9.123	8.11913	10.1787

## Sheet: Fig.4k
Relative protein synthesis
	VEH			LD2
Molm13	1.0113	1.06896	0.919733	0.463825	0.551063	0.426629
MA9.6ITD	1.06085	1.06316	0.875998	0.311103	0.363025	0.26534
THP1	1.04659	1.03737	0.916047	0.736711	0.726063	0.65941

## Sheet: Fig.4o
Relative CD34+CD45dim Cell Counts
AML01												AML02												AML03
T cell depletion						Bulk cells						T cell depletion						Bulk cells						T cell depletion						Bulk cells
VEH			LD2			VEH			LD2			VEH			LD2			VEH			LD2			VEH			LD2			VEH			LD2
105.052	90.9585	104.423	75.594	76.0656	86.7705	107.052	90.9585	102.423	45.7	38.6	31.9	101	91.9585	107.423	85.594	79.0656	81.7705	100.052	90.9585	109.423	55.7	68.6	61.9	107.052	95.9585	97.4233	80.594	86.0656	87.7705	104.052	91.9585	104.423	46.4	50.7	57.3

## Sheet: Fig.4p
Frequency (%)
	CTL High	CTL Low
PRMT9 High	12.3	40.7
PRMT9 Low	39	42.7
