# Supplementary material for: Targeting PRMT9-mediated arginine methylation suppresses cancer stem cell maintenance and elicits cGAS-mediated anticancer immunity
Source: Nat Cancer. 2024 Feb 27;5(4):601–24. doi: 10.1038/s43018-024-00736-x (PMC11056319; doi:10.1038/s43018-024-00736-x)
Supplement: Supplementary file 13 — Statistical source data. [file 43018_2024_736_MOESM13_ESM.xlsx]

## Sheet: Fig.5d
WT B6 mice overall survival
Days elapsed	MA9/Ctrl	MA9/Prmt9-KD
47	1
49	1
50	1
53	1
55	1
55	1
58	1
85		1
98		1
120		0
120		0
120		0
120		0
120		0

## Sheet: Fig.5e
Rag2-/- mice overall survival
Days elapsed	MA9/Ctrl	MA9/Prmt9-KD
30	1
30	1
32	1
32	1
34	1
40		1
42		1
45		1
47		1
52		1

## Sheet: Fig.5f
NSGS mice overall survival
Days elapsed	MA9/Ctrl	MA9/Prmt9-KD
27	1
28	1
28	1
29	1
32	1
38		1
38		1
42		1
46		1
50		1

## Sheet: Fig.5g
WT B6 mice overall survival
Days elapsed	CMM/Ctrl	CMM/Prmt9-KD
43	1
43	1
46	1
46	1
47	1
50	1
50	1
71		1
78		1
83		1
88		1
120		0
120		0
120		0

## Sheet: Fig.5k
Ifng Log2 expression
Ctrl	Prmt9-KD
0	0
0	0
0	0
0	0
0	0
0	0
0	0
0	0
0	0
0	1
0	0
0	0
0	0
0	0
0	0
0	0
0	1
0	1
0	0
0	0
0	0
0	0
0	0
0	0
0	1
0	0
0	0
0	0
0	0
0	0
0	0
0	0
0	0
0	0
0	0
0	0
0	0
0	0
0	0
0	0
0	0
0	0
0	0
0	0
0	0
0	0
0	0
0	0
0	1
0	0
0	0
0	1
0	0
0	0
0	0
0	0
0	0
0	0
0	0
0	0
0	0
0	0
0	0
0	0
0	0
0	0
0	0
0	0
0	0
0	1
0	0
0	0
0	0
0	0
0	0
0	0
0	0
0	0
0	0
0	0
0	0
0	0
0	0
0	0
0	0
0	0
0	0
0	0
0	0
0	0
0	0
0	0
0	0
0	0
0	0
0	0
0	0
0	0
0	0
0	0
0	0
0	0
0	0
0	0
0	0
0	2.80735
0	1
0	0
0	0
0	0
0	0
0	0
0	0
0	0
0	0
0	1
0	0
0	0
0	0
0	0
0	0
0	0
0	0
0	0
0	0
0	0
0	0
0	0
0	0
0	0
0	0
0	0
0	0
0	0
0	0
0	0
0	0
0	0
0	0
0	0
0	0
0	0
0	0
0	0
0	0
0	1
0	1
0	0
0	0
0	0
0	0
0	0
0	0
0	0
0	0
0	0
0	0
0	0
0	0
0	0
0	0
0	0
0	0
0	0
0	0
0	0
0	0
0	0
0	0
0	0
0	0
0	0
0	0
0	0
0	0
0	0
0	0
0	0
0	0
0	0
0	0
0	1
0	0
0	1
0	0
0	0
0	0
0	1
0	0
0	0
0	0
0	0
0	0
0	0
0	0
0	0
0	0
0	0
0	0
0	0
0	0
0	1
0	0
0	1.58496
0	0
0	0
0	0
0	0
0	0
0	0
0	0
0	0
0	1.58496
0	0
0	0
0	0
0	0
0	0
0	0
0	0
0	0
0	0
0	0
0	0
1	0
0	0
0	0
0	0
0	0
0	0
0	0
0
0
0
0
0
0
0
0
0
0
0
0
0
0
0
0
0
0

## Sheet: Fig.5l
CD8/Survivin pentamer (%)
Ctrl	Prmt9-KD
0.2	0.61
0.17	0.51
0.19	0.36
0.16	0.46
0.13	0.49
CD8/CMV pentamer (%)
Ctrl	Prmt9-KD
0.034	0.034
0.039	0.033
0.028	0.029
0.031	0.026
0.027	0.031

## Sheet: Fig.5m
%OVA-specific CD8+T cell/total CD8+ T cell
shCtrl	shPRMT9	shCtrl+cGAS KO	shPRMT9+cGAS KO
15.4	42.9	14.5	22.8
17.1	45.1	15.9	17.1
18.5	38.1	10.2	23.2
16.1	39.2	11.1	16.5
16.5	43	15	23.7

## Sheet: Fig.5o
Relative gene expression
	c0	c1	c2	c3	c4	c5	c6	c7	c8	c9
Tbx21	-0.98842	-0.60652	0.162309	-0.54622	0.966314	1.94619	-0.78742	-0.29497	-0.89797	1.04671
Cd44	-1.52458	-1.32615	0.50178	0.19512	0.459689	1.97495	0.074861	-0.67676	0.150023	0.171068
Ifng	-0.53182	-0.49875	-0.43262	-0.37751	-0.39955	2.27332	-0.41057	-0.53182	-0.53182	1.44114
Icos	-0.987	-0.85357	-0.7326	1.082	-0.17043	1.03397	1.87011	-0.56004	-0.81444	0.132003
Havcr2	-0.56879	-0.56879	-0.56879	-0.3776	-0.56879	1.94058	0.076476	-0.56879	-0.56879	1.77329
Il2ra	-0.86704	-0.60093	-0.66441	-0.20666	0.347524	2.16876	1.28133	-0.57286	-0.77183	-0.11389
Ctla4	-0.51949	-0.61832	-0.68707	0.425817	-0.05328	-0.05543	2.67736	-0.18863	-0.53238	-0.44859
Gzmb	-0.71127	-0.7037	-0.31913	-0.65074	-0.15522	2.06773	-0.04678	-0.48683	-0.59905	1.60498
Foxp3	-0.36895	-0.3734	-0.37933	-0.37933	-0.34376	0.00889	2.82568	-0.37933	-0.26227	-0.34821
Tnfrsf4	-0.4839	-0.95179	-0.98174	0.967281	0.155447	0.216386	2.29039	-0.51489	-0.60888	-0.08831
Tnfrsf18	-0.95709	-0.48751	0.099802	0.351704	0.635093	0.997886	1.83163	-1.03375	-1.37327	-0.06448
Pdcd1	-0.95884	-0.96626	-0.75467	1.81411	-0.65073	0.210476	1.21274	-0.27581	-0.59134	0.960321
Lag3	-0.46741	-0.55528	-0.98329	-0.08475	2.46064	0.844969	-0.17262	-0.81322	-0.03373	-0.1953
Eomes	-0.79641	-0.28015	0.964955	-0.68633	-0.53069	2.39607	-0.50411	-0.20043	-0.68253	0.319627
Sell	1.16813	1.25057	0.355539	-1.63355	-0.8186	-0.75383	0.55692	0.977349	-0.26392	-0.83862
Fasl	-0.71572	-0.87425	1.68486	0.99035	-0.45905	1.51123	-0.60248	-0.20994	-0.91199	-0.413

## Sheet: Fig.5q
% in CD8+ cells
	Ctrl	Prmt9-KD
C1	59.6026	44.0722
C2	20.9713	26.8041
C4	0.662252	7.62887
C5	6.84327	10.3093
C7	6.40177	0.412371
C8	1.10375	2.26804
C9	2.41501	3.50515

## Sheet: Fig.5r
% in CD4+ cells
	Ctrl	Prmt9-KD
C0	72.4846	60.8016
C3	9.85626	15.7895
C4	1.02669	2.22672
C6	10.4723	4.25101
C7	4.31212	1.61943
C8	1.43737	7.69231
C9	0.410678	1.61943

[truncated: 3 more sheets: Fig.5s, Fig.5t, Fig.5v]
