# Supplementary material for: Targeting PRMT9-mediated arginine methylation suppresses cancer stem cell maintenance and elicits cGAS-mediated anticancer immunity
Source: Nat Cancer. 2024 Feb 27;5(4):601–24. doi: 10.1038/s43018-024-00736-x (PMC11056319; doi:10.1038/s43018-024-00736-x)
Supplement: Supplementary file 15 — Statistical source data. [file 43018_2024_736_MOESM15_ESM.xlsx]

## Sheet: Fig.6a
Relative gene expression
	Ctrl	PRMT9-KD
Ifitm3	-0.44225	0.368091
Ifi30	-0.47835	0.398142
Ifi27	-0.1668	0.138827
Isg15	-0.47936	0.398983
Rsad2	-0.37228	0.309852
Ddx60	-0.41313	0.343857
Irf7	-0.39516	0.328903
Ifit1	-0.3312	0.275664
Ifit2	-0.19021	0.158313
Ifit3	-0.24067	0.20031
Ccl5	-0.47011	0.391278
Rtp4	-0.50227	0.41805
Ifih1	-0.23915	0.199053
Ifitm1	-0.32677	0.271974
Usp18	-0.3098	0.257849
Herc6	-0.28265	0.235258
Oas1a	-0.19902	0.165646
Oas2	-0.31892	0.26544
Oas3	-0.28638	0.238362
Oasl1	-0.23519	0.19575

## Sheet: Fig.6d
Relative ISG15 level
ΔCt of ISG15 vs. ACTIN mRNA in Individual QPCR experiments
Groups	Duplicated experiment 1	Duplicated experiment 2	Duplicated experiment 3	Duplicated experiment 4	Duplicated experiment 5
shCtrl	10.583	10.281	10.057	10.35	10.102
	10.389	10.587	9.521	10.322	10.05
shPRMT9	8.204	8.745	8.407	8.495	8.534
	8.344	8.299	7.921	8.833	8.09
shPRMT9+PRMT9-Wt	10.785	10.322	10.121	9.777	10.288
	9.983	10.722	10.221	10.455	10.322
shPRMT9+PRMT9-Mut	8.658	9.127	8.237	8.627	9.146
	8.478	8.297	8.387	8.329	8.182
Average ΔCt	Experiment 1	Experiment 2	Experiment 3	Experiment 4	Experiment 5
shCtrl	10.486	10.434	9.789	10.336	10.076
shPRMT9	8.274	8.522	8.164	8.664	8.312
shPRMT9+PRMT9Wt	10.384	10.522	10.171	10.116	10.305
shPRMT9+PRMT9mut	8.568	8.712	8.312	8.478	8.664
2^-ΔCt	Experiment 1	Experiment 2	Experiment 3	Experiment 4	Experiment 5		mean
shCtrl	0.000697268	0.000722858	0.00113036	0.000773667	0.00092645		0.000850121
shPRMT9	0.00323056	0.00272033	0.00348651	0.00246534	0.00314658
shPRMT9+PRMT9Wt	0.00074835	0.000680084	0.000867409	0.000901116	0.000790471
shPRMT9+PRMT9mut	0.00263497	0.00238466	0.00314658	0.00280458	0.00246534
Relative ISG15 level	Experiment 1	Experiment 2	Experiment 3	Experiment 4	Experiment 5
shCtrl	0.820198	0.8503	1.32965	0.910067	1.08979
shPRMT9	3.80012	3.19994	4.1012	2.89998	3.70133
shPRMT9+PRMT9Wt	0.880286	0.799985	1.02034	1.05999	0.929834
shPRMT9+PRMT9mut	3.09952	2.80509	3.70133	3.29904	2.89998

## Sheet: Fig.6e
Relative mRNA level
ΔCt of hIFI44 vs. ACTIN mRNA in Individual QPCR experiments
	Experiment 2 duplicates	Experiment 1 duplicates	Experiment 3 duplicates			Average ΔCt	Experiment 1	Experiment 2	Experiment 3		Average ΔCt	Experiment 1	Experiment 2	Experiment 3		Mean		Relative mRNA level	Experiment 1	Experiment 2	Experiment 3
DMSO	9.877	9.526	10.033			DMSO	9.952	9.5015	10.001		DMSO	0.0010096	0.00137963	0.000975886		0.00112171		DMSO	0.900058	1.22994	0.870001
	10.027	9.477	9.969			LD2	7.6615	7.8895	8.199		LD2	0.00493922	0.0042172	0.00340295				LD2	4.40331	3.75963	3.03372
LD2	7.611	7.92	8.235
	7.712	7.859	8.163
ΔCt of hIFIT1 vs. ACTIN mRNA in Individual QPCR experiments
	Experiment 2 duplicates	Experiment 1 duplicates	Experiment 3 duplicates			Average ΔCt	Experiment 1	Experiment 2	Experiment 3		Average ΔCt	Experiment 1	Experiment 2	Experiment 3		Mean		Relative mRNA level	Experiment 1	Experiment 2	Experiment 3
DMSO	7.976	7.625	7.732			DMSO	8.1325	7.5965	7.718		DMSO	0.00356347	0.00516685	0.00474953		0.00449328		DMSO	0.793067	1.1499	1.05703
	8.289	7.568	7.704			LD2	5.585	6.103	6.092		LD2	0.0208328	0.0145484	0.0146597				LD2	4.63643	3.2378	3.26258
LD2	5.405	6.02	6.13
	5.765	6.186	6.054
ΔCt of hOAS1 vs. ACTIN mRNA in Individual QPCR experiments
	Experiment 2 duplicates	Experiment 1 duplicates	Experiment 3 duplicates			Average ΔCt	Experiment 1	Experiment 2	Experiment 3		Average ΔCt	Experiment 1	Experiment 2	Experiment 3		Mean		Relative mRNA level	Experiment 1	Experiment 2	Experiment 3
DMSO	8.877	9.426	9.233			DMSO	8.9595	9.436	9.574		DMSO	0.00200873	0.00144371	0.00131202		0.00158815		DMSO	1.26482	0.909052	0.826126
	9.042	9.446	9.915			LD2	8.2065	7.4445	7.8475		LD2	0.0033853	0.00574093	0.00434177				LD2	2.1316	3.61485	2.73385
LD2	8.408	7.52	7.73
	8.005	7.369	7.965
ΔCt of hCXCL10 vs. ACTIN mRNA in Individual QPCR experiments
	Experiment 2 duplicates	Experiment 1 duplicates	Experiment 3 duplicates			Average ΔCt	Experiment 1	Experiment 2	Experiment 3		Average ΔCt	Experiment 1	Experiment 2	Experiment 3		Mean		Relative mRNA level	Experiment 1	Experiment 2	Experiment 3
DMSO	10.277	10.526	10.633			DMSO	10.2155	10.603	10.733		DMSO	0.000841062	0.000642953	0.00058755		0.000690522		DMSO	1.21801	0.931111	0.850879
	10.154	10.68	10.833			LD2	8.2685	8.7315	8.9515		LD2	0.0032429	0.00235265	0.0020199				LD2	4.6963	3.40706	2.92518
LD2	8.408	8.822	8.83
	8.129	8.641	9.073
ΔCt of hISG15 vs. ACTIN mRNA in Individual QPCR experiments
	Experiment 2 duplicates	Experiment 1 duplicates	Experiment 3 duplicates			Average ΔCt	Experiment 1	Experiment 2	Experiment 3		Average ΔCt	Experiment 1	Experiment 2	Experiment 3		Mean		Relative mRNA level	Experiment 1	Experiment 2	Experiment 3
DMSO	8.877	9.126	8.833			DMSO	8.726	9.0765	8.919		DMSO	0.00236163	0.00185226	0.00206592		0.00209327		DMSO	1.1282	0.884863	0.986934
	8.575	9.027	9.005			LD2	6.6025	6.933	6.452		LD2	0.0102908	0.00818388	0.0114223				LD2	4.91614	3.90961	5.45669
LD2	6.408	7.022	6.43
	6.797	6.844	6.474

## Sheet: Fig.6f
Relative Lucia level
shCtrl	shPRMT9	shCtrl+cGAS KO	shPRMT9+cGAS KO	shCtrl+MAVS KO	shPRMT9+MAVS KO
0.8	4.4	0.85	1.5	0.91	4.1
1.1	5.43	0.82	1.8	0.95	4
1.1	4.13	0.71	1.4	0.83	4.7
0.93	3.95	0.86	1.35	0.88	3.92
1.07	5.13	0.73	1.62	1.02	4.91

## Sheet: Fig.6g
cGAMP concentration (nM)
Ctrl	PRMT9-KD	PRMT9-KD+ENPP1
0.124	0.651	0.274
0.098	0.731	0.128
0.157	0.584	0.118

## Sheet: Fig.6h
Relative γH2AX intensity (A.U.)
Ctrl	PRMT9-KD
0.166	1.69988
0.209	1.77086
0.317	1.8795
0.35	2.02675
0.42	2.21871
0.452	2.42788
0.609	2.52835
0.67	2.57408
0.723	2.68495
0.745	2.96855
0.755	3.06836
0.761	3.13157
0.829	3.33743
0.855	3.46655
0.888	3.64823
0.89	3.73931
0.904	3.87931
0.924	4.10625
0.994	4.28974
1.228	4.5548
1.399	4.77015
1.399	4.95684
1.511	5.1372
1.514	5.32508
1.596	5.53168
1.64	5.61472
1.661	5.85858
1.737	5.95031
1.946	6.29406
2.011	6.45404
2.155	6.69578
2.214	7.20875
2.309	7.33412
2.34	7.46228
2.475	7.70528
2.596	7.90587
2.619	8.06157
2.622	8.284
2.668	8.28432
2.689	7.987
2.711	8.104
2.873	8.143
2.873	8.215
3.143	8.274
3.239	8.284
3.313	8.566
3.347	8.674
3.388	8.699
3.559	8.738
3.565	8.781
3.58	8.962
3.58	8.985
3.581	8.989
3.653	9.018
3.75	9.132
3.884	9.18
4.016	9.289
4.095	9.387
4.152	9.83
4.178	9.841
4.378	9.875
4.793	10.014
4.912	10.061
5.294	10.724
5.369	11.391
5.381	11.466
5.395	11.617
5.418	11.639
5.748	11.708
5.753	12.186
5.922	12.312
6.086	12.341
6.197	12.464
6.241	12.614
6.372	12.759
6.433	12.822
6.438	13.472
6.471	13.528
6.49	13.716
6.491	14.01
6.637	14.12
6.659	14.288
6.735	14.408
6.744	14.818
6.905	15.022
6.908	15.52
7.013	15.6
7.135	15.832
7.219	16.75
7.239	16.799
7.241	17.53
7.245	17.901
7.27	18.408
7.358	20.432
7.514	21.208
7.536	21.315
7.675	21.552
7.697	21.669
7.698	23.121
7.977	24.283

## Sheet: Fig.6i
Relative dsDNA intensity (A.U.)
Ctrl	PRMT9-KD
23.8297	27.3146
18.4403	28.0726
19.9584	10.0536
22.2248	32.7591
14.8757	29.8653
18.3292	29.4476
14.9161	24.62
5.4957	28.0031
10.0343	34.9228
13.6835	29.1723
18.3074	44.9132
18.4449	48.2942
17.6811	36.6854
23.7334	35.6605
25.3915	36.4815
25.7317	45.3095
9.25876	40.6156
6.25095	33.5421
19.4218	37.4763
19.6004	39.8393
15.3782	67.1616
9.63262	46.1036
10.2274	32.6114
10.0923	12.187
13.0037	47.2422
13.5886	35.4637
10.2222	24.1558
11.239	52.3374
6.91438	27.2918
9.63576	37.8521
11.2052	39.9414
19.8084	50.3465
18.4278	10.1448
19.8267	28.525
15.0051	41.7873
32.4794	45.1936
7.23307	21.7922
28.7569	18.6643
24.6638	27.2327
19.1877	60.3062
5.63379	30.6669
5.74931	43.1886
15.972	63.8674
20.7271	21.8714
6.40685	72.4023
22.4444	32.3272
10.9775	33.6024
15.5358	57.695
5.91375	37.4166
6.58022	59.6762

## Sheet: Fig.6j
Overall survival
Days elapsed	MA9/Ctrl	MA9/Prmt9-KD	MA9/Ctrl/cGAS KO	MA9/Prmt9-KD/cGAS KO
46	1
48	1
51	1
55	1
57	1
79		1
100		1
100		1
120		0
120		0
120		0
120		0
43			1
44			1
46			1
53			1
53			1
58				1
63				1
67				1
68				1
71				1

## Sheet: Fig.6l
Engraftment in BM (%)
cGASKO	cGAS KO+cGASwt	cGAS KO+cGASΔN
57	53	21
72	48	19
79	59	18
90	57	10
73	61	7

## Sheet: Fig.6m
Overall survival
Days elapsed	cGASKO+cGASΔN	cGASKO	cGASKO+cGASwt
78	1
89	1
110	1
120	0
120	0
120	0
120	0
47		1
48		1
50		1
55		1
55		1
58			1
63			1
67			1
68			1
80			1

[truncated: 6 more sheets: Fig.6n, Fig.6o, Fig.6p, Fig.6q, Fig.6r, Fig.6s]
