# Supplementary material for: Targeting PRMT9-mediated arginine methylation suppresses cancer stem cell maintenance and elicits cGAS-mediated anticancer immunity
Source: Nat Cancer. 2024 Feb 27;5(4):601–24. doi: 10.1038/s43018-024-00736-x (PMC11056319; doi:10.1038/s43018-024-00736-x)
Supplement: Supplementary file 17 — Statistical source data. [file 43018_2024_736_MOESM17_ESM.xlsx]

## Sheet: Fig.7c
Olive Tail Moment
48 h		72 h
Ctrl	PRMT9-KD	Ctrl	PRMT9-KD
0.237	0.603413	0.31284	22.953
0.239	0.575658	0.31548	21.714
0.48	1.2713	0.6336	23.877
0.524	0.877376	0.69168	15.0948
0.265	0.480049	0.3498	16.331
0.985	1.95948	1.3002	17.934
1.23	1.83753	1.6236	13.468
2.05	2.9002	2.706	12.754
0.256	0.503501	0.33792	17.731
0.245	0.290854	0.18865	18.347
0.325	0.358446	0.25025	17.045
0.956	0.881612	0.73612	14.252
0.456	0.314149	0.35112	10.647
0.874	0.405371	0.67298	7.168
1.021	1.49002	0.78617	22.554
1.254	1.8931	0.96558	23.331
5.023	4.59802	3.86771	14.147
3.21	3.2292	2.4717	15.547
2.15	2.35763	1.6555	16.947
0.412	0.613819	0.6798	10.745
0.152	0.241211	0.2508	11.445
0.365	0.752812	0.60225	14.875
0.741	1.7412	1.22265	16.947
0.524	0.830016	0.8646	11.424
0.216	0.311745	0.3564	10.409
0.145	0.343888	0.23925	17.1046
3.215	9.99902	5.30475	22.4305
4.215	5.47675	3.66283	17.7931
0.652	0.535575	0.566588	11.2486
0.365	0.324378	0.317185	12.1699
2.012	1.96359	1.74843	13.3644
0.542	0.598744	0.470998	15.1276
0.365	0.556156	0.317185	20.8656
0.852	0.822088	0.740388	13.2131
1.022	1.02038	0.888118	13.6722
3.201	2.96912	2.78167	12.7019
0.369	0.54339	0.60885	10.6206
0.147	0.161717	0.24255	7.93414
0.258	0.191085	0.4257	5.34159
0.456	1.06267	0.7524	16.8072
0.654	1.5766	1.0791	17.3863
0.987	1.44275	1.62855	10.5423
0.685	1.10039	1.13025	11.5856
0.258	0.709106	0.4257	19.8223
0.652	0.758489	0.43032	20.9751
1.11	1.16284	0.7326	18.8886
0.985	0.605568	0.6501	11.0848
1.221	1.48365	0.80586	21.9089
0.522	0.246467	0.34452	8.51316
0.366	0.157456	0.24156	7.75679

## Sheet: Fig.7d
Relative Lucia activity
Ctrl	1.13	1.04	0.83
ELAVL1	0.87	1.21	0.96
HNRNPA1	1.14	1.17	1.22
DDX3X	3.48654	2.88555	3.16858
HUWE1	1.51	1.34	1.19
XRN2	4.63	5.67	6.19
HSPB1	1.08	1.13	1.17
KHDRBS1	2.34	2.89	3.11

## Sheet: Fig.7g
Relative Lucia activity
XRN2wt	XRN2mut	XRN2wt+cGAS KO	XRN2mut+cGAS KO
0.8	3.7	0.8	1.3
1.1	4.2	0.95	1.6
1.1	4.8	0.8	1.8
1.08	3.5	0.87	1.74
0.92	4.4	0.99	1.58

## Sheet: Fig.7h
Relative Lucia activity
DDX3Xwt	DDX3Xmut
0.8	1.2
1.14	0.85
1.21	1.13
0.91	1.31
0.94	0.97

## Sheet: Fig.7p
% Cells
	G1					S					G2/M
VEH	62.6	60.1	61.2	63	64	19.4	21.9	20	22	21	16.5	16.6	17.3	16.9	17
LD2	63	62.4	61.8	62	63.8	13	14.3	14	12.6	13	22.4	21.7	23	21.9	22.5

## Sheet: Fig.7r
Relative Lucia activity
VEH	LD2	LD2+RNase H
0.9	5.1	1.51
1.01	4.3	2.16
1.09	5.3	1.24
1.1	3.8	1.91
0.9	4.9	1.78
