# Supplementary material for: Targeting PRMT9-mediated arginine methylation suppresses cancer stem cell maintenance and elicits cGAS-mediated anticancer immunity
Source: Nat Cancer. 2024 Feb 27;5(4):601–24. doi: 10.1038/s43018-024-00736-x (PMC11056319; doi:10.1038/s43018-024-00736-x)
Supplement: Supplementary file 18 — Statistical source data. [file 43018_2024_736_MOESM18_ESM.xlsx]

## Sheet: Fig.8b
CTRL	PRMT9-KD	CTRL	PRMT9-KD
Cd274		Pdcd1lg2
0	0	0	0
1	0	0	0
0	0	0	0
0	1	0	0
0	0	0	1
0	1	0	0
0	1	0	0
0	0	0	0
0	0	0	0
0	1	0	0
0	1	0	0
0	0	0	0
0	1	0	0
0	0	0	0
0	0	0	0
0	0	0	0
0	1	0	1
0	1	0	0
0	0	0	0
0	0	0	0
0	0	0	0
0	1	0	0
1	1	0	0
0	1.58496	0	0
1	1	0	0
0	0	0	0
0	1	0	0
0	0	0	0
0	0	0	0
0	1	0	0
0	0	0	0
0	0	0	0
0	0	0	1
0	1	0	0
0	0	1	0
0	1	0	0
0	1.58496	0	0
0	0	0	0
1	0	0	0
0	0	0	0
0	0	0	0
0	1	1	1
0	1	0	0
0	0	0	0
0	0	0	0
1	0	0	0
0	0	0	0
0	2	0	0
0	0	0	0
0	1	0	2
0	2.58496	0	0
0	1.58496	0	0
0	2	0	0
0	1	0	0
2.58496	0	0	0
0	1	0	0
0	0	0	0
0	0	0	0
0	1	0	0
0	2	0	0
0	0	0	0
0	0	0	0
1.58496	0	0	0
0	1	0	0
0	1	0	0
0	1.58496	0	0
0	0	0	0
0	1	0	0
0	1	0	1
0	0	0	0
0	0	0	0
0	1	0	0
0	0	0	0
1	0	0	0
0	1	0	0
0	1	0	1.58496
0	1	0	0
0	0	0	0
1	0	0	0
0	1	0	0
0	1	0	0
0	1.58496	0	0
0	0	0	0
0	0	0	0
0	0	0	0
0	0	0	0
0	0	0	1
0	0	0	0
0	0	0	0
0	1	0	0
0	1	0	0
0	1	0	0
0	0	0	0
0	1	0	1
0	0	0	0
0	1	0	0
0	1	0	0
0	2.32193	1	1
2	1.58496	0	1.58496
1	0	0	0
0	1	0	1
0	0	0	0
0	1	0	1
1	0	0	0
0	0	0	0
0	0	0	0
0	1	0	1
0	1	0	0
0	0	0	0
0	1	0	1
0	0	0	0
0	1	0	0
0	1	0	1
0	0	0	0
0	0	0	0
0	0	0	0
0	1	0	0
0	0	0	0
1	1.58496	0	0
0	1	0	0
0	1	0	0
0	0	0	0
0	0	0	0
1	0	0	0
1	2	0	0
0	1	0	0
0	0	0	0
0	2	0	0
1	0	0	0
0	0	0	0
0	0	0	0
0	0	0	0
0	0	0	0
1	0	0	0
0	0	0	1
0	0	0	0
0	0	0	0
0	1	0	0
0	1	0	1
0	1	0	0
0	0	0	0
0	0	0	0
0	0	0	0
0	1	0	0
0	0	0	0
0	1.58496	0	0
0	0	0	0
0	1	0	0
1.58496	0	0	0
0	0	0	0
1	0	0	0
1	1	0	0
0	0	0	0
0	0	0	0
0	2.58496	0	0
0	1	0	0
1	0	0	0
0	0	0	1
0	0	0	0
0	1	0	0
0	1	0	0
0	0	0	0
0	0	0	1
0	2	0	0
0	1	0	0
0	0	0	0
1	0	0	0
0	1	1	0
0	1	0	0
0	0	0	0
0	0	0	0
0	0	0	0
0	1.58496	0	0
1	0	0	0
1	0	0	0
0	0	0	0
1	1	0	1.58496
1	1	0	0
1.58496	2	0	1
0	0	0	0
0	0	0	1
1	0	0	0
0	0	0	0
0	0	0	0
0	1	0	0
1	1	0	0
0	0	0	0
0	1	0	0
0	0	0	0
0	0	0	0
0	0	0	0
0	0	0	0
0	1	0	0
0	0	0	0
1	0	0	0
1.58496	0	0	0
1	0	0	0
0	0	0	0
1	1	0	0
0	1	0	0
0	3.32193	0	0
0	0	0	1.58496
0	1	0	0
0	0	0	0
0	1	0	0
0	1.58496	0	0
0	1	0	0
0	0	0	1
0	1	0	0
0	0	1	1
1	0	0	0
0	0	0	0
0	0	0	0
0	1	0	0
0	0	0	1
0	1.58496	0	1
0	0	0	0
1	0	0	1
0	0	0	0
0	0	0	0
0	1.58496	0	0
0	0	1	0
0	0	0	0
0	1	0	1
0	0	0	0
0	1	0	0
1	0	0	1
0	1	0	0
0	0	0	1
0	0	0	0
0	1	0	0
1	0	0	0
0	0	0	0
0	0	0	0
0	0	0	0
0	0	0	1
0	0	0	0
0	0	0	1
0	0	0	0
0	1	0	0
0	0	0	0
0	0	0	0
0	0	0	0
0	0	0	0
0	0	0	0
0	1	0	0
0	1.58496	0	0
0	0	0	0
0	0	0	0
0	1	0	0
0	1	0	1
0	0	0	0
0	0	0	0
0	0	0	0
0	0	0	0
0	0	0	0
0	0	0	0
0	0	0	0
0	1	0	0
0	0	0	0
1	1	0	0
0	0	0	0
0	0	0	0
1	1	0	0
0	0	0	0
1.58496	0	0	0
0	0	0	0
0	2	0	0
0	0	0	0
0	1.58496	0	0
0	0	0	0
0	1.58496	0	1
0	1	0	0
0	0	0	0
0	0	0	0
1	1	0	0
0	0	0	0
0	1	0	0
0	1	0	0
0	1.58496	0	0
0	2	0	0
0	1	0	0
0	1	0	2.32193
0	0	0	0
0	0	0	0
0	0	0	0
0	1	0	1
0	1	0	0
0	1	0	1
1	1	0	0
0	0	0	0
1	1	0	0
0	0	0	1
0	1	0	0
1	2.32193	0	0
0	0	0	0
0	0	0	0
0	0	0	0
1	0	0	0
0	0	0	0
1	0	0	0
0	0	0	0
0	1	0	0
0	1.58496	0	0
1	2	0	0
0	0	0	0
1.58496	0	0	0
0	0	0	0
0	1	0	0
0	1	0	0
0	0	0	0
0	1.58496	0	0
0	0	0	0
0	0	0	0
1	1	0	0
0	1	0	0
0	2	0	0
0	0	0	1
0	0	0	0
0	0	0	0
0	0	0	1
0	3	0	0
0	0	0	0
0	0	0	0
0	1	0	0
1	0	0	0
0	0	0	0
0	0	0	0
0	0	0	0
0	0	0	1
0	0	0	0
0	0	0	0
0	1	0	0
0	0	0	0
0	0	0	0
0	1	0	1
0	1.58496	0	0
0	0	0	0
0	0	0	0
0	0	0	0
0	0	0	0
0	0	0	0
0	0	0	0
0	0	0	0
0	1	0	1
0	1	0	0
0	0	0	0
0	0	0	0
0	0	0	0
0	0	0	0
0	0	0	0
0	1	0	1
0	0	0	0
0	0	0	0
0	0	0	0
0	0	0	0
0	0	0	0
0	1.58496	0	0
0	0	0	0
1	0	0	0
0	0	0	0
1	0	0	0
0	1	1	0
0	0	0	0
0	0	0	0
0	0	0	0
0	0	0	0
0	1	0	0
0	1	0	0
0	1	0	1
0	2	0	0
1	0	0	0
0	0	0	1
0	1	0	1
0	2	0	1
1	1.58496	0	1
0	0	0	0
0	0	0	0
1	0	0	0
0	0	0	0
0	1	0	0
0	0	0	0
0	0	0	0
0	0	2	0
0	1	0	0
0	0	0	0
0	1	0	0
1	0	0	0
0	0	0	0
0	0	0	0
0	3.58496	0	0
0	1	0	0
0	0	0	0
0	0	0	0
0	0	0	0
1	0	0	1
0	0	0	0
0	1	0	0
0	0	1	0
0	0	0	0
0	0	0	1
1	1	0	0
0	1	1	0
0	0	0	0
0	0	0	0
0	1	0	0
0	1.58496	0	0
0	0	0	0
0	0	1	0
0	1.58496	0	0
0	1	0	0
1	0	0	1
0	0	0	0
0	2	0	0
0	1	0	0
0	0	0	0
0	1.58496	0	0
0	0	0	0
0	0	0	0
0	0	0	0
0	0	0	0
0	0	0	0
1.58496	0	0	0
1	0	1	1
0	0	0	0
0	1.58496	0	0
0	0	0	0
0	1.58496	0	0
1.58496	0	0	0
0	1	0	0
0	1	1	0
0	0	0	1
1	0	0	1
0	1	0	0
0	1	0	0
0	1	0	0
0	0	0	1
1	1	0	0
0	1	1	0
0	1	0	0
0	1	0	0
0	1	0	1
0	1.58496	0	1
0	1	0	0
0	0	0	0
0	1	0	0
0	0	0	0
0	0	0	0
0	0	0	0
0	0	0	0
1.58496	1	0	0
0	0	0	0
0	0	0	0
0	2.32193	0	0
0	2	0	0
0	0	0	1.58496
0	1	0	0
0	0	0	0
0	0	0	0
0	1	0	1
0	1	0	0
0	1	0	0
0	2	0	2
0	0	0	0
0	1	0	1
0	1	0	0
0	0	0	0
0	0	0	0
0	0	0	0
0	0	0	0
0	1	0	1.58496
0	0	0	0
0	1	0	0
0	0	0	0
0	0	0	1
0	0	0	0
0	0	0	0
0	0	0	0
0	0	0	1
0	0	0	0
0	0	0	0
0	0	0	0
0	0	0	0
0	0	0	0
0	1	0	0
0	0	0	1
0	0	0	0
0	1	0	1
0	0	0	0
0	0	0	0
0	0	0	0
0	0	0	0
0	0	0	0
0	0	0	0
0	0	0	0
0	0	0	0
0	0	0	0
0	0	0	0
0	0	0	0
0	0	0	1
1	0	0	0
0	0	0	0
0	0	0	0
0	1	0	0
0	0	0	1
0	0	0	0
0	0	0	0
0	0	0	0
0	0	0	0
1	0	0	0
0	0	0	0
0	2	0	0
0	1	0	0
0	0	1	0
0	0	0	0
0	0	0	0
0	0	0	0
0	0	0	0
0	1	0	0
0	2.58496	0	1
0	1.58496	0	0
0	1	0	0
0	1.58496	0	1
0	1	0	0
0	1	0	0
1	0	0	0
0	0	0	0
0	1	0	0
0	1	0	0
0	0	0	0
0	0	0	0
1	0	0	0
1	0	0	1
0	1	0	0
0	1	0	0
0	1	0	0
0	0	0	0
0	1	0	0
0	1	0	0
0	1	0	0
0	0	0	0
0	0	0	0
1	1	0	0
1	1	0	0
0	0	0	0
0	0	0	0
0	0	0	1
0	1.58496	0	0
0	1	0	0
1	1.58496	0	0
0	1	0	0
0	1	0	0
0	0	0	0
0	2	0	0
0	0	0	0
0	0	0	0
0	0	0	0
0	1	0	0
0	0	0	0
0	1.58496	0	0
0	1	0	0
1.58496	0	0	0
1	1	0	0
0	0	0	0
1	0	0	0
2	0	0	0
0	1	0	0
0	0	0	0
0	0	0	0
1	0	0	0
0	1.58496	0	0
0	1.58496	0	0
1	0	0	0
0	0	0	1
0	0	0	0
0	0	0	0
0	1	1.58496	0
0	0	0	0
0	0	0	1
0	1	0	0
0	1	0	0
0	0	0	0
0	0	0	0
0	1	0	0
0	1.58496	0	0
0	0	0	0
0	1	0	0
0	0	0	0
0	0	0	0
0	0	0	0
0	0	0	0
1	0	0	0
0	0	0	0
0	1	0	1
0	1	0	0
0	0	0	0
0	0	0	0
0	1	0	0
0	0	0	0
0	0	0	0
1.58496	0	0	0
0	0	0	0
1	0	0	0
0	0	0	0
0	0	0	0
0	0	0	0
1	0	0	1
1	0	0	0
0	0	0	0
0	0	0	0
0	1	0	0
0	1.58496	0	0
0	0	0	0
0	0	0	1
0	0	0	0
0	1.58496	0	1
0	1	0	1
0	1	0	0
0	1.58496	0	0
0	0	0	0
0	0	0	0
1	1	0	0
0	1	0	0
0	1	0	0
1	0	0	0
0	2	0	0
1	2	0	0
0	0	0	0
0	1	0	0
0	0	0	0
1	0	0	0
1	0	0	0
1	0	0	0
1	3	0	0
1	0	0	0
0	0	0	0
0	0	0	0
1.58496	0	0	0
0	0	0	0
1	1	0	0
0	1	0	1
0	0	0	0
0	1.58496	0	0
0	1	0	0
0	1	0	0
0	0	0	0
0	0	1	0
0	1	0	0
0	0	0	0
1	1	0	0
0	1	1	0
0	0	0	0
0	1	0	0
0	0	0	0
0	0	0	0
1	0	0	0
0	1	0	0
0	0	0	0
0	1	0	0
0	0	0	0
0	1	0	0
0	0	0	0
0	0	0	0
0	0	0	0
0	3.58496	0	0
0	0	0	0
1	0	0	0
0	0	0	0
0	0	0	0
0	1	0	0
0	0	0	0
0	0	0	0
2	1	0	0
1	1	0	0
0	1.58496	0	1
0	0	0	0
0	1	0	0
0	0	0	0
0	0	0	0
1.58496	1	0	0
0	1	0	0
1	0	0	0
0	2	0	0
0	0	0	1.58496
0	0	0	0
0	2.32193	0	0
0	0	0	0
0	0	0	0
1	0	0	0
0	2	0	0
0	0	0	0
0	0	0	0
0	0	0	0
0	0	0	0
0	1	0	0
0	0	0	0
0	1	0	0
0	0	0	1
0	0	0	0
0	2.80735	0	1
0	1	0	0
0	0	0	1
0	0	0	0
0	1	0	0
0	0	0	1
0	1	0	0
0	1	1	0
0	1	0	0
0	1	0	0
0	0	0	0
0	0	0	0
0	0	0	0
0	0	1	0
0	0	0	0
0	0	0	0
0	0	0	0
0	1.58496	0	0
0	1	0	0
0	1.58496	0	0
0	0	0	0
0	2	0	1.58496
0	1.58496	0	0
0	0	0	0
0	0	0	0
0	0	0	0
0	0	0	1
0	0	0	0
0	0	0	0
0	0	0	0
0	1	0	0
0	1	0	0
0	1	0	1
0	1	0	0
0	0	0	0
0	0	0	0
0	0	0	0
1	1	0	0
0	1	0	0
0	1	0	0
0	2	0	0
0	0	0	0
0	0	0	0
0	0	0	0
0	1	0	0
0	1	0	1
1.58496	1.58496	0	0
0	0	0	0
0	0	0	0
0	0	0	0
0	0	0	0
0	0	0	0
1	1	0	0
1	0	0	0
0	1	0	1
0	1	0	0
0	1	0	0
1.58496	0	0	0
0	0	0	0
0	0	0	0
0	0	0	0
0	2	0	1
2	1	0	0
1.58496	1	0	0
0	1.58496	0	0
1	1	1.58496	0
0	0	0	1.58496
1	1	0	0
0	0	0	0
0	0	0	0
0	0	0	0
0	1.58496	0	0
1	2	0	0
0	0	0	0
0	0	0	0
0	1	0	0
0	0	0	0
0	0	1	0
0	0	0	1.58496
0	0	0	0
1	1.58496	0	0
0	1	0	0
0	0	0	0
0	0	0	0
0	0	0	0
1	0	0	0
0	0	0	0
0	1.58496	0	0
0	0	0	1.58496
0	0	1	0
1	0	0	0
0	0	0	0
0	0	0	0
0	0	0	0
0	0	1	0
0	1.58496	0	0
0	0	0	0
1	0	0	0
0	1	0	0
1	1	1	0
0	0	0	0
0	1	0	0
0	0	0	1
1	0	0	0
0	0	0	0
0	1	0	0
1	1	0	0
0	1	0	0
0	1	0	0
0	0	0	0
0	0	0	1
0	1	0	0
0	0	1	0
1	1	0	0
0	0	0	0
1.58496	0	0	0
0	0	0	0
0	0	0	0
0	1	1	0
1	0	0	0
0	0	0	0
0	0	0	0
0	0	0	0
0	0	0	1
0	0	0	1
0	1	0	0
0	1.58496	0	1
0	1	0	0
0	1	0	0
0	1.58496	0	0
0	1	0	0
0	0	0	0
0	2	0	0
0	0	1.58496	0
0	0	0	0
0	0	0	0
0	1	0	0
0	1	0	0
0	1	0	0
0	0	0	0
0	1	0	0
0	0	0	0
0	0	1	0
0	1	0	0
0	0	0	0
0	0	0	0
0	0	0	0
0	0	0	0
0	0	0	0
0	0	0	0
0	0	0	2.32193
0	0	0	0
0	1	0	0
0	0	0	1.58496
0	0	0	1
0	0	0	0
0	2.32193	0	0
1	0	0	0
1	0	0	0
0	1.58496	0	1
0	0	0	0
0	0	0	0
0	0	0	1
0	1	0	1
0	0	0	0
0	1	0	0
0	1	0	0
0	0	0	0
0	1	0	0
0	1.58496	0	0
0	1.58496	0	0
0	0	0	0
0	1	0	0
0	1.58496	0	1
0	0	0	0
0	0	0	0
0	1	0	0
0	0	0	0
0	0	1	0
0	1	0	0
0	1.58496	0	0
0	0	0	0
0	1.58496	0	1
0	1	0	0
0	1.58496	0	0
0	0	0	0
0	0	0	1
0	1	1	0
0	0	0	0
0	0	0	0
0	1.58496	0	0
0	1.58496	0	1
0	0	0	0
1	0	0	0
1	0	0	0
0	0	0	0
0	0	0	0
0	0	0	0
1	0	0	1
1	0	0	0
1	1.58496	1	0
0	1.58496	0	0
1	1	0	1
0	2.80735	0	0
1	0	0	0
0	2.80735	0	1.58496
0	1	0	0
0	1	0	0
0	0	0	0
0	1	0	0
0	1	0	0
0	0	0	0
1.58496	1	0	0
0	0	0	0
0	0	0	0
0	0	0	0
0	1.58496	0	0
0	1	0	1
0	1.58496	0	0
0	0	0	0
1	0	0	0
1	1	0	0
0	0	0	1
0	0	0	1
0	0	0	0
0	1	0	0
0	0	0	0
1	0	0	0
0	0	0	0
1.58496	1	0	0
0	1	0	0
0	1	0	0
0	0	0	0
0	0	1	0
0	0	0	0
0	1	0	1
1	0	0	0
0	0	0	0
0	0	0	0
0	0	1	0
0	0	0	0
0	0	0	0
1	1	0	0
0	0	0	0
0	0	0	0
0	0	0	0
0	0	0	0
0	0	0	0
0	0	0	0
0	0	0	0
0	0	0	0
0	0	0	0
0	0	0	0
0	0	0	1
0	0	0	0
0	0	0	0
0	0	0	0
1	0	0	0
0	0	0	0
0	0	0	0
0	0	0	1
0	1.58496	0	1.58496
0	0	1	1.58496
0	1.58496	0	0
0	1	0	0
0	0	0	0
0	1	1	1
0	1	0	0
0	0	0	0
0	1	0	0
1	0	0	0
0	0	0	0
0	1	0	0
0	1	0	0
0	0	0	0
0	1	0	0
1	0	0	1
1	1	0	0
0	0	0	0
0	1.58496	0	0
0	0	0	0
1	0	1	0
0	1	0	0
1	2	0	0
0	0	0	0
0	0	0	0
0	1	0	0
0	0	0	0
0	0	0	0
0	0	0	0
0	0	0	1
0	2	0	1
0	0	0	0
0	1.58496	0	0
0	0	0	0
0	0	0	1
0	0	0	0
0	0	0	0
0	1.58496	0	0
0	0	0	0
0	0	0	0
0	1.58496	0	0
0	1	0	0
0	0	0	0
0	0	0	0
0	0	0	1
0	1	0	0
0	0	0	0
0	0	0	0
0	1	0	0
0	0	0	0
0	1	0	0
0	0	0	1.58496
1	0	0	0
0	1	0	0
0	0	0	0
0	0	0	0
0	1	0	0
0	0	0	0
0	1.58496	0	0
0	2.32193	0	0
0	1	0	0
0	0	0	0
0	2.32193	0	0
0	0	0	0
0	1	0	1
1	1.58496	0	0
0	0	0	1
0	0	0	0
0	0	0	0
0	0	0	0
0	0	0	0
0	1	0	0
0	0	0	0
0	1	0	1
0	0	0	0
0	1	0	0
0	1.58496	0	0
0	0	0	0
3	1	0	0
0	0	0	0
1	1	0	1
0	0	0	0
0	0	0	1
1	1	0	0
0	1	0	0
0	0	0	0
0	0	0	0
0	0	0	0
0	0	0	0
0	1	0	0
0	0	0	0
0	0	0	1
0	2	0	0
0	1.58496	0	1
0	0	0	0
0	0	0	0
0	2	0	0
0	0	0	0
0	0	0	0
0	0	0	0
0	0	0	0
0	2	0	0
0	0	0	0
0	0	0	0
0	0	0	0
0	0	0	0
0	0	0	1
0	0	0	0
0	0	0	0
0	1	0	0
0	0	0	1
0	0	0	0
0	1.58496	1	1
0	2	0	1
0	1	0	0
0	0	0	0
0	2	0	0
0	1.58496	0	0
0	0	0	0
0	1.58496	0	0
0	0	0	0
0	1	0	0
0	0	0	0
0	0	0	0
0	1	0	0
1	1.58496	0	0
0	0	0	0
1	1	0	0
0	1	0	2
0	0	0	1
0	0	0	0
0	0	0	0
0	0	0	0
0	0	0	0
1	1	0	0
0	1	0	1
0	0	0	0
0	0	0	0
0	1	0	0
0	0	0	0
0	0	0	1
0	1	0	1
1	0	0	0
0	2.32193	0	0
0	1	0	0
0	1	0	0
0	1	0	0
0	0	0	0
0	0	0	0
0	0	0	0
0	1	0	0
0	1	0	0
1	0	0	1
0	0	0	0
0	1.58496	0	0
0	0	1	0
0	0	0	0
0	0	0	1
0	0	0	0
0	0	0	1
0	1	0	1
0	0	0	1
1	0	0	0
0	1	1	0
0	0	0	0
0	1	0	0
0	1	0	0
0	2	0	0
0	0	0	0
1	0	0	0
0	0	0	1
1	0	0	0
0	1	0	0
0	0	0	0
0	1	0	0
1	1	0	0
0	0	0	0
0	1	0	0
0	1.58496	0	1
1	0	0	0
0	0	0	0
0	1	0	0
0	1	0	0
0	0	1	0
0	1	0	0
0	1	0	0
0	1	0	0
0	0	0	0
0	1	0	0
0	0	0	1
1	0	0	1
0	0	0	0
1	1	0	1.58496
0	1	0	0
0	0	0	0
0	1	0	0
0	0	0	0
0	0	0	0
0	1	0	0
0	1	0	0
0	0	0	0
0	1	0	0
0	0	0	0
0	0	0	0
0	0	0	0
1.58496	1	0	0
0	0	1	0
0	0	0	0
0	0	0	0
0	0	0	0
0	0	0	0
0	0	0	0
0	0	0	0
1	1	0	0
0	1	0	1
0	0	0	0
0	3.45943	0	0
0	0	0	0
0	1	0	0
0	0	0	0
0	1	0	0
0	1.58496	0	0
0	0	0	0
0	0	0	0
1	1	0	0
0	0	0	0
0	0	0	0
0	1	0	1
0	1	1	0
0	0	0	0
0	0	0	0
0	1	0	0
0	0	0	0
0	1	0	0
0	1	0	0
0	0	0	1.58496
1	0	0	0
1	1	0	0
0	0	0	0
1.58496	1	0	0
0	1	0	1
0	1	0	0
0	0	0	1
0	0	0	0
1	0	0	0
0	1	0	0
0	0	0	0
0	0	0	0
0	0	0	0
0	1	1	0
0	1.58496	1	0
1	0	0	0
1	1	0	0
0	0	0	0
0	0	0	0
1	0	0	0
0	1	0	0
0	2	0	1
0	0	0	0
0	0	0	0
0	2	0	0
0	0	0	0
0	1.58496	0	0
1	0	0	1
0	0	0	0
0	0	0	0
1	0	0	0
0	2.32193	0	0
0	1	0	0
1	0	0	0
1	1	0	0
0	0	0	0
1.58496	0	0	0
0	1	0	0
0	0	0	0
0	1.58496	0	0
0	0	0	0
0	0	0	1
0	0	0	0
0	1	0	1
0	1	0	0
1	0	0	0
0	0	0	0
0	1	0	0
0	0	0	0
0	1.58496	0	1
0		0
0		0
1		0
0		0
0		0
0		0
0		0
0		0
1		0
1.58496		0
1		1
1.58496		0
0		0
0		0
0		0
0		0
0		0
0		0
0		0
1		0
0		0
0		0
0		0
0		0
0		0
1		0
0		0
0		0
0		0
0		0
0		0
0		0
1		0
0		0
0		0
0		0
0		0
0		0
0		0
1		1.58496
0		0
0		0
1.58496		0
1		0
0		0
0		0
0		0
0		0
0		1
0		0
0		0
0		0
0		0
0		0
1		0
0		0
0		1
0		0
0		0
0		0
1		0
0		0
0		0
0		0
0		0
0		0
0		0
0		1
0		0
0		0
1		0
1.58496		0
0		0
0		0
0		0
0		0
0		0
0		0
0		0
1		1
0		0
0		0
0		0
0		0
0		0
0		0
0		0
0		0
0		1
0		0
0		0
0		0
0		0
1.58496		0
0		0
0		0
1		0
0		0
0		0
0		0
0		0
0		0
1		0
0		0
0		0
0		0
0		0
1		0
0		0
1		0
0		0
1.58496		0
0		0
0		0
0		0
0		0
0		0
0		0
0		0
0		0
0		0
0		0
1		0
0		0
0		1
0		0
0		0
0		0
1		1
0		0
0		0
0		1
1		0
0		0
0		0
1		0
0		0
0		0
0		0
0		1
0		0
0		0
0		0
0		0
1		0
0		0
0		0
0		0
0		0
0		0
0		0
1		0
1		0
0		0
0		0
1		0
0		0
1		0
0		0
0		0
0		0
1		0
0		0
0		0
0		0
0		0
0		0
0		0
0		0
0		0
1		0
0		1
1		0
1		0
0		0
0		0
0		0
1.58496		0
0		0
0		0
0		0
0		0
0		0
0		0
0		0
0		0
0		0
0		0
0		0
0		0
0		0
0		0
1		0
1.58496		0
0		0
0		0
0		0
0		0
1		1
0		0
1.58496		0
0		0
0		0
0		0
0		0
0		0
0		0
0		0
0		0
0		0
0		0
0		0
0		0
0		0
0		0
0		0
1		0
1		0
0		0
0		0
0		0
0		0
0		0
1		0
0		0
1		0
0		0
0		0
0		0
1		0
0		0
0		0
0		0
0		0
0		0
0		0
1.58496		0
0		0
0		0
0		0
0		0
1.58496		0
0		0
0		0
1		0
1		0
0		0
2.58496		0
0		0
0		0
0		0
0		0
0		0
0		0
0		1
0		0
0		0
0		0
0		0
0		0
0		0
0		0
0		0
0		0
1		0
0		0
0		0
0		0
0		0
0		1
0		0
0		1.58496
0		0
1		0
1		0
0		0
0		0
0		0
1		0
0		0
0		0
0		0
0		0
1		0
0		0
0		0
0		0
0		0
0		0
0		0
0		0
0		0
0		0
0		0
0		0
0		0
0		0
0		0
0		0
0		0
0		0
0		0
0		0
1		0
0		0
0		0
0		0
0		0
0		0
0		0
0		0
0		0
0		0
0		0
2.58496		1
0		0
0		0
0		1
1.58496		0
1		0
0		0
0		0
0		0
0		0
0		0
0		0
0		0
0		0
0		0
0		0
0		0
0		0
0		0
0		0
0		0
0		0
0		0
0		0
0		0
0		0
0		0
0		0
0		0
0		0
0		0
0		0
0		0
0		0
0		0
0		0
0		0
0		0
0		0
1.58496		0
1.58496		0
0		0
0		0
0		0
0		0
0		0
0		0
0		0
0		0
0		0
0		0
0		0
0		0
0		0
1		0
0		0
0		0
0		0
0		1
0		0
0		0
0		0
0		0
0		0
0		0
0		0
0		0
0		0
0		1
1		0
0		0
0		0
0		0
0		0
0		0
0		0
1		0
0		1
0		0
0		0
1		0
0		0
0		0
0		0
2		0
0		1
0		0
1.58496		0
0		0
0		0
0		0
0		0
0		0
0		0
0		0
0		0
0		0
0		0
0		0
0		0
0		0
0		1
0		0
0		0
0		0
0		0
0		0
0		0
0		0
0		0
1.58496		0
0		0
0		0
0		0
0		0
0		0
0		0
0		0
0		0
0		0
0		0
0		0
0		0
0		0
0		0
0		0
0		0
0		0
0		0
0		0
0		0
0		0
0		0
0		0
0		0
0		0
0		0
0		0
0		0
1		0
0		0
1		0
0		0
0		0
0		0
0		0
1		0
0		0
1		0
0		0
1		0
1		0
0		0
0		0
0		0
0		0
0		0
0		0
1		0
0		0
0		0
0		0
0		0
0		0
0		0
0		0
0		0
0		0
0		0
0		0
1		0
0		0
0		0
0		0
0		0
0		0
0		0
1.58496		0
0		0
0		0
0		0
0		0
0		0
0		0
0		0
0		0
0		0
0		0
0		0
0		0
0		0
1		0
0		0
0		0
0		1
0		0
0		0
0		0
1		0
0		0
0		0
0		0
0		0
0		0
0		0
0		0
0		0
0		1
0		0
0		0
0		0
1		0
0		0
0		0
0		0
0		0
0		0
0		0
1		0
0		0
0		0
0		0
0		0
0		0
0		0
0		0
0		0
0		0
0		1
0		0
1		0
0		0
0		0
0		0
0		0
0		0
0		1
0		0
0		0
0		0
0		0
0		0
0		0
0		0
0		0
0		0
0		0
0		0
0		0
0		0
1		0
0		0
0		0
0		0
0		0
0		0
0		0
0		0
0		0
0		0
0		0
0		0
0		0
0		0
0		0
0		0

## Sheet: Fig.8e
CD34+CD45dim cell frequency
VEH	LD2	anti-PD1	LD2+anti-PD1
71.7	27.7	59	13.5

## Sheet: Fig.8h
GFP+cKit+ cells in BM (%)
VEH	LD2	αPD1	LD2+αPD1
44.2	25.5	44.2	5.39
37.4	17.3	36.7	7.19
46.6	16.6	41.6	2.66
41.5	21.1	38.2	11.95
47.2	10.8	42.7	14.3

## Sheet: Fig.8i
CD8/Survivin pentamer (%)
VEH	LD2	αPD1	LD2+αPD1
0.21	0.45	0.22	0.96
0.25	0.51	0.26	1.03
0.19	0.48	0.21	1.1
0.16	0.43	0.19	0.88
0.17	0.39	0.16	0.93
CD8/CMV pentamer (%)
VEH	LD2	αPD1	LD2+αPD1
0.026	0.034	0.036	0.036
0.034	0.033	0.033	0.029
0.032	0.029	0.027	0.033
0.029	0.03	0.034	0.031
0.019	0.026	0.03	0.03

## Sheet: Fig.8k
Overall survival
Days elapsed	VEH	LD2+αPD1	αPD1	LD2
48	1
48	1
50	1
51	1
55	1
73		1
95		1
99		1
101		1
120		0
68				1
73				1
73				1
79				1
80				1
47			1
49			1
50			1
58			1
65			1

## Sheet: Fig.8l
MA9(GFP+) cells in BM (%)
VEH	LD2	αPD1	LD2+αPD1
88.3	32.1	94.2	25.32
78.6	19.6	82.3	5.98
91.5	23.5	81.6	11.62
80.4	18.4	79.2	15.1
95.1	21.9	81.5	9.24

## Sheet: Fig.8n
# of hCD34+ cells/femur
VEH						LD2
2001350	2742201	1824505	1523201	3816908	2129800	1512560	1032540	1451210	914100	2062400	908650

## Sheet: Fig.8o
CD69+% in CD8+ T
VEH						LD2
5.37	3.19	2.21	8.34	3.95	10.1	20.2	10.31	8.92	15.62	23.18	9.37

## Sheet: Fig.8p
IFNγ+% in CD8+ T
VEH						LD2
1.29	2.23	2.21	3.19	1.99	5.12	5.31	10.2	3.94	13.12	8.45	9.11

## Sheet: Fig.8q
PRMT9 KD signature level
CR (n=16)
0.5578	1.2043	0.2127	0.3982	1.8252	2.5902	1.7898	0.1965	1.3826	1.0879	1.4748	0.901	0.8466	0.9105	0.4821	1.0306

[truncated: 1 more sheets: Fig.8r]
