# Supplementary material for: Targeting PRMT9-mediated arginine methylation suppresses cancer stem cell maintenance and elicits cGAS-mediated anticancer immunity
Source: Nat Cancer. 2024 Feb 27;5(4):601–24. doi: 10.1038/s43018-024-00736-x (PMC11056319; doi:10.1038/s43018-024-00736-x)
Supplement: Supplementary file 20 — Statistical source data. [file 43018_2024_736_MOESM20_ESM.xlsx]

## Sheet: Ext.Fig.1a
Relative PRMT9 mRNA level
AML	LUAD	LUSC	COAD	PAAD	BRCA	PRAD	LIHC	GBM	BLCA
7.97969	8.01076	7.86594	7.57772	7.37398	7.46296	8.01957	6.69972	7.71411	7.33925
7.89102	7.60598	7.33806	5.59728	7.27257	7.54247	7.68442	6.70052	8.18129	7.88593
8.60054	7.16908	8.34118	7.22322	7.14314	6.77865	8.00496	7.41337	7.2209	7.86584
8.78351	7.39672	8.30787	6.42958	7.28644	7.60764	7.73965	7.83744	7.50364	8.20892
8.63202	7.73866	7.43278	6.24197	7.24911	8.22544	7.52668	7.75415	7.69417	7.3854
7.36756	7.96961	7.08305	7.38395	7.71545	7.58669	8.1345	6.65273	7.83503	6.99678
8.39199	6.436	8.18402	7.20672	7.1009	7.98053	8.12444	7.53799	7.73623	8.44274
8.37896	7.11313	7.45587	6.42834	7.43657	8.3278	7.8705	6.17467	8.33454	8.4317
8.08721	8.33635	8.1771	6.83766	7.41299	8.04262	7.94185	7.60121	7.88054	7.55356
8.69409	7.81497	6.34966	7.60343	7.41319	7.81656	8.11332	6.3958	7.41856	6.67701
8.01075	6.79221	7.91273	7.39198	7.34182	7.47864	7.82701	5.59731	7.43529	7.47314
7.06525	7.71051	7.23515	6.9288	7.19803	7.82478	8.07272	6.545	7.95671	7.65742
8.51427	7.66416	7.74567	6.48978	7.66533	8.13202	8.59846	6.41561	7.85834	7.05955
8.33226	7.21691	6.89973	7.6348	7.39741	7.30785	8.19148	7.17979	8.05588	7.6418
8.17922	7.72277	7.39483	7.85559	7.64836	7.57629	7.92058	7.13135	7.27305	7.24417
7.82383	7.59909	6.99713	5.03036	7.36419	7.58959	8.33444	7.62485	7.55765	7.18342
8.2422	6.97922	6.9976	6.28589	6.77691	7.42433	7.99662	7.49152	7.87335	7.8041
8.0413	7.95195	7.02596	6.95175	6.43063	7.33986	8.11738	6.59101	7.55906	7.90655
8.76288	6.83709	7.84216	6.75576	7.19481	8.35335	7.83439	7.30559	7.87312	6.99525
7.99301	7.53981	7.81112	5.28594	7.5134	7.91542	8.12191	6.78734	7.79882	7.36671
8.37456	8.06309	7.63268	6.81106	6.99699	7.9792	8.12273	7.59891	8.09176	7.67404
7.81329	7.42355	7.35916	7.20489	6.49609	7.89916	8.23034	6.92657	7.73304	7.94514
7.85868	8.15009	6.90348	7.47957	7.73784	8.22013	8.00546	8.24084	7.8752	7.15128
8.33458	8.01581	7.36968	7.58822	6.78456	7.3722	8.34566	7.35266	7.85608	8.17909
7.73289	7.42068	6.85309	6.90107	7.22664	7.35116	8.33487	6.44735	7.66919	7.52053
6.47505	7.10254	7.97629	7.26551	6.98617	7.86381	7.69675	6.48679	7.51961	7.13922
8.06272	7.42689	7.17308	7.39991	7.31304	7.3029	8.16865	6.9017	7.93282	7.80607
7.53613	7.25676	7.20728	7.12847	7.32648	7.74199	8.3817	7.6688	7.64384	7.47676
7.97101	7.51899	6.78028	7.18416	7.08881	6.93112	8.78595	7.1242	8.00917	7.57561
7.97368	7.5649	7.9179	6.74409	7.32729	8.12181	8.04607	7.39021	7.5412	7.593
8.39405	7.38852	6.32471	7.29705	8.15845	7.92215	8.28728	8.21863	7.53549	7.40718
8.29882	7.43852	7.3991	7.72099	8.12264	7.38772	8.20336	6.51296	7.73627	7.29727
8.95866	7.99298	8.12206	6.84338	8.0516	7.86662	8.17981	7.0278	7.67983	6.7069
8.04516	8.34246	7.25491	7.4277	7.90228	7.4738	8.22701	6.77752	7.65741	8.12461
8.53501	7.17711	7.54864	7.43348	8.68871	8.11009	7.81967	6.97931	8.03194	7.45994
7.54183	7.55842	7.39184	7.20597	7.16345	7.51282	7.86307	7.08983	7.84549	7.45151
8.43582	7.7195	8.14302	7.71573	9.12929	7.54533	8.20878	7.4606	7.5423	7.03385
8.35383	7.5929	7.49099	7.27943	7.63706	6.48752	8.02247	7.8809	7.66805	7.3188
8.09536	7.96625	8.18339	6.02274	7.0099	7.11392	8.78781	8.25082	7.7888	7.37079
8.27661	7.61606	7.94723	7.5217	6.6706	8.04646	8.13245	7.67668	7.41062	7.01652
8.2329	7.01125	7.55235	7.35793	7.60048	7.87922	7.87437	6.76818	7.93535	8.15101
9.5666	8.29156	7.36079	6.73274	7.17224	8.10887	7.82544	6.56503	7.95612	8.09395
8.06698	7.50353	7.64726	7.16695	7.12002	7.94002	7.95007	7.49439	8.05216	7.62852
8.72666	7.28027	7.69688	6.43117	7.59766	7.53168	8.08921	7.57546	7.89825	6.53125
8.36692	7.58184	7.59191	7.34992	7.77805	7.81561	8.40287	7.12201	8.0561	6.62508
8.38387	7.46597	7.30988	7.35999	7.76827	7.24547	8.2304	7.76622	7.59264	7.52699
8.02544	8.31512	7.43429	6.34606	7.11862	8.29519	8.21749	6.17587	7.81883	8.01131
8.83643	8.17781	6.46296	7.23775	7.65266	7.25307	8.1053	5.28378	7.78714	7.09903
8.06001	7.95408	8.09253	6.90583	7.47038	8.31847	8.12109	7.18067	7.89441	7.51832
8.5984	8.0091	7.25938	7.18306	7.40875	7.36872	7.6095	7.73477	8.05444	6.55225
8.21451	7.80966	7.51349	6.78397	7.17809	7.0292	7.98957	7.18376	8.18049	6.4122
7.74868	7.49439	7.11885	7.23154	7.71044	7.68011	7.97359	7.06137	7.70038	7.0086
8.63766	7.88908	6.99785	7.23543	6.89593	7.71254	7.88001	6.87617	7.02593	6.67996
8.09771	7.54382	7.42048	7.31949	6.26979	7.4354	7.39048	6.34054	7.88915	8.34785
8.22917	7.45929	8.45271	7.39316	7.40902	7.65551	8.28937	7.42371	7.80218	7.62469
7.95702	8.03946	8.5088	7.4458	7.85932	8.31301	8.29081	6.12959	7.57919	6.86495
8.10059	7.5941	7.07268	6.77625	7.75435	8.08654	8.28456	6.48489	7.69531	6.89893
8.35262	7.83489	7.70223	6.8324	6.63979	8.02653	7.84679	7.28758	7.53877	7.20985
8.91956	7.95879	7.77952	6.58423	7.67559	7.82959	7.81263	6.92637	8.10199	7.65466
7.83968	7.27953	6.91753	6.58887	7.65729	7.73898	8.11933	7.29417	7.8993	8.64173
8.69923	6.8251	7.55725	7.36532	7.52008	8.46107	7.68323	8.55625	7.82491	7.47007
8.69821	7.75586	7.12343	7.42648	7.36959	7.86449	8.41298	6.83969	8.28652	7.36211
8.12273	7.10938	7.16758	7.53486	6.74122	7.20677	8.10223	4.96948	8.37135	6.88827
8.49138	7.8328	7.1323	6.75129	7.18875	7.6025	8.64393	6.86075	7.74752	7.84614
8.05289	7.91923	8.40187	7.14299	7.86255	8.2845	8.13397	7.29757	7.92835	7.09114
7.95046	7.13345	8.89206	7.34299	7.53704	6.79431	8.13584	7.50289	7.51818	8.37551
8.54326	7.96791	6.89312	6.7181	6.9211	7.62286	7.72805	6.51525	8.00463	7.77739
8.41476	7.84654	7.44031	6.75596	7.47674	7.67664	7.76585	6.81388	7.94454	7.88678
8.05287	7.8867	7.47526	6.75103	7.36351	7.3673	8.29361	6.74168	7.54562	7.6568
8.46575	7.77659	8.10083	6.10103	7.60309	7.643	8.34547	6.85786	7.84786	7.76621
8.19693	7.35387	6.4266	7.04314	6.54937	6.89002	8.44873	7.0022	7.33549	7.0789
8.50621	7.84829	7.52054	7.51874	7.50421	7.07413	8.25574	5.99996	7.63826	7.73375
8.23763	7.37017	5.91243	6.9601	7.37697	8.18653	8.16045	6.35476	7.11822	7.74191
8.5728	8.04076	7.21369	7.14937	6.91784	7.89892	8.28956	7.48655	7.43537	6.82622
8.21468	7.05209	8.00685	6.84983	7.08677	7.90409	7.99275	7.30108	7.47879	7.75091
8.1739	6.79705	6.59582	7.16155	5.31524	8.29406	7.95404	7.11516	7.32022	7.75758
8.1881	7.44015	8.06772	7.27084	7.40742	7.37205	8.35909	7.3098	7.92929	7.12572
8.74779	7.6578	6.57592	6.96933	7.40579	8.0087	7.76587	6.7154	7.80908	8.23241
9.09526	7.10588	6.53541	7.30072	7.66747	7.94126	7.72427	6.55105	7.40149	6.78614
8.56078	7.23411	7.29324	5.9508	7.65398	7.21274	7.69739	7.29341	7.72912	6.95509
8.0674	7.84145	6.58178	7.60308	6.99721	8.39921	7.83026	4.93704	7.4593	7.159
8.40398	7.0756	7.29099	7.49253	8.05605	7.52949	8.06669	6.6349	7.66568	8.14429
7.68601	7.51525	7.99022	6.27899	7.4431	7.83993	8.00925	6.59683	7.76918	8.00115
8.01921	7.59964	6.67548	6.79091	8.03397	8.1373	7.58281	6.10138	8.07345	7.79396
8.51656	7.21325	6.61896	7.32892	7.95206	7.14736	7.54882	7.7156	7.5084	7.91655
8.6788	7.45658	7.71737	6.98245	7.36449	8.03031	8.11355	6.91876	7.45644	8.04915
7.93594	7.86342	7.79232	5.92129	7.78028	8.25869	7.41436	7.12978	7.96181	7.38422
8.38787	6.96649	7.76105	6.64222	7.57263	7.64231	8.28339	6.65639	7.81429	7.3637
7.87491	7.28057	7.91188	6.59576	8.03125	8.52594	7.94534	7.61575	8.15743	7.53169
7.68673	7.83136	7.68431	5.88355	8.00506	8.71348	8.10013	5.88309	7.89031	6.93149
7.6542	6.98329	7.81985	6.6757	7.33077	8.31776	8.41507	7.30624	6.68797	7.69104
7.29727	7.35025	6.91339	6.56623	7.71952	7.57411	8.13019	6.09551	8.20372	7.84211
8.63334	6.91668	7.82124	7.14942	7.90426	8.072	7.88274	6.78983	7.30396	8.05508
7.9487	7.46569	7.469	7.95276	7.98169	8.49832	8.04642	6.76175	8.12351	7.35006
8.04796	7.66615	7.72123	8.046	7.94685	7.8795	8.14872	7.22128	7.55954	8.64485
7.3526	7.44434	7.91468	7.11419	7.84314	8.11652	8.30765	6.97245	7.1436	7.69329
8.57819	7.35903	7.18804	7.1491	8.27921	8.20716	7.89868	7.88913	7.95956	7.72628
8.69926	6.83865	7.12152	7.24531	7.42815	8.15634	8.11284	7.88891	7.5461	7.5145
8.32657	6.92327	7.43248	7.61512	7.61113	8.05376	8.27231	7.66821	7.64883	6.82064
7.32159	6.74244	7.58929	7.76041	7.39438	8.3422	8.07985	7.81885	7.82894	7.16392
8.60506	6.35933	7.78815	7.00108	6.99673	7.60472	8.01552	6.82864	7.28006	7.25843
8.30953	8.06188	8.27571	5.86657	7.23333	7.76606	8.04231	7.42248	7.79395	5.74221
8.07749	7.48358	8.87315	7.46304	7.15137	7.91627	7.99565	6.1291	8.0922	7.34909
7.94013	7.2787	7.72156	7.47566	7.85691	8.03843	8.03003	7.10398	7.95105	6.97088
8.19565	7.54116	7.77373	7.17547	7.65778	7.91297	8.44712	6.79183	7.72834	7.54079
8.48902	6.7751	7.56135	7.31326	7.49606	7.68348	8.64917	6.87568	7.85017	7.53952
8.63437	7.45579	7.80466	7.89538	7.65105	7.72857	8.22569	6.88454	7.41854	7.18093
8.42447	7.51614	7.53514	6.80179	7.36465	6.74387	8.25546	6.74799	7.0166	7.28452
7.45601	7.112	7.93324	6.24304	7.45818	6.39779	8.10636	6.1046	7.83765	6.51875
7.53898	7.46018	6.07679	7.16155	7.79575	7.12851	7.99142	6.40079	7.80182	7.213
8.34949	6.64822	7.44317	7.05658	7.27433	6.6673	8.16849	5.71871	7.58997	8.12544
8.13037	7.19001	7.73221	7.54195	7.46893	6.86419	7.94096	6.22037	7.91871	7.50197
8.48039	7.63515	7.70171	7.69616	7.64223	7.74315	7.27782	6.40437	7.61877	6.8859
6.80091	7.54112	6.52404	7.14815	7.80856	6.64734	7.93035	6.1353	7.93527	7.53924
8.81974	7.44405	6.85798	6.69083	7.76513	6.85703	7.80028	7.95275	7.74143	7.35545
8.76536	7.03034	6.82385	7.5751	7.40227	7.37199	7.74376	6.22573	7.4012	7.62571
8.36567	7.75226	7.93622	7.01789	7.79526	7.38129	7.44718	7.44399	7.38172	6.45646
8.13952	7.42148	8.3178	6.7998	7.55258	7.84448	8.3857	7.19814	7.89767	7.47742
7.75367	6.28496	7.26168	6.75795	7.65342	7.79577	8.18046	6.47619	7.71861	7.76567
8.56691	6.73369	7.63957	6.90107	7.29609	7.52969	7.99421	5.7603	7.71021	8.64732
8.67518	7.52485	6.98257	6.65926	7.51504	7.44978	7.84373	7.17666	7.30142	6.90602
8.27534	7.40062	6.47041	6.95856	7.61252	8.24722	7.76464	6.12563	7.89788	6.56971
8.23483	6.40354	7.60976	7.48514	7.63591	7.88277	7.63283	7.05892	7.77739	7.38074
8.17458	7.42009	7.83151	7.41972	8.22301	8.21081	7.6972	7.55294	7.53412	6.60592
8.5265	8.40505	7.95303	7.75382	8.20634	8.15157	7.83029	7.81515	8.0778	7.26777
7.85683	8.06953	8.07036	7.36218	7.60544	8.21496	7.97363	7.88736	7.60279	7.62265
8.06552	7.27866	7.07994	7.26578	7.59664	8.10915	7.95424	7.60775	7.66585	6.62851
8.7833	7.71995	6.66983	6.89219	6.48926	7.74319	7.73925	6.71431	7.72961	6.95475
7.96806	8.00384	7.18301	6.15857	7.30239	7.11426	8.05754	6.88798	7.78638	7.58453
8.10559	7.3385	7.10683	6.65088	7.48997	7.65119	7.59557	7.53302	8.31322	7.61061
8.09782	7.85255	7.8446	7.62986	7.34943	8.50651	7.81914	7.16802	7.27528	7.61821
8.00755	7.12709	7.43415	7.67439	6.99688	7.07736	7.97281	7.74004	7.9934	8.37916
8.33486	7.12814	6.79412	6.89004	7.29651	7.68633	7.87872	7.50472	7.94442	8.03552
8.5289	6.98728	7.10077	6.2829	7.01256	7.40321	8.07909	6.01487	8.15167	7.28224
7.69752	7.49062	7.78282	7.44724	6.9394	8.34641	7.84545	6.9527	7.72591	6.12728
7.37243	7.84068	7.84437	7.20772	7.85689	7.63018	7.78763	7.19222	8.09259	7.12735
8.21888	7.82816	8.04844	6.87092	7.17332	8.7419	8.22383	7.23458	7.2582	7.30333
7.97591	7.6259	8.48206	7.66828	6.47648	7.84537	7.74008	6.92119	8.30134	6.97797
8.41009	7.14732	6.93722	7.38371	7.55795	8.47174	7.81552	7.42095	7.83433	6.15688
7.38291	8.05655	7.68245	7.09682	7.14268	8.25474	8.19548	7.21818	7.55269	7.54896
7.88895	8.92125	8.58651	6.99096	7.6588	7.79277	8.11116	6.75928	7.51971	7.6388
8.67013	7.71499	8.22349	7.91298	7.73904	8.05302	7.84445	6.78179	7.50432	8.08541
6.92693	8.29637	7.11374	7.22713	7.52835	8.2387	7.84432	8.08359	7.35424	7.91331
7.9977	6.89879	6.71536	7.21691	7.13265	7.71583	8.04028	6.44269	7.25716	7.05071
7.61142	6.57366	8.21625	7.39743	7.6027	8.43255	7.97303	7.58142	7.85577	7.58574
8.86127	7.35938	6.99282	5.95386	7.7503	7.55607	7.53852	7.49717	7.83416	7.03099
7.89754	6.96427	7.54111	7.07996	7.51901	7.94168	7.72169	5.57256	7.35083	6.86604
8.29233	7.45113	7.01012	7.29423	7.37626	6.97546	7.8409	6.806	8.09539	8.06657
8.584	7.33607	7.13282	7.91172	7.15607	7.14987	7.61561	6.28482	6.79581	7.82829
7.52693	6.9064	7.22423	6.29909	7.28805	7.54536	7.74471	7.29307	7.3622	8.005
7.81579	8.19717	7.03324	7.37308	6.9398	7.66465	6.85971	7.00216	7.76641	7.64824
7.40522	8.04392	7.56992	7.26271	6.39094	7.87693	7.47085	6.19388	7.82909	7.77869
7.37584	7.21913	7.76738	8.33594	7.24307	7.91476	7.54699	6.7599	7.09712	7.58618
9.08428	6.86627	7.05502	7.70954	7.49794	6.73434	6.9232	5.90947	8.05238	7.80018
8.32489	7.756	7.91648	7.59632	7.16746	8.73957	7.66146	6.6687	8.28852	7.41331
8.15329	7.57933	7.49007	6.84437	7.27169	7.15597	7.75608	6.71855	7.67959	6.50992
8.34826	7.25152	7.72633	7.16839	7.46733	5.49373	7.65467	6.11463	7.44735	7.20807
8.78944	7.88295	7.68845	6.9497	7.16542	7.50971	7.63557	7.13877	7.93663	7.40178
8.24885	7.5449	8.17659	7.62265	7.41135	7.80666	7.73203	5.80442	7.62033	7.49866
8.72339	7.50021	7.01184	6.89812	7.29765	7.92873	7.61397	6.47456	7.30119	7.77877
8.54928	7.22014	7.41795	7.28868	7.529	7.23961	7.87114	7.35274		7.64135
8.80534	7.7375	6.92417	7.15768	7.57981	6.90846	8.04775	7.08541		7.42501
8.06568	6.92132	8.1204	7.14476	7.9652	7.0889	8.41441	6.85963		6.81524
8.26718	7.64412	7.5349	6.77881	6.85002	8.37064	7.63055	5.33117		7.7077
8.2558	7.89135	7.87207	8.01485	7.18961	8.51147	7.55082	6.35637		8.09536
8.18246	8.0248	7.44018	6.15007	7.27436	8.18974	8.07324	7.40871		6.76066
7.86651	7.56496	6.76308	7.46065	7.46765	7.9262	7.35783	6.52869		8.00628
8.64518	7.54755	7.02949	7.54504	7.78526	7.82978	7.07444	7.24355		7.68877
8.61377	7.54884	7.8456	7.32152	7.40209	7.07394	7.77594	6.38233		7.33902
8.08016	7.50304	7.63799	7.40501	6.79383	8.18876	7.43358	7.3407		8.26714
8.70975	6.75469	7.17057	6.74841	7.26693	8.36145	7.3306	6.02712		7.67514
8.42678	7.77756	7.11186	7.5217	7.19545	7.3036	7.69972	7.31297		7.35321
8.37388	7.6314	7.8416	0.369414	7.42657	7.89659	7.70779	6.88297		7.32871
	8.06811	7.9061	7.61788	7.34303	7.44512	7.09059	6.6364		8.12569
	7.18412	7.51542	7.0297	6.7767	7.37758	8.32203	6.47336		7.6536
	7.60202	7.23791	7.56358	6.83704	7.74896	7.71271	7.3785		6.55888
	7.68099	7.90892	6.92756	7.6874	7.92239	7.82977	7.25599		7.18492
	7.52286	7.90699	7.54141		7.15999	7.38945	7.56347		7.46985
	7.583	8.26687	6.85337		8.93849	7.3063	6.7614		7.68798
	7.36722	7.08018	6.82318		7.11412	7.59905	6.32625		7.79863
	7.00921	7.59368	7.30613		8.09541	7.98564	7.47897		7.81941
	7.48349	7.35912	7.20003		8.07988	7.85328	7.38974		7.23609
	6.86918	8.15888	6.65527		8.0482	7.46326	6.1545		6.73842
	7.44906	6.84929	7.10924		8.04767	7.97665	6.85407		6.77896
	7.29081	7.51812	6.65825		7.92449	8.22902	7.26176		7.42337
	7.3874	7.47906	6.98465		7.01447	7.48728	6.62902		6.57119
	7.53426	7.04117	7.47403		7.52193	7.48536	7.2158		7.416
	7.83883	7.24095	7.17975		6.62701	7.6032	6.0669		6.82845
	7.09549	7.04536	6.61931		7.62303	7.74305	6.70911		6.20911
	8.19349	8.45102	6.46487		6.73037	8.08371	6.01637		6.79808
	7.42746	7.1046	7.6954		7.54371	7.70417	6.94554		6.40307
	8.52252	7.71652	6.47894		7.19405	8.04887	6.77454		6.07569
	7.79769	7.12629	6.81214		7.38535	8.10862	5.4663		7.11645
	7.26178	6.7637	8.23852		7.71836	7.79036	4.58305		7.66942
	7.09849	7.77159	6.66058		8.18036	7.89337	6.29834		7.70838
	7.66428	7.98981	7.24167		7.25145	7.65278	7.15703		6.51714
	8.0107	7.58396	7.13001		7.53685	7.83314	6.44467		6.67484
	7.13995	7.173	6.89886		7.76637	7.94642	6.54981		7.53504
	7.73738	8.1225	6.42955		6.99237	8.13196	6.83572		7.06869
	7.72914	8.10236	6.31378		7.83646	8.19458	6.64713		7.16915
	7.1486	7.56572	7.35321		7.93683	8.42365	7.77739		8.29368
	7.01948	7.72056	6.75501		7.83976	8.24648	7.17156		7.50707
	7.90114	7.63348	7.12543		7.6516	8.08752	5.65578		7.46732
	7.97342	7.06779	6.59551		7.58959	8.39149	5.68472		7.52042
	7.82507	7.57686	7.48015		7.43689	7.97466	7.74829		7.60971
	8.48129	7.13414	6.67227		7.87965	7.82411	7.34855		6.42063
	7.17239	6.68586	6.65606		6.5651	8.18373	6.95551		7.29169
	7.21161	7.16531	7.05707		7.31748	8.0344	5.88609		6.81596
	7.36661	7.65535	6.08116		8.89948	8.59709	7.88092		7.93837
	7.49141	8.39142	6.88305		6.48998	8.15801	6.44451		7.22414
	7.08823	8.00371	6.74128		7.94121	7.55519	7.53755		7.05911
	7.25066	7.82892	7.5695		7.83561	7.84717	7.32514		7.28402
	7.53032	8.11423	7.16864		8.30515	7.90349	6.99745		7.95895
	7.93632	7.38636	6.79213		7.40355	7.78743	7.7626		7.29362
	7.6573	6.46564	5.96097		7.41918	7.88087	6.94223		6.84659
	7.50387	7.67183	6.57919		7.31312	8.2447	7.19142		7.04561
	7.4232	7.42027	6.84684		7.70704	7.96199	6.95011		7.1699
	7.15487	7.18024	7.15334		8.43826	7.80681	6.72695		7.70545
	6.8943	7.54646	6.84548		7.80073	7.21448	7.44775		7.09243
	7.39535	7.44015	7.59255		8.33568	7.8793	6.87479		7.73879
	7.49679	7.40715	7.06586		7.08773	8.07669	7.48001		7.76527
	7.07894	7.12833	7.16145		7.97001	8.17661	6.28794		7.47042
	6.46815	7.8684	7.20523		7.49895	7.9999	6.10557		7.22196
	7.6387	7.71495	7.10292		8.02026	8.16284	7.2689		7.51188
	7.56121	7.50333	6.98079		7.60098	8.27642	6.88928		6.38938
	7.62707	7.45254	7.50143		7.46115	8.3053	7.32557		6.84733
	7.49011	8.22875	7.66139		7.22213	8.17467	7.35078		7.24206
	6.71247	7.74326	7.47493		8.39484	8.03579	7.56723		7.17671
	8.56293	6.95352	8.05393		7.96731	8.08856	6.93121		6.89345
	7.14065	6.87989	7.77998		7.31326	8.16371	7.23152		7.73819
	7.34198	7.79988	7.356		8.09283	8.30746	6.84006		6.74311
	7.40853	7.85852	7.64843		8.2789	8.07213	7.0119		7.45243
	7.92658	7.44803	7.38143		7.64819	8.20775	7.24228		6.98433
	7.56245	7.24017	7.11248		6.8743	7.7829	7.35315		7.30323
	7.51426	7.14637	6.59294		8.10937	8.47852	7.83244		7.13026
	6.50479	7.79642	6.8984		8.10905	8.03871	7.2092		6.57981
	7.15744	7.69088	7.28413		8.45714	8.07839	6.887		7.90869
	7.51217	6.34103	6.82563		8.08599	7.55543	7.26396		7.15888
	6.63611	7.42288	7.16482		7.98694	8.09179	7.66218		7.8799
	6.98721	6.62421	7.47791		7.77156	8.10645	6.65716		8.01773
	7.58129	7.31243	6.99358		8.25148	8.06403	6.56337		7.06892
	7.02778	6.98205	7.71209		8.19502	8.29229	6.79461		6.51237
	7.41898	8.17463	6.81318		8.41676	7.77749	6.85421		6.62893
	8.27646	7.096	5.53848		8.39785	7.96416	6.52099		7.91771
	8.41327	7.04414	7.39959		7.81827	7.97274	6.61113		7.61663
	7.44631	7.80303	7.38134		7.24947	8.10495	6.029		7.86133
	7.91505	7.52037	7.56363		7.74179	7.812	6.71267		5.63035
	7.24189	7.1454	7.55529		8.25198	8.45441	6.96853		8.0744
	7.32318	7.78071	7.51444		7.26849	8.38925	7.35704		8.55429
	8.68824	7.4875	6.30791		7.94427	8.19998	5.28391		6.9761
	7.93007	6.90587	6.30889		7.70819	8.12002	6.38008		8.07332
	7.93422	7.55024	6.44978		7.72603	8.08845	6.98034		6.39646
	7.10687	7.69713	6.23951		8.31393	8.11607	6.59659		7.5674
	7.01184	7.1908	7.09854		8.27319	7.56432	6.16219		6.64605
	7.66367	7.96012	7.04775		8.28244	8.02081	5.4307		7.01385
	7.67852	8.28507	7.40944		7.67578	7.62013	6.28512		7.74484
	8.17413	7.07528	7.63432		8.13275	6.71628	7.32172		7.08127
	7.62931	7.5053	6.70765		8.37323	7.92266	6.61555		6.87526
	7.30958	7.47576	7.15123		7.32063	8.16729	7.21676		7.61448
	7.34096	7.91326	7.17693		6.14724	8.46899	6.48651		7.27169
	7.71077	7.11657	7.00279		7.14405	8.35417	7.17135		7.33946
	7.63275	7.02148	7.27942		6.89276	8.21192	6.81034		7.73851
	7.93008	7.26839	6.9199		8.06912	8.15928	7.12528		7.28686
	7.48336	7.08032	7.66137		8.30863	7.92629	6.42693		7.39099
	7.27157	7.73261	7.28844		7.47508	7.90629	6.8762		7.17504
	7.24054	8.70621	7.79082		6.43107	7.46106	3.33145		8.66844
	7.0066	8.26654	7.4279		6.43215	7.60381	6.85		8.27974
	7.08996	6.93524	6.79124		7.3419	7.89888	6.08976		7.53325
	7.77259	8.24235	7.56848		7.45123	8.15819	6.06426		6.71809
	7.52096	7.08179	7.18517		7.34867	7.80326	7.79799		7.19126
	7.02565	7.1871	7.4051		7.71541	7.73526	6.89584		7.67942
	7.80833	7.65122	6.90866		7.47608	7.85318	7.66795		7.36705
	7.60755	8.00746	7.43127		7.30382	8.67148	6.95186		7.51524
	8.63523	7.41488	6.89194		7.72457	8.18222	6.1966		7.42188
	7.63223	7.67305	7.05125		7.65401	8.10253	7.22233		6.65354
	7.78509	8.02818	7.54681		7.152	8.06304	7.87952		8.01669
	7.78078	7.84329	7.06644		7.68307	8.08434	6.72219		7.80789
	7.57987	7.17396	7.24507		6.8296	7.82979	7.72169		7.15188
	7.59414	7.52129	7.38522		6.92772	8.13811	6.17288		7.89228
	7.27784	7.88034	7.30883		7.16554	8.07292	7.24829		7.19514
	7.6538	6.84937	6.7372		7.69622	7.94356	8.09609		7.61733
	7.51971	6.65885	7.66849		6.9073	8.05897	6.64936		6.46283
	7.02563	7.74517	7.85414		8.28709	7.45854	6.84388		6.9216
	7.72062	7.58604	7.46425		7.85257	7.55497	8.01406		7.50898
	7.16446	8.22123	7.43393		7.66277	8.03677	7.12459		7.09984
	7.57983	7.60245	7.05657		7.19457	7.46298	7.05006		7.08581
	7.91483	7.44928	7.31994		7.92642	7.84073	6.45504		7.15813
	6.81659	7.68332	6.70846		6.89488	7.69932	7.80943		6.97625
	7.67724	7.1864	6.34216		7.57159	7.5354	7.24415		7.88888
	7.46644	6.84227	7.02135		7.94223	7.75545	7.02042		7.77591
	7.99264	7.05911	7.15531		6.75702	7.91094	7.32659		7.20225
	7.9477	7.1432	6.44328		7.2626	7.85308	6.73227		7.76084
	7.59671	7.03736	6.9482		7.50734	7.5987	7.35866		8.2508
	8.24873	7.67382	6.75243		7.79771	8.40686	7.07704		7.61878
	7.08252	6.62682	7.20346		8.1346	8.31176	7.22722		8.58848
	7.45102	7.39237	6.64565		7.52178	7.46886	6.84366		7.71431
	7.8709	7.13933	7.16307		9.91439	7.07317	6.73196		7.1177
	7.20301	7.51334	6.96998		7.67238	7.79794	7.67213		7.1475
	8.0739	7.96089	7.4187		8.75972	8.18711	6.77306		8.30066
	7.08972	8.05446	7.39653		8.36508	7.60734	7.35571		7.41047
	7.14902	8.24802	7.1713		7.07312	7.80694	7.36765		8.93073
	7.1605	7.4983	7.11909		6.97129	7.81682	7.21716		6.67648
	7.544	7.68116	7.70102		7.17532	7.02576	7.35624		7.28488
	7.56558	6.87204	6.89386		6.63256	7.43711	7.89377		6.30051
	6.92206	8.3149	8.07655		7.31784	7.87337	7.2843		8.11982
	7.14928	7.06989	7.6761		7.50104	7.93186	6.17975		7.33541
	7.58518	7.12373	7.75336		7.6659	8.39583	7.24426		6.91791
	7.81422	6.82862	7.25759		7.06235	8.03804	6.96353		6.47563
	7.68431	7.03707	7.69902		6.83005	8.27252	6.38852		7.361
	7.9568	7.044	6.92314		6.831	8.32765	5.6685		6.52349
	7.59829	7.03401	7.44096		7.99365	7.97639	6.79309		7.02273
	7.85279	7.69822	7.44429		8.12309	8.14895	7.8606		7.18565
	7.97154	7.45447	7.28882		6.56722	7.81643	6.77022		7.36091
	7.3454	6.86571	6.32197		7.80578	8.16896	7.40541		6.63792
	7.09881	7.31241	8.19022		7.73117	8.0178	7.39721		6.87006
	8.70629	7.24114	7.17263		7.38808	7.83731	6.8898		7.10802
	7.47374	7.74007	7.22867		7.62165	7.71489	7.50034		8.03049
	7.87589	8.30068	7.78001		7.42913	7.36618	6.58854		6.90055
	7.42775	6.99935	7.17341		7.47602	8.10023	7.72691		7.25517
	7.65421	8.12505	6.78142		7.98018	7.60813	7.65016		7.18522
	6.70352	8.12127	7.32043		7.83067	6.7641	7.16631		8.68618
	7.69734	7.54726	7.03159		8.1432	7.34601	7.79582		6.62174
	7.76511	7.1746	7.33407		7.77271	7.74942	7.11966		6.12992
	7.6407	6.84397	6.69261		7.5471	6.94594	6.83633		9.66197
	6.91375	7.69202	7.35811		7.48261	7.9892	7.11696		6.93167
	7.47641	7.82795	7.3368		7.31193	7.43605	8.69123		7.95074
	7.35196	7.54959	7.35369		8.40679	7.60802	7.01987		7.16361
	7.9437	8.30202	7.14277		8.46845	8.03002	7.44248		7.35768
	7.31016	7.14353	6.82968		7.47264	7.7723	6.96022		7.75175
	7.9615	7.62939	7.2111		7.79603	8.09647	6.91495		7.76909
	7.12414	7.47408	6.71628		8.02969	7.96821	6.95542		7.34796
	7.9558	7.29538	7.23672		7.08962	7.6056	6.7424		7.7629
	7.233	7.56261	6.03895		8.30508	7.95098	6.56049		6.51401
	7.64445	7.55029	7.11546		8.3002	7.43454	5.7177		7.56129
	7.97021	7.29069	6.71098		7.36847	8.05997	6.07769		7.40989
	7.02185	7.10061	6.56916		7.28333	7.44803	6.93008		8.03457
	8.33837	7.26073	6.88349		7.92656	7.61723	7.69156		7.77485
	8.60692	7.15283	7.31718		7.30611	7.91965	7.44089		7.88019
	7.817	7.35273	7.26284		6.96848	6.56944	6.55755		6.85464
	8.5438	6.9291	7.09349		8.75267	7.99541	7.22431		6.82096
	7.29897	7.59565	7.96412		7.08862	8.14798	6.5308		7.65403
	7.9376	7.74209	6.58737		8.13621	8.58039	6.83957		7.33358
	7.40329	7.59412	7.14116		8.97426	8.23778	7.25154		7.05769
	7.73373	7.28921	7.37088		6.82102	7.17725	7.631		6.79818
	7.7014	7.48429	7.44084		8.258	7.34037	6.97156		7.54258
	7.65233	6.41649	7.69155		7.76773	8.16954	7.14002		7.73514
	7.48149	7.09035	7.46388		7.73832	7.81257	6.62336		7.38793
	8.09159	6.68013	7.25495		7.46028	7.32109	6.82878		7.20666
	6.38283	7.42576	7.81118		7.93587	7.97043	7.57129		7.01506
	7.10221	6.49308	6.9808		7.95099	7.80164	7.46924		6.19223
	7.55364	7.70571	6.84945		8.09815	7.13093	7.38359		7.32354
	7.43723	7.61435	7.41208		8.25447	7.96565	7.39513		7.45436
	7.32258	7.4482	6.90258		8.62281	7.63953	7.04878		8.69433
	7.82232	7.97005	7.3305		8.33978	7.7498	7.87022		6.65672
	7.46689	7.55421	7.1467		8.20027	7.92768	7.20658		7.33765
	7.63526	7.00704	7.11135		7.8736	7.34205	7.20571		7.32121
	7.5791	6.58476	6.68084		7.69266	7.16398	7.46113		7.76483
	7.62444	7.00287	7.49623		8.3048	7.79849	7.07123		7.85042
	6.80516	7.71766	7.1378		8.09329	7.36351	7.98076		7.16909
	7.31445	7.87365	7.88048		7.76617	7.96979	7.45878		7.15182
	7.80701	7.66908	7.06514		8.03971	8.0092	7.20606		6.59645
	6.83455	8.06888	7.54938		7.21422	8.20922	7.63246		7.18077
	8.7858	7.30107	6.51408		7.95627	7.8784	5.8973		7.34122
	7.80045	6.67445	6.74935		7.03613	8.04841	6.94241		6.64731
	7.65432	7.16247	6.60502		7.20066	7.50962	7.4767		7.88543
	7.87726	8.33157	7.14107		7.89578	7.68139	6.97457		7.16276
	7.47597	7.71425	7.30159		7.86463	8.03733			7.23157
	7.77525	7.81241	6.75022		7.13955	8.1739			7.85753
	7.31941	7.90623	6.97789		8.17759	7.74848			7.00809
	7.64564	7.13516	7.16234		8.5038	7.26304			8.01108
	8.12571	7.71238	6.66957		7.98862	7.63254			6.5262
	7.75588	8.21725	7.61795		7.66863	8.24166			7.41009
	8.79964	7.46025	7.68843		7.17805	8.55034			7.6779
	8.26547	7.36918	6.78874		8.52168	8.3842			7.3529
	8.08919	6.72431	6.62816		8.01495	8.14094			7.95355
	8.43197	6.99868	7.7891		7.70569	7.79088			6.71283
	8.39278	7.9767	7.40074		8.16939	8.01636			6.84072
	7.48081	6.70751	7.47045		7.97939	7.58091			7.37514
	7.63849	7.53158	6.66856		7.65977	8.45996			7.80363
	7.64516	7.10059	7.05059		7.67392	8.08201			7.75455
	8.20978	7.71824	6.50266		8.06448	7.82106			7.2378
	7.19165	7.90055	7.60638		7.32441	7.87949			8.2001
	7.78024	7.27819	7.3837		7.22001	7.48441			7.19406
	7.29452	7.89379	7.33371		7.72404	8.05375			7.41066
	8.03489	7.84585	7.08588		7.15547	7.72918			6.73796
	7.19779	7.47544	7.23676		7.64554	7.55332			6.72189
	7.69506	9.23172	7.30249		7.67609	7.39251			7.3053
	8.00953	7.75836	7.34634		7.54425	7.72789			9.4016
	6.5777	6.2975	7.23231		7.4524	7.58548			8.04747
	7.5824	6.76717	7.42317		7.3666	7.49198			8.38291
	6.704	6.90698	6.00789		8.36918	7.93463			8.10645
	6.72773	6.79082	7.29789		8.02857	7.9726			7.06293
	7.03793	6.61433	7.13283		7.9875	7.4092			7.7681
	7.4888	7.01501	7.36889		7.3391	7.98096			6.43496
	7.13545	6.69534	7.24754		8.01256	8.25178			7.26367
	6.83224	6.44757	7.52299		7.17632	7.72737			7.17997
	7.35503	6.79555	7.61893		7.57626	7.67087			7.86322
	7.77991	7.59423	6.51396		7.59442	8.17412			7.38442
	7.86618	7.20055	6.82242		7.25493	7.70613			7.30832
	7.66065	7.53739	6.13016		7.92794	7.83318			6.33101
	7.45708	6.5714	6.83649		7.5192	7.86549			8.23494
	7.33561	6.88114	7.16929		8.18821	8.22948			7.04519
	7.72987	7.93028	7.07176		7.92549	8.21177			7.68732
	7.48904	7.73832	7.18095		8.06131	7.62829			6.95539
	7.31437	8.05112	6.08437		8.34994	7.23111			7.56685
	7.52626	7.32639	7.04649		7.7729	7.94932			7.53176
	7.94474	7.64838	7.48679		7.53842	8.25101			7.16849
	8.12457	7.00109	6.62332		7.78871	8.30423
	7.42986	6.48658	6.82123		7.73082	7.71381
	7.95891	7.89248	6.75549		7.05219	8.03856
	7.3619	7.09162	7.44289		8.05503	7.4961
	7.61433	8.23312	7.48273		7.38881	7.88576
	6.69321	8.22304	7.15688		7.2317	8.03152
	7.66275	6.90879	7.36477		7.73679	8.15727
	7.71701	7.34706	7.51274		7.96399	7.71068
	8.16478	7.40772	7.35088		8.27315	8.30433
	7.57518	7.3914	7.67911		7.6806	8.10335
	7.41779	7.0892	7.30473		7.42189	8.16079
	6.87814	6.93516	7.75882		8.32063	8.23476
	7.9133	6.96546	7.19808		8.1366	7.67196
	7.80296	7.01245	6.63085		8.01407	7.53489
	7.61996	7.41404	7.23027		8.41658	7.88639
	6.96404	7.5861	7.56756		8.09519	7.85872
	7.51039	6.58397	6.45992		7.91889	7.50352
	7.10842	7.36824	6.69393		7.99607	8.1594
	6.85716	7.10008	6.74101		7.82041	7.75921
	7.2763	6.88391	7.41218		7.96919	8.07783
	8.0825	6.36805	6.34504		7.99677	7.90591
	8.43097	7.77139	7.08328		8.00052	7.70712
	7.64279	6.89257	6.68436		8.28462	8.13013
	7.35331	7.07103	7.07465		7.62079	8.02262
	6.89615	7.66634	7.57072		8.37613	7.65005
	6.23713	7.70652	7.4693		8.52705	7.70996
	8.19097	7.46513	7.18063		7.92185	8.00764
	6.62357	7.69743	6.99665		8.19176	8.03192
	7.70967	7.93583	7.29269		8.45289	7.67362
	7.9971	7.83498	6.666		7.90756	8.01833
	7.5969	7.82013	7.94012		7.45435	8.3352
	7.5777	7.60519			7.94362	8.32982
	8.0202	7.07331			7.32358	8.08753
	7.46994	7.22068			8.03605	7.92284
	7.84839	7.48259			7.44274	7.56049
	7.801	7.68045			7.08222	7.9748
	7.84981	7.52138			8.10097	7.47538
	7.73824	7.54945			8.2629	8.316
	7.30359	7.4564			8.18392	7.38886
	7.56628	7.61775			7.98111	7.61144
	7.06718	8.1145			7.9845	8.68517
	7.61155	7.52224			7.42584	7.64139
	7.64227	6.85863			8.07363	7.92503
	7.62352	6.66092			7.71357	7.99166
	7.29901	7.69157			6.97372	8.06886
	7.27785	7.37379			6.7157	7.89839
	7.20376	7.54734			6.65337	7.71269
	7.65323	7.19124			7.0508	7.96121
	7.16789	6.66876			7.31933	8.02694
	7.03575	6.64965			6.77107	7.77438
	7.71618	7.5849			7.74491	7.90849
	7.537	6.47733			7.2032	7.6279
	6.7896	7.18482			6.50544	7.8478
	7.09443	7.40544			8.41625	7.86337
	7.07847	7.38109			7.63307	8.22417
	6.84627	7.56339			7.62479	7.3011
	7.48436	8.08262			7.85815	8.21009
	8.18024	7.41588			6.93834	7.96577
	7.6523	7.43654			7.45587	8.08648
	8.02705	6.95616			7.74936	7.14162
	8.14724	7.3795			7.1544	8.39057
	7.9966	6.31428			8.13589	7.837
	6.72334	7.24652			7.97071	7.49076
	7.5451	7.72239			7.45342	7.66325
	7.34634	6.80795			6.84327	7.69644
	7.29844	7.79444			7.84657	8.01956
	7.58457	7.04075			6.97925	8.36135
	7.45096	6.67023			7.98032	7.98282
	7.38539	7.2583			8.37671	7.42478
	7.39	6.4424			7.71303	7.72629
	7.24388	7.52831			8.04094	8.1088
	8.14317	7.55374			7.48336	7.86717
	6.98734	7.77018			7.79964	8.0482
	7.12904	6.97502			8.20812	7.07418
	7.57933	7.08613			7.81655	7.79639
	7.61732	8.23643			7.54674	7.64033
	7.8182	7.29531			7.74553	7.83291
	7.99017				7.78895	7.55609
	7.72902				8.05985	7.28042
	7.29198				8.28425	8.03463
	7.29278				8.03787	7.67281
	7.48074				7.36729	7.84793
	7.14952				7.17342	7.74627
	7.14549				7.60483	7.77338
	6.90422				7.52191	7.94976
	6.38921				7.65451	7.39086
	7.52127				7.6117
	7.33965				7.74217
	7.53143				8.03237
	7.38318				8.03098
	7.51391				7.83868
	7.5526				7.87899
	6.58158				7.69543
	6.95395				8.24711
	7.26115				8.11031
	7.00323				7.76014
	6.85646				7.13904
	7.87827				6.84882
	7.52053				6.88206
	7.98879				7.87407
	7.1029				7.01279
	7.61277				7.41696
	7.56255				7.0431
					8.19015
					7.64719
					7.92275
					7.33418
					7.63236
					7.09692
					7.92143
					7.74558
					7.14869
					7.53543
					7.7014
					7.74394
					7.3576
					8.21656
					7.90824
					8.2255
					7.59456
					7.61422
					7.3136
					7.38727
					8.51471
					7.72241
					8.51638
					7.29892
					7.88383
					8.19822
					8.22764
					7.10347
					7.89104
					7.85584
					7.31197
					7.38617
					7.70095
					7.63641
					8.27106
					7.57309
					7.58674
					7.8758
					7.46566
					9.10327
					7.76767
					7.75866
					7.77747
					7.37896
					7.63512
					7.37631
					7.99131
					7.87231
					7.73056
					7.14647
					7.09046
					7.6648
					7.87355
					7.20224
					8.05685
					7.98886
					7.88821
					7.82997
					7.17924
					8.30636
					7.02176
					7.02683
					8.02031
					8.22633
					7.94682
					7.46756
					6.77699
					7.89674
					7.89507
					7.92759
					7.80565
					8.13938
					7.70451
					8.16541
					7.40828
					7.8064
					7.75057
					7.55572
					7.33056
					7.9363
					7.75771
					6.90831
					7.17822
					8.11271
					8.24156
					7.86775
					7.8878
					7.55811
					7.35241
					7.36414
					7.95358
					8.01558
					7.25094
					7.55175
					7.45825
					8.16004
					8.45829
					8.59882
					7.77578
					9.18335
					8.14221
					7.34267
					7.2436
					8.29096
					7.67178
					7.92511
					7.95734
					8.54799
					8.45683
					7.51885
					8.2834
					8.19727
					7.33903
					9.05652
					8.18853
					8.40776
					7.17792
					8.05239
					8.52429
					7.61524
					7.27344
					8.21566
					7.58089
					8.63189
					8.35972
					8.38784
					8.49274
					8.26591
					7.90902
					8.10632
					8.38349
					7.42711
					8.16167
					7.88363
					7.74211
					7.63868
					7.82056
					8.46031
					7.76688
					7.70151
					7.63027
					7.68185
					7.03223
					7.21744
					7.20232
					7.58772
					7.68819
					8.78115
					7.82299
					7.91012
					7.06548
					7.58598
					7.8118
					7.96879
					7.94855
					7.24369
					8.53944
					7.56904
					7.85509
					7.62994
					7.6683
					7.18591
					7.57536
					7.43132
					7.56114
					7.05896
					8.20559
					7.53367
					7.04767
					7.90515
					7.75544
					6.69676
					8.2366
					7.72906
					7.65211
					7.9596
					7.7454
					8.49221
					7.23074
					8.0118
					8.98294
					8.37892
					9.0166
					7.73147
					7.47451
					7.61165
					8.10032
					7.71306
					8.03244
					7.1157
					7.61982
					8.2241
					7.19113
					8.30659
					8.09978
					7.2565
					7.8921
					7.51254
					6.79286
					8.44893
					7.66059
					7.8692
					7.35124
					8.35186
					8.63404
					7.98818
					8.03205
					7.93422
					7.76789
					7.96718
					8.07002
					7.9292
					7.48646
					8.16981
					8.38244
					8.24096
					8.36162
					7.57975
					6.72552
					8.19174
					6.87075
					7.87781
					7.46983
					7.64873
					8.57586
					8.16728
					7.4376
					8.1219
					7.89444
					8.27494
					8.3331
					8.08312
					8.43555
					7.63636
					8.23984
					7.14439
					7.05828
					7.49716
					7.41081
					7.79977
					8.08798
					7.44869
					7.31804
					7.50788
					7.76147
					7.97468
					7.81463
					8.03172
					7.75812
					8.08211
					8.56036
					8.03562
					7.40428
					7.73946
					7.59858
					8.00073
					7.47633
					7.98036
					8.14875
					7.9585
					8.46486
					8.04992
					7.61162
					8.52924
					8.29933
					7.77635
					7.40212
					8.14618
					7.80937
					7.32261
					7.39039
					7.95053
					7.42968
					7.09225
					8.10013
					8.19153
					7.322
					7.69871
					8.005
					7.94849
					8.48054
					7.55796
					8.26642
					7.817
					7.93613
					7.1093
					7.78963
					7.36012
					6.94761
					8.39027
					7.58959
					7.62907
					7.73436
					7.84872
					8.35878
					7.39929
					7.72018
					7.4941
					8.21063
					7.62852
					7.05213
					8.49039
					8.68014
					8.32692
					7.49997
					7.60403
					8.27519
					7.81261
					8.00887
					8.26957
					8.14866
					7.0897
					8.23486
					7.83867
					7.66595
					8.04363
					7.89109
					8.21968
					8.59397
					8.16423
					7.85744
					7.88433
					7.99188
					7.74993
					8.86259
					8.15441
					7.41313
					7.0244
					8.54425
					7.41449
					8.13462
					7.23759
					7.54965
					8.25961
					7.79821
					7.89478
					8.13728
					8.3932
					7.82928
					7.21502
					8.38544
					8.3323
					7.12204
					8.07534
					8.05028
					7.32484
					8.346
					7.46184
					7.54306
					7.19071
					7.4756
					7.67707
					6.91605
					8.3959
					7.31741
					7.38013
					7.75894
					6.96041
					7.4722
					6.8392
					6.83029
					6.96278
					6.5955
					8.07899
					8.06185
					7.95971
					7.235
					7.58271
					8.59963
					7.96531
					6.89877
					7.42973
					8.07462
					7.88056
					8.15843
					8.08043
					7.65628
					7.71858
					7.94879
					7.94081
					8.14243
					7.28899
					7.62312
					7.61354
					8.21904
					7.521
					6.83166
					8.11008
					8.45706
					8.70386
					7.48244
					6.75768
					8.81725
					8.62273
					7.45537
					8.21333
					7.96042
					8.22516
					7.61025
					7.7374
					8.6301
					7.55896
					7.53211
					8.45324
					8.00437
					7.15769
					8.17106
					7.89208
					8.42147
					7.83167
					8.48715
					7.61187
					7.4744
					8.03135
					6.76736
					8.1928
					7.41427
					6.68177
					7.70766
					6.73403
					6.51386
					7.84349
					7.29526
					7.1208
					7.17398
					8.13229
					7.97439
					8.43391
					7.83587
					7.55489
					8.24701
					7.84406
					7.98059
					7.6239
					7.91907
					7.03929
					7.85635
					7.30002
					7.23192
					8.63584
					8.07826
					7.81787
					8.42074
					7.72469
					7.97932
					7.79727
					7.42298
					8.09897
					7.34592
					7.25672
					8.17136
					7.86652
					8.02882
					8.22299
					7.81188
					7.67708
					8.25286
					7.79198
					7.92867
					7.63894
					7.06884
					7.48749
					7.46597
					8.1301
					7.21671
					6.45065
					8.22838
					7.9283
					7.40092
					7.61979
					7.66345
					7.2472
					7.7583
					7.17884
					7.39456
					6.98873
					7.67149
					7.71872
					7.4187
					7.33703
					8.07289
					7.80676
					7.68457
					8.06509
					7.95501
					7.64017
					7.8529
					7.39656
					7.46352
					7.86581
					7.27581
					7.47951
					7.76935
					7.48634
					7.11701
					7.53639
					7.7323
					7.86099
					8.27098
					7.46133
					7.75723
					7.54278
					8.35074
					7.39036
					7.14087
					6.65621
					6.53031
					7.64253
					7.39463
					7.35136
					6.55864
					6.13189
					7.60559
					7.88031
					7.64699
					6.53894
					7.26249
					6.36321
					6.74358
					8.11526
					7.54865
					7.59879
					7.74298
					7.2793
					7.48247
					7.75846
					7.86664
					7.69995
					6.23524
					7.88146
					7.76226
					7.73312
					6.968
					7.90658
					7.84878
					7.48751
					7.54122
					7.01369
					7.31648
					7.00875
					6.86823
					6.57529
					7.80895
					7.71846
					8.15617
					7.36977
					6.94563
					7.20958
					7.04691
					7.01826
					7.7556
					7.10933
					7.89794
					8.23359
					7.47824
					8.48784
					6.8347
					7.99999
					7.87172
					8.29088
					7.48387
					7.9093
					7.34594
					6.34551
					6.28503
					7.43303
					6.26134
					6.99149
					7.69557
					7.79485
					7.22048
					6.94007

## Sheet: Ext.Fig.1b
Relative PRMT1 mRNA level
AML	LUAD	LUSC	COAD	PAAD	BRCA	PRAD	LIHC	GBM	BLCA
10.4934	10.6268	11.8345	11.7299	10.7858	10.7417	11.3084	10.7842	11.0102	11.49
9.9643	11.5393	11.9061	11.4622	10.3385	11.7263	11.0605	10.0386	11.3905	11.9598
10.8188	11.4921	10.8903	11.8265	11.8015	11.8501	11.1205	10.0632	12.5923	11.7152
10.7529	11.0304	12.6099	11.9693	10.9102	11.5554	11.7051	10.8838	12.2258	12.0126
10.3962	9.99427	12.9153	12.4076	11.2649	11.3789	11.1455	9.87275	11.3513	11.7473
11.9559	11.3037	11.7674	11.2329	10.8175	11.0656	11.1852	10.5373	11.9471	11.9036
12.0835	11.8881	12.818	11.8343	10.754	11.1708	11.132	10.0878	10.9185	12.1851
10.772	11.7903	11.8417	11.8384	11.4151	11.1611	10.9723	11.58	11.3102	11.5318
10.2212	9.72767	11.3829	12.6803	11.6201	10.6683	11.2232	9.78612	11.1506	11.7578
10.3747	10.857	12.9558	11.4343	11.6524	10.8936	11.3519	10.8229	10.7787	11.4697
9.97825	11.3314	11.5026	10.9622	11.1847	11.4171	11.0943	10.5714	11.5896	12.1281
9.59588	10.9614	13.6332	11.3978	11.0809	10.4645	11.0885	11.0879	11.2514	11.9305
11.3016	10.9339	11.7891	11.7761	11.2799	10.2796	10.8434	11.6114	12.006	11.752
10.0805	10.4137	12.0966	11.0749	10.873	10.5833	10.4472	10.6655	11.4876	11.8418
11.5954	10.4114	11.994	10.593	10.8194	11.7726	11.4635	10.4549	11.05	12.4566
11.3314	12.0055	11.231	13.1856	10.7963	11.6723	11.3056	10.695	10.3584	11.7904
11.1709	10.9337	11.5675	12.2597	11.4272	10.4564	10.8951	11.1344	12.3967	12.4124
10.5169	12.1313	11.413	12.4362	11.2379	10.9665	11.4034	10.5034	13.6847	12.0381
10.9837	11.3719	11.8742	12.0118	11.4171	11.0823	11.0832	10.3495	11.7254	11.8686
11.4868	10.6727	11.0697	13.4982	11.1441	12.1199	11.019	10.2577	11.4755	11.1729
10.442	11.5597	11.4176	11.7593	11.3377	12.0016	10.643	10.0672	11.3728	12.5493
10.1589	10.9059	10.9511	11.4318	11.5814	10.4285	10.5528	10.4463	10.7813	11.9118
10.0964	10.8394	12.5047	13.4274	12.1125	12.2883	10.3076	10.1139	11.5647	10.6139
11.0626	10.3777	11.6765	10.9845	11.6758	12.0399	11.3252	11.8357	11.062	11.4492
11.376	11.2658	11.8939	11.4864	10.9555	11.0723	10.666	10.7308	12.347	10.5712
10.8033	12.1269	11.3928	11.7808	10.7986	11.812	11.6853	11.3764	12.2784	11.9128
9.89727	10.6588	11.9834	10.3997	11.5666	12.218	11.3324	9.68462	12.6488	11.3051
11.0773	10.9255	12.553	12.7629	11.0712	11.184	10.6087	10.763	11.2294	12.6682
10.4174	10.9999	12.2807	11.8914	11.1587	11.0573	10.5039	10.0932	12.0955	12.0192
9.80198	11.2368	12.9237	11.5141	12.2312	10.4059	10.8385	10.5446	11.8603	12.5612
10.7176	12.3525	11.3806	12.1177	11.8774	10.9959	10.9935	10.9685	11.7782	11.183
10.681	11.5538	10.82	11.8651	11.8545	11.3829	10.7098	10.9909	11.5937	12.7026
10.6469	11.1345	11.3557	11.4784	11.3908	10.4491	10.5714	10.4997	11.3243	12.2432
11.2389	11.4734	11.0119	11.1994	11.5758	12.2526	10.7068	10.7476	12.1194	11.7434
9.15549	11.7976	11.6303	11.5606	11.5632	11.0161	11.6853	10.3156	11.9879	12.2815
11.2454	11.2152	11.8591	11.926	11.7755	11.3941	10.9637	10.0904	12.9931	11.6328
10.9974	12.5343	11.0319	12.102	10.8159	11.2052	11.2189	10.0634	11.5065	11.1853
11.5602	11.6919	11.1016	12.1348	10.762	11.9537	10.466	10.2246	11.7873	11.8013
10.8706	10.7203	11.9899	11.0382	10.9611	10.8987	10.5749	9.98334	11.4583	11.5831
11.1633	10.9812	12.3108	10.9667	11.0658	11.2919	10.6084	9.83294	11.5276	11.7653
10.5128	11.4221	11.294	12.1012	11.2462	10.7324	10.6719	11.0054	10.5091	11.9597
9.43187	12.8632	10.5255	11.2621	11.265	10.6424	10.8709	11.2796	10.4278	12.5952
10.7011	11.957	11.2683	11.7373	11.0098	11.5736	11.5224	9.79344	10.6977	11.8405
10.4627	10.8334	13.2267	11.9105	10.6595	10.8604	11.233	10.3171	11.4112	12.5065
10.5734	10.8154	11.439	11.5995	10.7482	11.1058	10.44	10.2818	11.672	10.7998
11.5926	10.7959	11.9793	11.1892	10.9219	11.8523	10.6353	10.5898	11.5069	11.5112
12.0623	10.7633	11.4251	11.3662	11.5744	10.9741	10.4824	10.6328	10.2462	11.6199
10.9435	10.8113	12.3532	11.8282	11.3069	12.6582	10.7573	12.5278	11.4095	11.5922
11.7081	11.0094	11.2481	11.1251	12.0592	10.4824	10.9649	11.1784	12.11	12.1193
10.5913	10.6778	11.6431	11.7758	11.2679	11.5839	11.2654	10.5267	10.864	12.8874
10.9139	10.5749	12.2363	11.5004	11.1253	10.8336	10.9968	10.7609	12.2206	11.7968
11.9708	10.6816	11.423	12.0149	10.4977	10.6655	11.157	11.1174	11.0509	12.114
11.8739	11.2512	12.4598	11.3731	11.7991	10.8589	10.8192	10.06	11.8848	12.8046
10.4042	10.8168	11.4156	10.8675	12.5331	10.9523	10.6753	10.6977	11.56	11.9256
11.2661	11.4197	11.9717	10.9385	11.4534	12.1144	10.6665	10.8873	11.6321	12.2693
10.9861	11.1457	11.2142	11.1783	10.7128	10.5717	10.6125	11.2643	11.1879	11.6982
10.2978	10.9818	12.187	11.6271	10.7053	10.6079	10.6976	12.2427	11.8396	11.8066
11.4774	10.6749	12.2397	11.5259	10.6546	11.2639	10.987	11.167	11.7525	12.0482
11.075	11.4334	12.5574	10.8232	11.2261	10.9138	11.1554	10.3913	11.8778	11.7889
11.1099	12.5483	11.7817	12.7839	11.0147	10.5422	10.7264	10.93	12.1981	11.2758
11.152	10.5301	12.2843	11.5981	11.8173	10.4036	11.1195	10.6565	11.521	12.2342
10.9543	10.2032	12.6901	12.1304	11.224	11.4038	10.8804	10.0645	12.2944	12.3944
10.0096	10.12	12.4177	11.7614	11.157	11.4452	10.3667	12.0653	10.1648	12.5529
10.651	10.1364	12.4193	11.7069	11.6414	11.5027	10.4772	10.949	11.8453	12.1078
11.6929	10.7369	11.3749	11.8117	11.7249	10.9779	10.6565	12.6719	11.5802	12.8384
11.1718	10.9077	11.6856	12.8117	11.4491	10.7433	10.7049	11.1338	10.5799	11.818
11.1956	10.3407	12.2888	12.7382	11.2853	10.9742	11.0603	10.8716	10.8236	13.0894
11.2098	11.4291	11.7195	12.2591	11.8383	10.3177	11.172	9.33681	10.9171	12.3922
10.7842	10.3026	11.0192	11.3632	10.9168	10.7419	10.8561	12.0521	12.7443	11.8588
11.0685	10.9039	11.6997	14.1976	11.2248	11.8569	10.3909	11.1168	11.8669	12.3004
10.8068	10.1096	12.0536	11.7083	11.5846	11.2056	10.6226	11.1124	10.9932	13.1395
11.1071	11.0152	13.061	11.6842	11.1224	11.8436	10.571	11.5612	11.703	12.0961
11.4732	12.1734	12.4708	11.6357	10.8417	11.7462	10.4156	9.57992	12.6093	11.4291
11.3681	11.5155	11.154	11.4714	11.8071	10.8629	11.0144	11.3737	13.2657	12.9232
9.86767	11.1465	11.4657	11.2304	12.4241	11.0958	10.9523	10.2275	13.6755	11.7756
10.9239	12.6865	12.5721	10.1885	12.0866	10.8174	10.7549	13.7667	11.8115	11.8076
10.8441	11.8138	11.8822	11.6864	10.9721	10.4009	10.6302	12.3711	12.6778	11.8255
11.276	11.3902	11.517	11.4157	10.9527	10.6704	10.711	10.5811	11.7248	11.6557
10.6898	10.7272	11.9393	12.8773	11.3847	10.5698	10.6773	9.71917	11.1939	10.6369
11.2263	11.0247	12.0646	14.6271	10.7585	11.6653	10.5334	11.2167	11.5778	11.4766
11.5575	10.6134	11.9817	12.5106	10.6906	10.2504	11.1524	10.2581	11.4411	11.6267
10.2827	11.4735	11.6717	10.6445	11.0781	10.7358	11.2781	10.9879	12.3044	11.8645
10.7005	10.9457	12.3363	12.6198	11.5071	10.7935	11.103	10.9818	13.0162	10.9308
10.882	11.1038	12.001	11.046	10.4381	10.2769	11.1084	12.4722	12.0137	12.0208
10.9691	11.1316	11.8725	10.8934	10.6178	9.50702	11.4847	11.1413	11.1553	12.027
10.6156	11.4631	11.795	10.6857	11.0464	10.3993	11.0759	10.8385	11.4287	12.1687
10.7012	10.8149	11.9589	13.631	10.8456	10.5644	11.9505	10.2145	11.3968	11.3643
11.3698	11.0339	12.0153	11.5066	11.9695	10.9029	10.9726	10.8663	12.0344	11.5222
11.3344	10.8577	11.9985	11.5079	10.7819	10.5565	11.1095	10.2834	12.5563	12.4353
11.528	11.3524	11.9712	11.7109	10.4855	10.0173	10.6	10.9912	11.8592	13.0178
10.4054	10.9732	11.9395	11.6343	11.2452	10.8511	10.466	10.9687	11.9298	11.9628
10.7865	11.1716	11.4326	10.7347	10.6442	10.8799	10.4048	10.163	10.6803	11.8169
10.6974	11.0295	12.1077	11.6919	10.5061	10.4108	11.1012	10.0979	11.4282	11.7003
10.7543	12.2363	11.8416	11.1566	10.8773	11.0543	10.5967	9.73789	10.7571	11.9802
11.1325	10.9363	12.0714	11.5565	10.8616	10.9577	10.568	10.262	11.6713	12.2904
9.57198	10.9338	10.83	12.0909	10.9333	10.4771	10.6843	9.71896	10.9528	11.311
10.1539	12.1787	11.809	11.6323	10.4418	10.684	10.7183	10.0555	11.3936	12.1986
11.7705	11.5529	11.9651	11.4049	11.0556	10.8634	11.0445	9.77065	11.1888	10.1003
11.097	11.4301	11.4522	12.334	11.2552	10.6944	10.6798	11.2061	11.5474	11.9515
11.9518	11.263	11.4974	10.122	10.8373	10.7962	10.7662	10.0069	11.2725	12.0899
11.3109	11.5811	11.6791	11.0747	10.8517	10.3541	10.9966	9.33106	11.2562	11.2137
10.8888	10.9815	12.078	13.2254	11.2073	12.3712	11.1252	11.043	11.412	12.2275
11.554	11.4564	12.4464	11.0069	11.8159	10.651	10.6606	11.091	11.4893	11.7587
11.2366	10.9999	11.886	11.5112	10.9756	11.0996	11.3958	10.3461	10.8273	12.2503
10.9136	10.9665	12.6278	11.2164	11.0021	10.9793	10.6712	10.9085	11.5823	11.6297
11.0073	11.0095	12.2175	10.9255	10.7463	10.7027	10.9963	11.2402	12.0309	11.5021
11.34	11.1606	12.1552	10.1345	11.3255	11.3214	10.8226	10.2833	11.7428	11.213
11.4596	10.6569	12.6463	11.074	12.1862	11.1181	10.9965	11.0803	11.7443	12.3877
11.0136	11.3983	12.3852	12.6915	10.6177	12.5878	10.8345	11.192	10.3868	11.2095
10.4171	11.497	12.1471	12.5697	11.0384	11.9345	10.988	9.77365	11.383	11.5056
10.7528	11.3449	13.3923	10.8973	10.636	12.0681	11.2233	10.8002	11.0181	10.985
11.1676	11.3128	11.6385	11.2652	11.0428	12.2097	11.2137	11.2729	12.3491	12.4141
10.5261	11.6323	13.5912	10.6605	10.8145	11.8351	12.2843	10.6656	10.8812	12.1202
11.5565	11.1971	10.7952	11.6893	10.9608	11.4204	10.7609	9.84669	10.7999	11.8905
11.2449	10.9617	11.1304	11.1623	10.2157	12.5749	10.8192	10.2691	11.6329	12.2097
11.2716	10.8884	11.3725	11.3483	10.7543	10.9813	10.9891	10.4874	11.5996	12.2189
11.1146	11.1489	11.405	12.1499	11.0568	10.971	10.9696	10.233	10.6337	12.7987
10.9596	10.7017	11.8299	11.4131	11.1659	11.0589	11.6188	10.3715	11.5902	11.9784
10.7135	12.0162	12.1077	13.0029	10.9792	10.8851	11.1455	11.6044	12.2878	12.0048
10.5609	11.6335	11.4815	11.8948	11.1683	11.1996	11.1942	11.1834	13.3001	11.8315
11.139	11.8443	11.5228	13.2913	11.039	11	10.8541	9.81412	11.9026	11.9284
11.1213	11.6694	12.1776	11.4889	11.1594	11.7657	10.9261	11.3261	11.6617	11.6494
10.4153	11.137	11.9338	11.4872	11.0089	10.3258	11.1701	10.8721	11.6035	11.5748
11.2928	11.5785	12.1977	11.3415	10.5074	11.0236	11.4863	10.2574	11.3963	11.6663
11.3819	12.4736	12.1985	10.935	10.414	10.3851	11.3279	10.5496	11.3669	12.2381
11.441	12.0191	12.2427	11.4157	11.1297	10.1473	11.5062	9.79214	11.4515	12.2512
11.144	11.1991	11.7691	11.2884	11.2634	11.2858	11.1413	9.54143	10.7056	11.9628
10.6071	11.0311	12.1107	11.6427	11.2117	10.478	11.171	10.3408	11.48	11.6249
11.4276	12.0283	11.9724	12.2217	11.2697	11.1886	10.7382	10.6192	11.4122	11.435
10.0525	10.2968	11.854	11.3262	11.1231	10.5943	11.0463	9.59902	11.6927	11.9464
10.6857	10.6812	12.1876	10.9065	10.9519	11.4456	11.6284	9.65799	10.9994	12.6688
10.8242	10.3658	12.327	10.9545	11.275	12.8221	11.2861	9.75784	12.8438	11.861
10.1307	11.7183	12.0268	10.744	11.7233	10.537	11.1699	10.1363	12.244	10.5948
10.3213	10.5579	12.1511	13.0069	11.4618	10.6681	11.2061	11.4997	11.6401	12.329
10.4023	10.984	11.5602	11.2095	11.8654	10.347	10.9561	10.0882	11.4171	12.1754
10.9659	10.483	11.2277	11.5539	10.8598	10.9707	10.8989	10.3292	11.5388	13.182
10.0616	10.7288	12.7081	11.9155	11.2074	10.1623	11.1861	11.5066	11.6038	11.7231
10.2121	10.7354	12.3451	11.0044	11.7726	10.5035	11.8783	10.4253	11.5128	12.0808
11.0874	11.7354	11.9057	11.6918	11.0435	9.97024	11.1416	10.595	10.5068	12.5372
9.48807	11.5128	12.2493	11.0907	11.2332	10.249	10.8208	10.3032	11.1438	11.512
10.9193	11.8283	11.9405	11.6446	11.2565	11.1123	10.8243	10.2356	12.1431	11.7883
10.5695	10.8016	11.0719	11.6088	11.2145	10.0261	11.5702	9.4525	11.4628	11.7589
11.7724	10.6243	11.8922	10.9762	11.0244	10.7223	10.8718	9.81009	11.1377	12.3067
10.6074	11.726	11.6735	10.7813	10.6501	11.4671	10.8352	9.95325	11.7954	12.547
11.9326	10.5145	12.1185	10.5255	11.0537	10.7083	12.0291	10.0029	11.6548	11.9088
10.889	10.7664	10.4583	11.8441	10.6753	11.5641	11.4676	10.4141	11.9316	12.1821
10.0738	11.2681	11.2714	11.0259	11.5606	10.0058	11.496	12.0353	11.9946	11.4084
11.3346	10.9157	11.2605	11.1467	11.4775	11.2297	11.4222	11.4562	12.683	11.7401
10.6495	11.1054	12.5686	11.028	11.3372	10.9574	10.8197	10.5773	12.0215	11.7259
11.1202	11.6385	10.8295	11.8026	10.696	11.1938	11.3946	10.514	12.5849	11.8196
10.0638	11.3718	12.0855	11.9017	10.906	11.2078	11.3367	10.6997	11.4587	12.1561
11.3519	10.7948	12.0105	10.7801	11.5709	10.8461	11.4853	10.6199	11.0117	11.1352
9.54351	11.2809	11.4019	9.50085	11.4909	10.6911	11.2552	11.3954	11.0582	11.5076
11.1689	11.5084	12.3485	11.1567	11.4016	12.4213	11.5072	10.3595	10.8134	11.1146
11.355	10.6175	12.3707	11.6624	11.4688	10.6937	11.1937	10.0341	10.8977	12.7779
12.0602	12.0521	11.1397	10.7589	11.1506	11.1974	11.3055	9.75032	11.4279	12.1431
9.95598	11.0053	11.4098	11.6156	11.1442	11.7708	11.4901	11.6786	11.7087	11.7818
10.8328	11.0057	11.9379	10.3348	11.4092	10.9309	11.3044	10.3916	10.5958	11.5641
11.1341	11.204	10.8265	11.2053	10.874	11.0226	11.5264	9.95755	11.6304	11.8124
10.9333	10.7613	12.227	10.6145	11.8181	11.0332	11.4606	10.4798	11.7332	11.3999
10.7437	10.6444	12.2224	10.9882	10.914	12.0692	11.2459	10.5377		11.6556
10.8282	10.7109	11.8609	10.8985	11.1541	12.5027	11.6622	11.9934		11.0342
10.6574	11.4607	12.3817	11.317	11.7099	10.2524	10.9441	10.6442		12.282
11.3799	11.8236	11.5817	11.3232	11.5798	11.2195	10.9433	9.5993		11.216
11.234	10.3526	11.5275	11.5626	10.824	10.2428	11.5324	12.4677		12.3013
11.4936	11.0037	10.9681	11.4096	10.1033	11.1042	11.0009	9.93286		11.9786
11.5008	11.0127	12.0729	10.9073	11.4918	10.7044	10.9976	9.37856		11.3951
11.6334	10.8303	11.9154	10.9585	11.0238	10.303	11.4619	10.6132		11.6864
11.3501	11.0058	11.8392	10.9742	11.1366	10.743	10.9578	9.47505		11.0961
11.3719	10.4597	11.8755	11.3018	10.7341	9.87873	11.5059	9.57783		11.8528
11.349	10.3684	11.4101	11.8821	10.6263	10.8852	11.592	11.8936		11.7093
11.1056	11.0369	11.8056	11.292	11.5838	10.5961	11.2909	10.295		12.8692
11.1216	10.6047	12.1203	12.7029	11.2496	10.8091	11.3088	9.9174		11.4462
	10.9624	12.9278	11.0038	11.28	10.6431	11.3086	10.9169		11.4487
	11.1035	11.2588	10.8142	11.4849	11.1784	10.8293	10.1573		12.5189
	11.2548	11.3377	11.4275	11.5932	10.4942	11.3126	10.6317		10.4103
	11.8073	11.9189	10.9304	11.207	11.6781	10.6837	10.4899		11.5301
	10.9075	10.8931	11.1668		11.5569	11.5567	10.1144		11.0018
	11.1051	12.4717	12.3169		10.9361	11.4444	11.5987		10.0614
	11.2007	11.4882	11.0829		10.8074	11.5031	10.7931		11.1564
	10.9848	11.9057	10.9714		10.172	11.0201	10.1012		11.8646
	10.0714	12.0256	11.095		10.3225	11.2068	10.1259		11.4427
	11.4841	10.9317	11.1987		10.2123	11.4022	12.4499		12.0029
	10.1981	12.0862	11.4186		10.1814	10.7737	11.4301		12.5188
	10.85	10.9665	11.7547		11.0914	11.2406	10.278		12.727
	11.2296	12.2347	11.2278		11.0184	11.2579	10.8337		12.3862
	9.98302	12.0029	11.2225		10.7234	11.3884	10.3048		12.0803
	10.1329	12.6834	11.2958		11.8018	11.2259	10.9639		12.1453
	10.6872	11.9053	10.8316		10.6531	11.594	11.2004		12.1671
	9.61729	12.6828	11.6901		10.8375	10.7982	10.9219		11.4698
	10.9018	10.5328	11.4544		10.9311	11.3826	9.99718		12.1359
	8.81987	11.7934	10.9656		11.5816	11.7053	11.092		12.1534
	10.3235	11.8342	12.1609		10.532	11.2355	12.1025		12.3719
	10.9719	11.6541	10.8531		11.0371	11.3094	11.3418		12.1209
	11.298	11.3201	11.0889		10.335	11.1927	10.3446		11.3674
	11.1417	10.8825	11.5187		10.8369	11.0177	10.9929		11.4902
	11.1809	11.1427	10.9801		10.7339	11.3004	10.3874		11.9187
	11.732	11.0943	13.1023		10.8399	10.9736	10.6452		11.9305
	11.1019	11.4624	12.609		10.639	10.9064	10.1051		11.5347
	10.6717	11.3043	12.1962		10.3847	10.7658	10.3636		11.7469
	10.6197	12.1293	11.7448		10.609	10.8623	10.8367		11.8765
	10.905	12.5584	10.8585		10.8272	10.9415	9.61515		12.2786
	10.6994	10.85	11.9482		11.1925	11.2953	11.7424		11.5336
	10.9497	11.1374	11.0929		10.438	11.7659	10.589		12.117
	11.4699	12.1663	10.7589		10.2627	11.2489	10.2736		10.9231
	10.3785	11.3786	11.8491		11.3698	11.0832	10.5533		12.1884
	10.9675	11.3943	10.7647		10.9194	10.8819	10.3254		11.867
	11.4136	12.4541	11.5332		10.4756	10.7249	10.1544		12.4514
	10.4408	11.4048	10.9561		10.4464	10.8202	10.9324		11.2646
	11.0217	11.8205	11.4467		10.8135	10.8336	10.073		11.5617
	11.0422	11.349	12.8369		10.6155	10.8151	11.2645		11.4392
	11.2091	13.0373	11.7841		10.4201	11.011	10.0575		11.7896
	11.2566	12.2999	10.4293		10.7044	11.0152	9.66831		11.7954
	10.6623	12.0198	11.5933		11.0325	11.2469	10.7953		11.9996
	10.7499	11.6002	11.7632		10.67	11.2511	9.4436		12.9157
	10.8886	10.9533	12.2812		10.7787	10.5327	10.2454		11.9991
	11.0028	11.4473	12.2161		10.1397	11.0929	10.3204		11.462
	11.4475	12.0328	12.0131		10.4812	11.0237	10.2302		11.3134
	11.5364	11.7714	11.2657		10.8981	11.4444	10.4484		12.1377
	11.2834	10.5999	12.3023		9.95219	11.0915	11.4115		11.5023
	11.0026	11.6465	12.4768		10.8569	11.2625	10.7172		10.7501
	11.5125	12.3881	11.5093		10.8835	11.2246	10.4756		12.5755
	11.2675	11.9574	11.1412		11.1478	10.9829	11.0215		13.4098
	11.1056	11.3711	11.1643		11.5851	10.8904	10.803		12.0113
	10.7582	11.7173	12.1665		10.6943	11.15	9.42766		11.5092
	11.0572	11.8629	11.7831		10.7036	11.0059	10.0585		11.8898
	10.3042	11.0229	12.3095		11.0205	11.038	9.5128		11.4153
	10.8447	12.5021	11.6645		10.2648	12.0417	10.3561		12.1044
	12.5059	11.1922	12.0938		10.5322	11.2606	9.79543		12.5067
	11.0019	12.2562	11.5012		10.5193	11.5238	9.63111		11.7348
	10.8166	11.7133	12.3288		10.9597	11.2331	9.35152		11.445
	10.7268	11.1254	11.1909		10.2119	11.4264	9.7365		12.3521
	11.8516	12.1079	11.6562		10.8208	11.5503	9.84542		10.4601
	10.8593	12.0563	11.2685		11.1005	10.4708	9.88529		11.1464
	10.675	11.0809	10.7389		10.7966	11.1703	10.7045		12.2482
	10.9517	12.1109	11.9599		10.1832	10.9878	10.587		11.2668
	10.7617	11.5258	10.2995		10.4361	11.1725	10.707		11.9956
	11.9393	12.4022	11.8843		10.699	11.0542	11.0745		11.5757
	10.6993	11.8242	11.7678		10.5041	11.3924	12.073		11.3992
	10.3087	12.0507	11.8741		10.8699	10.6943	10.0216		11.3819
	11.5847	12.4359	12.2137		11.4414	10.9387	11.9804		12.5714
	11.2211	11.8214	11.3716		11.0298	11.3658	10.4582		13.4234
	10.7442	12.1989	11.3692		10.1718	10.9331	10.2642		11.1952
	10.077	12.0947	13.4039		9.96527	11.0851	12.1374		11.1301
	10.7786	11.6361	12.413		10.7387	11.2012	10.7499		11.4908
	10.6531	11.2987	12.5064		11.2024	10.8315	10.7231		12.5654
	10.3406	11.3238	12.0452		10.6626	11.3729	10.7932		12.4016
	10.431	12.252	12.4957		10.5205	11.3354	9.72787		12.3504
	11.6963	11.2084	11.8053		11.9316	12.055	10.6295		11.8396
	11.2236	11.814	12.5864		10.6013	11.6168	10.8027		12.189
	11.4716	11.8173	12.8377		10.5739	10.9812	11.4035		12.3083
	9.75188	12.3977	11.9078		10.9938	11.5911	10.4215		12.0805
	11.5161	11.667	11.8173		10.505	11.0062	10.7346		13.004
	10.2402	11.7158	11.6943		10.6365	10.7735	10.8151		11.2406
	10.7506	11.9764	12.4231		10.2969	11.3468	11.1464		12.5443
	10.4547	12.2516	11.4499		11.8648	11.4501	10.6533		12.1912
	9.95574	12.4762	11.4111		10.6705	11.7249	11.4819		11.6345
	10.9476	10.572	11.509		11.7466	11.5188	10.9465		12.1797
	10.5868	11.4225	11.1991		10.8913	11.0274	10.2568		12.803
	11.3454	10.9938	11.5223		12.5148	10.9159	11.7431		12.1303
	10.7377	11.364	11.5836		11.2223	10.6991	10.3871		11.7929
	11.5914	12.4344	10.8027		11.7707	11.6372	10.1195		11.2105
	12.2015	10.7477	11.5985		10.7854	11.1182	10.382		12.6011
	12.6958	11.7041	11.552		10.9861	11.0796	10.9151		12.2452
	10.7669	11.3406	12.7463		11.408	11.3466	11.2132		11.3794
	11.6987	11.5058	10.5606		11.9471	11.0807	11.7405		12.1301
	10.8358	11.4715	11.6518		12.0262	11.2374	11.7816		11.4788
	11.9148	11.8644	11.616		11.1598	11.3539	11.0448		11.6683
	11.4388	12.5055	11.2222		11.0046	11.133	12.2706		11.495
	12.0938	11.9764	11.928		10.9743	11.2171	10.4266		11.5219
	11.4165	11.8543	12.14		10.8314	11.1852	10.7636		12.619
	11.816	11.7019	11.3675		11.2906	11.2907	11.1376		11.2188
	10.8951	11.9129	11.5018		11.2544	11.0204	10.8392		12.4039
	11.3545	11.2315	11.755		10.7085	11.1963	10.028		12.2086
	11.2519	12.9642	12.1214		11.1088	11.1856	10.2215		11.3886
	11.3235	12.9154	10.958		11.1297	11.3277	10.5983		12.1651
	11.2779	12.813	12.213		11.2948	10.9741	10.1245		11.1749
	11.1687	12.3103	10.3916		11.9861	11.193	10.4348		11.9383
	10.8455	12.9367	11.7607		11.7305	11.1961	9.96991		11.2229
	11.0436	11.276	12.1034		10.4391	11.1184	11.1858		11.6251
	11.138	12.0188	11.6318		10.8279	11.1241	9.67382		12.1215
	10.7249	12.1814	11.7799		12.8312	10.9427	10.0589		12.1091
	10.6062	12.3912	11.6858		10.8586	11.7966	10.5205		12.0907
	10.7132	12.1588	11.8778		11.3465	11.3695	9.50003		10.8648
	11.514	12.5763	12.0714		11.3342	10.5972	10.529		12.1652
	10.4918	12.3973	12.161		11.8227	11.1541	11.8674		10.768
	10.7025	11.9423	12.084		11.1935	11.5944	10.6129		11.4599
	11.7114	12.7221	13.1262		10.8537	10.7582	10.344		11.5406
	11.4462	11.9876	13.0425		11.4706	11.1335	11.921		11.7498
	10.4177	11.4042	11.6669		10.7147	11.0506	10.4433		11.7161
	10.8688	13.0028	11.4663		10.7726	11.1421	11.7824		12.249
	11.4522	12.5551	12.3975		11.6914	11.2802	10.0115		12.5429
	12.218	11.9534	11.4789		10.4737	11.186	10.5511		12.9263
	10.8225	12.7032	11.6457		11.1351	11.4634	10.4072		12.1289
	11.8285	11.5134	11.3117		11.031	11.0643	10.0113		11.8667
	11.1963	12.1334	11.8291		11.4622	11.1146	10.6225		10.7895
	10.275	11.9992	10.4213		11.7647	11.8177	12.2281		11.1051
	10.56	11.8412	11.6868		11.521	11.4881	10.764		10.5394
	10.6851	12.1216	11.9478		10.6418	11.2438	10.8716		11.7462
	11.0314	11.7112	11.0919		12.0754	11.5228	10.468		11.026
	11.2087	11.7873	11.4436		11.0611	11.1364	10.3745		11.8825
	10.5236	11.9216	11.4155		11.7478	10.6007	10.0618		12.3778
	11.5529	11.0621	11.337		12.1485	11.2688	10.0647		11.7507
	11.4852	12.3906	11.6726		10.5258	11.3986	10.3152		12.5616
	11.4134	11.3493	11.8977		12.6407	11.1332	10.8256		12.0947
	11.4104	11.7751	11.1119		11.9006	11.3878	10.2684		11.382
	11.2386	11.5676	11.0089		10.9587	11.2518	11.0503		11.2929
	10.4927	11.5916	11.5585		12.1721	11.454	10.4631		11.5217
	10.3983	11.8379	10.975		11.1714	11.6194	10.8798		11.3756
	11.2101	11.7666	12.1223		12.1287	11.4281	11.7079		12.3564
	11.5065	12.0282	10.7331		10.7896	11.2303	10.7055		12.133
	11.5609	12.8707	11.6609		10.455	11.3044	9.5656		11.9655
	11.4413	11.0754	10.7372		12.0306	11.0635	9.99527		12.4505
	10.8438	11.924	11.6311		10.4628	11.2985	10.4246		12.1904
	11.4178	11.7384	11.563		11.6549	10.5745	10.6694		12.4847
	11.2049	11.3709	11.0293		11.3061	10.0379	10.613		11.7833
	10.4833	11.0275	11.6647		12.1485	11.5193	10.6392		11.6694
	11.3575	12.3684	10.7891		10.7658	11.3062	10.8438		11.8064
	10.5171	11.8765	11.9969		11.8037	11.7827	10.9464		11.7004
	10.4622	12.1258	12.1141		10.1284	11.1427	10.2712		12.3913
	11.4839	11.3976	12.0064		10.851	12.318	10.7051		11.1398
	10.7738	11.3603	11.3021		10.6198	11.6088	10.0982		11.8032
	10.9664	11.8731	11.4212		10.4265	11.9034	9.91233		12.0808
	10.7005	11.9049	11.151		10.9913	11.6842	10.4372		11.2072
	11.495	12.6895	11.4816		10.9047	11.5784	10.3781		11.1055
	10.6259	10.1952	11.3077		10.601	11.682	10.6252		12.2121
	10.932	11.5114	12.9171		11.3511	11.839	11.5102		12.7148
	10.1293	11.4976	11.3622		10.2852	11.7267	9.82677		11.6182
	10.9109	11.0465	12.2514		11.25	11.2472	10.7554		11.2674
	10.6285	11.7563	11.5623		11.5875	11.1393	11.0157		11.7517
	10.8588	12.3057	11.939		12.0239	11.3457	10.9667		11.6429
	10.8332	11.4715	11.6655		10.7151	11.161	10.6831		11.7928
	10.7632	11.4026	11.118		11.001	11.9549	10.6787		11.2557
	11.6241	12.3197	10.8258		12.2671	11.4223	11.5337		12.4248
	10.9251	10.8328	11.1925		11.3896	11.1712	10.1505		11.5113
	11.1332	12.3645	11.8156		11.2942	11.4182	11.1851		11.9237
	11.4626	11.6409	12.9494		10.4005	11.2501	9.79015		11.9834
	11.0781	11.2104	11.7506		12.6673	11.4422	10.1388		12.3911
	9.97883	11.844	10.6972		11.2653	10.4713	9.51801		12.7154
	11.1088	12.4387	11.5046		10.4153	10.9229	10.4011		11.9444
	11.1039	11.8732	11.0345		11.4243	11.1503	10.7244		10.6365
	9.96267	12.0317	11.375		10.8057	11.3208	10.9706		11.5005
	10.2833	11.6762	11.7971		11.2542	10.9204	10.0096		12.3496
	10.8377	12.5552	11.317		11.6537	11.3757	10.1202		11.0053
	10.6207	12.0754	11.758		10.5773	11.4666	10.1044		12.527
	11.93	11.4205	11.0962		10.9979	10.8742	11.507		12.1866
	10.7944	11.9203	11.2361		10.5487	11.3521	10.4446		11.9266
	10.5387	11.2063	11.8272		12.1747	12.6031	9.83998		11.5828
	10.5204	10.8941	11.5323		10.9226	11.1468	10.0414		11.8696
	11.0574	11.3819	11.7644		12.1661	11.0945	10.8998		11.3283
	11.1957	10.8165	12.0118		11.1232	11.9523	10.7707		11.716
	10.6432	12.1597	12.2248		10.4061	11.1989	10.7166		11.661
	10.657	11.4591	12.2003		10.5452	12.0795	10.0234		12.2229
	11.2336	12.4779	11.3477		10.4521	10.9926	10.2503		12.7956
	10.5004	11.8562	12.8864		10.5239	11.5117	10.8972		11.893
	11.8326	11.0882	11.9697		11.174	11.0219	9.65376		10.8883
	10.8114	11.1677	11.9168		10.7031	11.3097	9.80308		12.1869
	11.2235	11.2086	12.1006		11.6447	11.4511	10.3544		11.1185
	11.6351	11.3958	11.7701		10.628	11.2671	10.1152		11.7716
	11.4974	12.3246	11.7838		11.1092	10.7477	10.0351		11.6015
	11.4147	11.0347	11.693		11.8154	11.0738	10.9432		12.2195
	11.852	11.7362	11.6891		11.9609	11.0018	10.0132		11.2481
	10.9393	10.9887	11.2364		10.7882	10.9065	10.4442		12.6396
	11.9413	11.6697	12.0083		11.0941	10.9232	9.85154		11.2005
	10.3936	10.6895	11.8745		10.8286	10.9827	9.12731		12.5014
	10.6846	11.5264	12.2055		10.4938	11.1019	9.94055		11.4737
	10.5502	11.3552	11.9344		12.2282	11.2421			11.7408
	11.2871	12.4848	11.8871		11.6706	11.1117			11.3057
	11.4946	11.1518	11.882		10.6752	11.645			11.6615
	10.2017	11.4939	11.3596		10.1959	11.3138			12.0562
	11.2371	11.1534	11.4615		10.4782	11.374			11.3962
	10.5035	11.1054	12.0503		11.9921	11.0037			12.5603
	11.1851	10.9546	11.2546		12.5124	10.7995			12.3706
	11.3914	11.5659	11.4238		10.4882	11.8812			13.1639
	10.6367	11.4157	11.5099		10.6855	12.0678			12.3092
	10.1167	11.2333	11.4522		10.3639	11.4574			12.5365
	10.8459	10.7517	12.2203		11.4669	11.1203			11.5807
	10.1398	11.1088	11.9056		10.1637	11.3875			12.077
	10.5567	12.286	11.874		9.51797	11.3665			12.6546
	11.2096	12.1817	11.3854		10.6392	11.1117			11.302
	10.9916	11.3884	11.3368		10.4204	11.0909			11.8183
	11.2404	12.2718	11.5299		12.2355	11.3428			11.9587
	10.9374	11.8083	12.0906		11.3229	11.0154			11.1114
	10.633	12.5679	11.6244		10.6736	11.3209			11.8345
	11.7565	12.2999	11.5952		10.5433	11.2093			11.5975
	10.9089	10.725	11.5094		11.7622	11.629			11.5577
	12.1718	12.488	11.0768		10.7246	11.3305			11.5728
	10.5779	10.7808	11.4531		10.2305	11.3943			10.9827
	10.9688	11.0638	11.4099		10.944	11.619			12.1397
	10.8453	11.657	11.8244		11.8238	11.2828			11.7035
	11.5103	11.4229	11.6883		10.6526	11.4029			12.6066
	11.1894	11.5465	11.5351		11.2139	11.596			11.6447
	11.611	11.1367	11.3783		10.4651	11.5408			11.6989
	10.3791	12.3273	11.548		11.5898	10.8166			11.7261
	11.2703	11.5804	11.5561		10.9528	10.7022			12.042
	11.3216	11.8144	11.5725		10.9856	11.4353			11.4206
	10.4384	12.0382	11.1666		11.1323	11.0006			12.5652
	10.5243	12.2185	11.4998		10.2971	11.5845			10.3712
	10.6487	11.565	11.3404		9.98763	11.9611			12.458
	10.7159	11.6635	12.075		11.163	11.2065			11.2382
	10.2465	11.2441	11.1864		11.891	11.2392			11.7613
	11.4897	10.9952	11.2416		11.6689	11.1147			12.486
	10.5458	11.5456	10.4979		11.126	11.5297			11.6778
	11.1231	11.9125	12.2098		10.5786	11.4226			11.3375
	11.627	12.1576	11.3949		10.5763	10.9349			10.7475
	11.2128	11.8261	12.4055		11.1798	11.3707			11.7534
	11.6518	11.1601	12.6858		10.7382	10.9303			11.7953
	10.8514	11.6926	11.5178		11.1182	11.5333
	10.4111	11.0589	11.9271		11.0821	11.0698
	11.397	12.0103	12.0353		11.4677	11.1069
	11.056	11.5365	12.102		10.9933	11.1738
	12.016	11.193	9.79499		10.9701	11.017
	11.1567	11.874	12.0753		11.2404	11.3667
	10.7224	12.4161	11.4025		11.1933	11.1487
	10.8429	12.2388	12.1429		10.4393	11.0774
	10.7527	11.9703	12.2612		10.9451	11.1787
	11.4144	12.5037	12.0525		10.8209	11.6161
	10.7528	11.363	11.0778		11.0199	10.9382
	11.5086	11.5143	12.3963		10.3029	10.744
	10.2718	11.5999	12.5292		10.6088	11.4209
	11.1071	12.227	11.4737		10.4617	11.3511
	10.8931	11.3268	11.253		10.0825	11.0834
	12.0528	11.1578	11.8715		10.0807	11.5784
	10.7216	12.3535	11.6722		10.4138	11.4776
	11.0552	11.3978	11.5542		10.4732	10.8945
	11.9885	11.1949	10.7236		11.5352	11.066
	10.2785	12.3514	11.3819		10.7752	11.282
	11.4426	11.0103	11.6636		10.5508	11.1752
	10.486	13.0963	11.8929		10.3557	10.6565
	11.0689	11.6944	12.3974		10.0502	10.7064
	10.5254	11.4424	11.4749		10.3918	11.0258
	11.2903	11.9841	11.1451		10.3959	11.8678
	11.7847	11.1335	11.4157		10.725	10.9539
	10.0911	10.629	11.3202		10.6913	10.7452
	10.2752	11.7986	11.3606		10.9908	11.1584
	10.2359	11.8866	12.3098		10.3467	11.2636
	10.3059	12.0182	12.2572		10.3231	11.1222
	10.6292	10.4656	10.5986		10.6413	11.9019
	10.8514	12.1155			10.6027	11.2012
	10.4398	11.2232			11.3626	11.1004
	10.9839	11.5474			10.2205	11.0907
	10.5633	12.6963			10.7935	10.7966
	11.3426	12.0898			11.8044	11.1346
	10.3537	11.657			10.4935	11.2516
	11.4764	11.6598			10.5067	11.1491
	11.4009	11.7377			10.4228	11.0849
	11.5366	10.8821			11.0419	11.3345
	10.9371	11.1615			10.4115	10.5239
	10.4876	10.9942			11.0137	10.7823
	10.772	11.5904			10.7855	11.1569
	10.7041	11.4245			11.2577	10.7228
	11.057	11.843			11.5789	11.0333
	10.8054	11.9461			10.6175	10.9616
	10.5455	11.3957			11.3324	11.1097
	11.1537	11.382			11.8002	11.1583
	11.1027	12.249			11.3757	11.4405
	10.3269	11.5016			10.5436	11.1687
	10.8774	11.2777			10.7918	11.5928
	10.1326	11.9071			10.6839	10.9549
	11.4595	11.7924			10.8331	12.3146
	10.8471	11.9334			10.8351	11.0236
	11.5678	11.6345			11.8743	10.8166
	10.5396	11.8537			11.3898	11.4091
	10.866	11.0168			10.68	10.8475
	10.1041	11.625			11.6933	10.8956
	10.5644	11.4561			11.5529	11.0514
	10.6052	12.0936			10.7595	12.0904
	10.0873	12.3131			12.3358	10.9855
	11.0449	11.981			11.604	11.21
	10.7089	10.1366			10.7648	11.6864
	10.4121	11.8815			12.319	11.2832
	10.9256	11.0759			11.5052	11.2592
	10.6871	11.8805			10.7133	11.2273
	11.1163	11.1814			10.9908	10.5192
	11.5765	12.2254			10.6108	11.0314
	10.9542	11.9833			11.225	11.6337
	11.1896	12.8289			10.9158	11.3283
	11.8455	11.6951			10.8192	11.4573
	11.436	11.4098			11.1191	10.5581
	11.2463	12.0075			10.3386	11.1769
	10.714	11.7022			10.7072	11.6086
	11.2096	11.9972			11.9301	11.8232
	10.6288	11.567			11.4731	10.9343
	10.5543	11.1598			11.716	10.803
	11.1886				11.2084	10.5984
	11.0587				10.4824	11.3903
	11.7303				10.1377	11.5912
	11.3938				10.7963	11.2889
	10.8617				10.0638	10.5944
	11.2906				10.4656	11.1616
	11.5316				10.95	11.382
	10.969				11.1862	10.9345
	11.9423				10.8604	11.0893
	11.3869				10.9494
	11.1702				10.6573
	11.3235				10.5299
	11.1906				10.6581
	10.9474				10.4003
	10.1836				10.2714
	10.9229				10.454
	10.9994				9.94308
	11.4632				10.6248
	10.9718				10.8829
	10.875				11.7999
	10.725				11.1549
	10.8321				11.2841
	11.0491				10.8864
	11.1816				11.8547
	10.4021				11.597
	10.8599				10.9108
					10.729
					11.0155
					11.2598
					10.5005
					10.5037
					10.6091
					10.7712
					10.6616
					11.573
					11.4981
					11.0682
					10.6156
					11.1212
					11.8157
					10.0476
					11.1344
					11.1183
					11.0793
					11.4597
					10.6431
					10.8597
					10.5724
					10.7159
					10.1096
					10.8817
					10.1919
					10.0552
					11.1851
					10.7927
					10.94
					11.1619
					10.8789
					10.6173
					10.4037
					10.3057
					10.9062
					10.6158
					10.8784
					10.6504
					10.6638
					11.1371
					10.2493
					10.8933
					10.3483
					10.6832
					10.364
					10.7039
					10.5259
					10.8961
					11.4994
					11.5174
					10.6621
					11.1802
					12.561
					10.267
					10.4014
					10.3419
					10.6235
					10.5982
					10.3417
					11.9126
					11.4415
					11.2296
					10.4771
					10.6876
					10.4953
					10.9181
					11.3802
					11.6505
					11.7001
					11.0798
					10.6733
					10.9917
					11.2391
					11.6462
					10.5367
					10.2021
					11.0905
					11.3231
					11.0885
					10.8706
					10.7443
					11.6891
					10.7322
					10.8668
					10.5918
					11.2616
					11.0472
					10.2883
					11.8029
					12.6718
					10.3844
					11.1302
					10.8544
					10.704
					10.8562
					10.5051
					10.6611
					11.3243
					11.4732
					10.5586
					11.6898
					11.331
					10.7074
					10.2482
					9.90697
					11.987
					9.87225
					9.81136
					10.9828
					10.6205
					10.146
					10.7983
					10.6882
					9.21974
					9.1339
					11.1914
					9.73664
					10.1158
					11.4075
					11.1651
					10.4556
					10.5195
					10.3751
					10.5533
					10.8977
					10.5704
					10.7042
					11.2229
					10.721
					10.6683
					10.2335
					11.0494
					10.1445
					10.6441
					10.2565
					11.0593
					10.7646
					11.4025
					11.9168
					11.6385
					11.0961
					11.5626
					11.4261
					10.9403
					11.404
					11.0652
					11.1896
					10.7872
					10.729
					11.8893
					10.7664
					9.95933
					10.8687
					10.1724
					10.3002
					10.3208
					12.6441
					11.5199
					11.2222
					11.1601
					10.7902
					10.7692
					9.66326
					11.5415
					11.635
					10.4334
					10.753
					11.3459
					11.5492
					10.8777
					11.0758
					10.2343
					11.3926
					11.1326
					10.4923
					12.1985
					11.1837
					10.7985
					12.1631
					10.9028
					10.9804
					10.756
					11.1549
					10.9485
					10.0147
					11.1375
					12.1138
					10.7691
					11.1172
					10.644
					9.88758
					10.508
					10.5611
					11.1043
					10.542
					10.9024
					10.9873
					10.2667
					10.8649
					10.5615
					10.6972
					10.6616
					11.014
					10.7517
					10.6708
					9.54674
					10.1391
					9.67626
					10.5971
					10.6379
					10.655
					10.0427
					10.2045
					10.0582
					10.6668
					10.6708
					10.4121
					10.5485
					10.4563
					9.85275
					9.90396
					10.8538
					11.4992
					9.30453
					10.705
					10.3994
					10.6469
					10.2652
					10.203
					10.838
					10.5409
					10.5585
					10.1941
					12.9876
					11.18
					10.2106
					10.1487
					11.2953
					11.1573
					10.4658
					10.2562
					11.0441
					10.105
					10.1669
					10.0405
					10.7653
					10.1897
					9.72927
					10.3447
					11.0456
					10.5361
					11.0078
					10.8503
					10.9582
					10.5383
					10.5148
					10.6954
					10.5913
					10.5569
					10.0333
					10.5911
					10.0889
					11.7308
					10.4965
					11.8452
					10.9939
					10.6359
					11.9382
					11.0521
					10.7404
					10.7295
					10.6459
					10.6314
					10.7285
					11.372
					11.0926
					10.5202
					10.4291
					10.1959
					10.5516
					11.3859
					10.7241
					10.5152
					11.1276
					11.0995
					11.3717
					11.8858
					11.3748
					10.8146
					11.0058
					11.2554
					11.0414
					11.3155
					10.6613
					11.3003
					11.2316
					10.6031
					11.1837
					10.7291
					10.6708
					10.9692
					10.8132
					11.1035
					10.1014
					10.6389
					10.2619
					10.1825
					10.7389
					10.7698
					10.3826
					10.4963
					10.3153
					10.4354
					10.6827
					10.7065
					10.48
					11.0551
					10.1065
					10.2439
					10.8094
					10.4706
					11.5338
					10.1575
					10.1107
					11.1107
					10.8459
					12.1888
					9.73914
					11.1132
					10.6976
					10.8421
					10.8709
					10.5151
					11.725
					10.5221
					11.426
					10.2179
					10.9465
					11.1782
					10.5186
					10.4933
					11.0986
					10.1731
					10.3912
					11.2789
					10.2122
					11.3035
					11.0076
					11.3547
					11.3974
					11.4067
					11.2585
					10.6866
					12.1777
					10.5955
					10.9052
					11.228
					10.7916
					11.6695
					11.7575
					12.2345
					11.9041
					10.5654
					10.543
					10.7852
					10.8599
					11.8229
					11.1747
					11.1516
					11.7656
					11.4271
					10.5826
					11.0099
					10.9581
					10.4516
					10.6672
					10.1984
					10.6031
					11.2187
					9.9905
					10.5971
					10.0375
					11.1599
					9.4479
					11.0053
					10.914
					10.1459
					10.4061
					11.2809
					12.4527
					12.645
					10.0269
					10.7773
					9.83001
					10.6232
					11.1074
					10.5737
					10.2709
					11.7793
					11.0772
					10.3882
					11.2846
					10.0945
					9.8561
					11.301
					11.238
					11.2867
					10.288
					10.7076
					9.83986
					11.4793
					12.076
					10.6065
					11.3368
					10.639
					11.4175
					12.5896
					11.5167
					11.8345
					11.8744
					12.2071
					10.6233
					10.9415
					11.458
					10.7576
					10.6191
					9.5143
					11.9581
					11.1367
					10.2824
					10.2856
					10.1574
					11.1259
					11.354
					11.4834
					10.8707
					11.6809
					11.3734
					10.5099
					10.786
					11.2232
					11.9832
					11.2282
					10.5463
					10.5553
					12.1816
					10.1891
					11.4056
					11.3482
					11.2265
					10.4077
					11.1068
					11.4785
					10.7831
					10.6406
					11.2562
					10.9369
					11.4617
					11.4601
					11.5787
					11.6338
					11.3593
					13.5442
					11.5286
					12.715
					11.0981
					11.376
					10.1513
					11.2164
					11.1211
					10.9155
					11.6324
					11.8195
					11.0818
					10.7925
					10.6766
					10.8246
					11.4944
					11.1816
					10.7858
					10.8526
					10.8923
					10.8302
					11.2697
					11.8778
					12.2066
					11.2627
					10.7901
					11.1038
					10.9914
					11.6815
					10.9459
					11.1536
					11.4376
					11.6009
					10.864
					11.9112
					10.8234
					11.1957
					10.6663
					11.2742
					10.2782
					11.5026
					11.3078
					11.8808
					11.6453
					11.3375
					12.2618
					11.3899
					12.1231
					11.2377
					11.1624
					11.1491
					11.0985
					11.952
					11.8135
					11.7467
					11.7435
					11.2146
					11.5896
					11.1373
					11.1355
					12.319
					11.722
					11.3301
					11.0158
					11.02
					11.8477
					11.3455
					11.0964
					12.5883
					11.8036
					10.9324
					12.533
					11.2566
					10.7898
					12.0663
					11.2894
					12.0501
					11.7974
					11.3428
					10.7185
					11.2494
					11.5411
					11.6622
					11.2724
					10.8111
					10.9698
					10.7777
					11.7262
					11.1101
					10.6774
					11.1966
					11.4594
					10.6194
					12.3031
					11.0658
					10.9955
					10.4693
					11.7381
					10.8713
					10.591
					11.1723
					11.9358
					11.0812
					10.9511
					10.9148
					10.7691
					11.0243
					11.8135
					11.1618

## Sheet: Ext.Fig.1c
Relative PRMT2 mRNA level
AML	LUAD	LUSC	COAD	PAAD	BRCA	PRAD	LIHC	GBM	BLCA
11.1756	10.1945	11.0134	10.3033	11.0937	11.0411	10.8765	9.48729	11.6782	9.86359
11.093	10.6019	10.8861	10.9429	10.7332	10.6499	11.0379	9.32023	11.105	9.98214
10.8731	10.6722	10.77	10.8855	10.4389	10.5133	10.4293	9.2982	11.361	10.6879
10.9997	10.5972	10.8502	10.0585	11.0233	11.1698	10.7781	9.70154	11.5344	11.0996
10.6567	10.5993	11.0913	8.95882	10.9819	11.0225	10.9477	8.97596	12.4824	10.2437
10.9735	10.3379	10.89	10.3835	10.8526	11.1692	10.3034	9.58362	11.613	9.98836
10.5668	9.89479	10.8432	10.0733	11.1443	10.2516	9.99842	9.68655	11.6506	11.0474
10.2618	9.96171	10.7546	9.76501	10.8236	11.1153	10.8106	10.319	11.2516	10.7883
11.7816	9.74051	10.2454	10.5902	11.2418	10.7644	11.0075	8.58215	11.7538	10.6971
11.0439	10.2636	10.6822	9.46017	11.3677	10.8003	10.8046	8.8771	11.3887	10.86
10.5999	10.4166	10.5416	9.33764	10.6391	10.8765	11.1765	8.80533	11.2407	9.98318
11.3345	10.6602	10.9393	10.3401	11.1456	10.9795	10.6316	10.2097	11.0742	11.1136
10.9478	11.047	10.4448	9.61371	10.2556	10.8531	10.4387	9.9107	11.8593	11.2212
11.1593	10.9792	10.6733	10.0178	10.8098	11.0383	10.1142	9.106	12.0556	10.6922
10.5078	10.6283	10.2246	10.1552	11.083	10.7352	10.5918	9.76266	12.3975	9.90081
10.926	10.8525	10.608	12.3401	10.7162	11.0519	10.7553	10.2956	11.3447	10.9225
10.6253	10.0587	10.8485	10.3169	10.6936	11.0737	10.8814	9.99173	11.4858	10.4821
10.7892	10.9991	10.1656	10.8971	10.6031	9.82603	10.8079	9.47809	11.4213	10.7369
11.6104	9.83225	10.4784	10.2868	10.8152	12.1932	10.7388	8.68528	11.0301	10.9045
10.1586	10.2362	10.3809	12.1549	11.1391	11.3151	10.5777	9.72378	11.7391	10.5386
11.1006	10.4179	10.0667	10.0206	11.1268	10.4756	10.6731	8.84416	11.5448	9.93596
10.8113	10.8975	10.8206	10.6038	11.2231	10.9654	10.304	9.3933	11.3077	10.9897
10.2967	11.2778	11.5606	10.6984	11.1024	12.0985	10.3392	8.20099	11.6386	10.7677
10.7988	10.1481	10.5678	10.0755	10.9982	11.1269	10.4102	10.0889	11.4026	10.4721
11.0117	10.5512	11.6549	10.3143	11.1534	10.5734	9.57781	10.2202	11.5125	10.8446
10.3432	10.9713	10.4455	9.47124	11.2687	11.2432	10.7416	10.2968	11.455	10.9633
10.4331	10.735	11.018	10.3164	11.1359	11.7193	8.52024	8.99708	11.5439	11.3255
10.8424	10.8375	10.8296	9.66983	11.0652	11.1307	10.2854	10.1291	11.2381	10.3933
10.9721	11.2338	10.2374	10.5419	11.0428	10.5175	10.6229	9.54166	11.2903	10.7465
11.1509	10.3031	9.20732	10.2592	12.5222	10.6113	10.1842	9.72534	11.443	11.0357
10.8839	11.5338	9.69208	10.3061	11.1067	10.5239	10.4662	8.98829	11.6023	10.521
10.9342	10.8322	11.2115	10.2914	11.2402	11.2032	10.6954	10.9929	11.8194	10.1689
10.7261	10.6291	10.634	10.3782	11.4776	10.6042	10.5477	9.63856	11.4962	11.5923
11.6757	11.0991	10.8268	9.68953	10.8651	10.8539	10.3409	9.68848	11.5443	10.8101
10.9508	10.7334	10.911	10.0614	11.2721	10.7677	10.4728	8.70553	11.7454	11.0116
10.6756	10.6072	10.0566	10.4705	11.341	11.1029	11.1174	8.57758	11.7086	10.983
10.7676	11.1031	10.5956	9.32172	10.4857	10.5721	10.6469	9.46507	11.9814	10.5734
11.1575	10.3911	9.93761	9.95321	10.8335	11.4256	10.0363	9.39417	12.0218	10.879
10.7296	10.3533	10.6012	9.82764	10.024	10.3586	10.5289	8.97998	11.9484	10.6635
10.3587	11.0423	10.7763	10.4793	10.6161	10.2483	10.6109	7.28409	12.0193	10.2376
11.4368	11.6769	10.341	10.5677	11.298	11.1803	10.6232	9.66711	11.7128	11.0489
9.95869	10.7024	11.0529	9.95272	11.014	10.7646	10.9709	10.062	11.8676	10.13
11.2813	10.4165	10.7768	10.6518	10.9029	12.0929	10.8321	9.19306	11.8164	10.7055
10.6376	10.8962	9.53895	10.4191	10.2953	10.5045	10.7549	9.68627	11.7005	11.0045
10.5469	10.7069	11.1146	9.35003	10.8143	11.1446	10.1319	9.46871	11.6237	10.8726
10.3413	11.0899	10.4148	10.5212	11.0273	10.2803	10.3673	8.63004	11.2211	10.5584
11.5045	10.8845	10.6328	9.98654	10.8192	10.4482	10.5799	9.62464	11.3864	10.5606
10.5735	10.3431	11.2379	10.6855	11.1274	10.7973	10.7461	10.3806	11.2164	10.5785
11.1547	11.1566	10.9818	10.2406	10.0646	10.5395	10.4465	9.45775	11.5232	10.4745
11.3409	10.8153	10.2791	9.00188	10.3378	10.8276	10.7801	9.51717	11.2549	10.232
10.6274	11.3032	10.5975	10.4196	10.8626	10.6878	10.6645	9.30056	11.9156	10.0031
10.7417	11.1527	11.3238	10.248	11.011	10.8041	10.7719	9.6373	11.6268	10.8011
11.2187	10.4463	10.7424	11.0046	10.5557	11.1729	10.6181	8.94588	10.3951	11.5392
10.5826	10.3831	10.4892	10.2668	10.9537	10.9619	10.7382	10.0095	11.302	11.1609
11.0893	10.2024	10.5665	10.4284	10.9331	11.9797	10.7152	10.2221	12.1231	10.4891
11.5484	10.5055	10.872	10.6515	11.1988	10.7787	11.0473	9.74279	11.6127	10.9711
11.1163	10.2016	10.0446	9.82022	10.0245	11.061	10.4577	9.77114	11.9871	10.2127
11.7053	11.0161	10.9324	9.79834	10.8033	10.8769	10.8379	11.1063	11.4439	10.4428
10.7142	10.4634	10.6383	9.78295	11.1758	9.98045	10.8791	10.1454	11.742	11.1667
11.1052	10.2096	10.6916	10.3031	10.3056	10.6649	10.5753	9.31886	11.5724	10.4542
11.0162	10.2937	10.3601	10.5788	10.9653	10.6842	10.73	9.55874	12.2749	11.0655
10.876	10.7086	11.1133	10.2546	10.622	10.9343	10.4271	9.50104	12.1449	10.9215
11.0489	9.98172	9.9942	9.94516	10.1677	10.6458	10.7394	9.7735	9.96998	10.6225
11.1413	10.6795	10.6777	10.1468	11.1732	11.9389	10.4677	9.98682	11.5486	11.1861
11.3654	11.2274	10.2689	10.2761	11.055	10.661	10.7195	11.1012	11.6005	11.0527
10.4782	10.7257	10.6358	10.8088	10.8157	11.3054	10.7492	11.4287	11.5508	11.1483
10.8972	10.9033	10.2468	10.3749	10.8706	10.3632	9.92288	8.67761	11.4257	11.6633
11.1865	10.4802	10.4352	10.3192	11.5812	11.0932	10.8591	9.50159	11.7708	9.81003
11.2467	10.6586	10.6001	10.4602	11.0579	10.8411	10.7444	9.99068	11.6723	11.2678
11.124	10.4862	10.5663	12.3374	10.6244	11.4392	10.7277	9.77182	11.6162	11.301
11.2878	9.61549	10.7039	9.50171	10.9763	11.8733	10.6198	10.2276	11.6392	10.8207
10.8776	10.5574	10.2548	9.69738	10.9375	12.1699	10.2558	10.2634	11.4411	10.7086
11.1545	9.69539	11.2096	9.76022	11.1585	10.9816	10.5743	9.19836	11.3082	10.9857
11.278	10.1188	11.0271	10.3836	10.3121	10.9971	10.6892	10.6694	11.6089	11.3714
10.9778	10.2993	11.2351	9.82443	10.8085	10.7506	10.9299	9.68334	11.9765	10.902
10.9386	9.62704	10.6248	9.86612	9.88077	10.7607	10.5668	10.4618	11.8497	10.939
11.0209	11.0266	11.4846	9.83757	11.147	10.6611	10.3893	10.8557	11.5472	11.4121
11.1147	10.7707	11.0926	10.0025	11.227	10.4098	10.7545	8.96004	12.1065	11.0619
11.3318	10.8863	11.2642	10.4769	10.6538	10.697	10.6174	10.0568	11.728	9.97668
11.4075	10.2711	10.1716	12.3302	10.8425	11.5575	10.5578	9.68283	11.8113	10.8445
11.149	10.3276	9.76647	9.99073	10.5605	9.91855	10.9372	9.63318	11.6737	9.63632
11.3063	10.0936	11.4612	9.332	11.1413	10.9986	10.5132	9.55923	11.4347	11.0687
9.83549	10.5716	9.74086	9.78566	11.0091	9.92691	10.7012	9.52664	11.6515	10.4033
11.1847	10.172	10.996	9.95845	11.1168	10.1604	10.9207	9.92983	11.2576	10.7215
11.806	10.7615	10.4061	9.72983	10.498	10.8903	10.4725	11.5315	11.8752	10.6514
10.9486	10.0567	10.8378	9.6401	10.6316	10.8567	10.7389	9.89847	11.2348	11.6675
10.4571	10.807	11.962	10.4404	11.0041	10.9972	10.4777	9.82147	11.6309	11.0756
12.1352	11.2619	11.1233	10.1397	11.3358	12.2148	10.7422	10.2429	11.2767	10.2817
10.8297	11.0908	10.9167	9.28014	11.1267	10.1206	10.6423	8.94133	11.3765	9.33648
10.8781	11.5078	11.5276	10.1415	10.7661	9.75102	10.5379	9.63482	12.2873	10.8038
10.7667	10.5019	11.6493	10.1125	10.5394	10.2392	10.569	9.69283	11.9614	10.8836
10.167	11.8306	10.9807	10.1217	10.9241	10.3241	10.7982	9.40431	11.2975	10.9802
10.5343	11.182	10.5436	10.0852	10.8092	10.9494	11.0132	8.13372	11.4213	10.0505
10.4033	10.9944	10.9876	10.3385	11.2157	10.763	10.7889	8.96618	12.3361	10.8895
11.0734	11.3498	10.98	9.82309	10.9085	10.0572	10.7469	8.58887	11.1582	11.0277
11.0699	11.9481	10.0953	9.73304	10.7403	10.608	10.5585	8.87003	12.2125	10.9723
10.2822	10.3234	11.0959	10.1782	11.0386	11.2308	10.5887	8.58856	11.3799	11.0131
11.0498	10.7844	11.109	9.65347	10.981	10.7528	10.6204	8.60356	11.4965	10.921
10.8187	10.5021	10.1348	10.3252	11.1278	11.0756	10.1702	9.75744	11.3474	10.922
10.5772	10.9803	11.4097	9.65084	11.2745	9.88268	11.0248	9.50695	11.9232	11.3055
11.3162	10.8433	10.4668	9.86309	10.7302	10.2435	10.9372	9.19316	11.4205	10.8189
10.7792	10.6309	10.176	10.8372	10.9483	10.7523	10.9182	10.2145	11.1211	11.3864
10.7571	10.8951	11.0238	10.2487	10.7531	10.3172	10.6519	9.26321	11.3531	10.783
10.9508	10.8169	10.9557	10.5556	11.2987	10.5454	10.6166	9.30311	11.0463	11.2342
11.4986	10.387	9.92197	10.4319	10.722	10.8606	10.6969	9.72392	11.8506	9.93832
11.3071	9.76475	10.1919	9.84241	10.673	10.6687	10.6068	9.65453	11.4045	10.2898
11.0684	10.6357	11.114	10.1403	10.9922	11.7535	10.6642	9.17594	11.4225	11.3514
11.3651	11.2444	12.1458	9.92396	10.7495	10.8555	10.7842	9.50366	11.5448	10.7858
11.3413	11.1225	10.6833	11.2449	10.2585	11.9206	10.7568	9.23787	11.9242	10.0559
10.3914	9.93995	10.0393	10.2855	11.0316	10.6521	11.1039	8.39306	11.9235	10.9648
11.5543	10.728	11.7795	9.39465	9.9687	11.4086	10.8415	10.7348	11.81	11.165
11.2415	10.7622	11.2457	10.0861	10.8336	11.6524	10.845	10.2206	11.143	10.3938
11.4042	9.61795	9.97157	10.3436	11.0275	11.2956	10.8511	9.19266	11.7546	10.3488
10.7187	10.6927	10.2265	10.7516	10.7409	10.6487	10.7663	8.29421	11.9383	11.0551
11.9834	10.785	10.0914	9.35026	10.8156	11.0765	11.0609	8.99221	11.6028	10.3675
11.2101	10.9239	11.2298	9.85259	10.9237	11.332	11.0369	10.0312	11.3963	11.0272
11.069	10.6533	10.5843	9.75431	10.5032	10.8556	10.7178	8.69124	12.0195	10.1368
10.4296	10.9637	10.6998	10.1276	10.4656	11.4112	10.416	8.6856	10.8105	11.57
10.8026	9.54533	10.6747	11.1244	11.032	10.5656	10.9663	11.3635	11.7778	11.1531
10.7963	11.0087	10.6756	9.3795	11.166	11.8022	10.7052	9.32555	11.6858	10.9692
11.3058	10.842	11.1792	11.389	11.2231	10.7821	10.9229	9.09001	12.2317	11.382
11.2352	10.8188	10.6538	10.0003	11.0554	10.7389	10.6063	9.87613	11.641	10.8374
10.9233	10.2738	11.4776	9.95771	10.9207	10.1811	11.012	11.0753	12.0626	10.0282
10.9213	10.9973	10.8073	9.68098	11.315	11.0886	10.8057	10.0396	11.4685	10.6881
11.2354	10.9128	10.5587	9.69212	10.7646	10.6101	11.2091	9.84466	12.262	11.092
10.9132	11.0084	10.3506	10.1427	10.8854	10.4589	10.1065	9.08585	11.9676	10.3428
10.7992	10.1109	9.92336	10.1313	11.0635	11.4409	10.9512	9.63639	11.3467	10.2155
11.1114	10.796	10.6638	9.82104	9.96805	10.7727	10.8308	8.83015	11.8629	10.6354
11.0003	11.5467	10.6764	11.3874	10.7927	12.274	10.9413	9.68013	11.4376	10.8451
10.4554	9.80376	10.5495	9.14788	10.7668	10.7552	10.948	9.23667	11.8302	10.885
10.2042	10.2314	10.715	8.79351	11.1043	10.5398	11.1063	9.21543	12.3297	11.3406
10.3947	10.2619	10.9571	10.488	10.5801	11.5893	10.7945	8.87077	11.7096	11.1698
10.4378	10.6998	10.4431	9.45834	10.2226	11.5078	10.8409	9.49671	11.5992	10.5756
10.8092	10.8085	10.4112	11.1426	11.3833	10.3107	10.964	9.66093	12.2208	10.3468
10.3163	10.9267	10.638	10.0129	10.6289	10.482	11.1427	9.33759	11.5586	10.9553
10.6364	10.5729	10.6112	10.1038	10.9593	11.0045	10.041	9.70989	12.0881	11.0583
10.9108	11.3844	10.1328	10.3689	10.7566	10.2708	10.9463	9.77189	10.8968	10.089
10.8214	9.96398	10.5579	10.2762	10.4146	10.2685	11.6756	10.1182	12.1093	10.3696
10.1738	10.2788	10.7628	10.046	10.8774	10.5056	11.0441	10.152	11.6416	10.5884
10.8578	10.0581	9.69739	9.65608	11.2062	10.582	10.7678	9.73412	11.6475	11.3868
10.9141	10.0502	10.5141	9.71996	11.1569	10.8602	11.3801	9.30596	11.4854	10.5497
10.6449	11.1597	11.4495	8.98303	10.9707	10.2109	9.96523	8.76307	12.2602	10.6648
11.8547	11.2944	10.3297	9.78989	10.9566	10.6429	10.745	9.33146	11.3875	10.9259
10.2219	10.3607	10.5447	10.0474	10.7989	11.0029	11.1282	8.19827	11.7457	11.9604
11.3365	11.4149	9.97169	10.0064	11.5074	10.8499	10.804	9.09235	11.4291	10.626
10.7629	11.2148	10.6992	10.6969	11.0427	10.5121	11.3026	9.64859	11.8741	11.5804
11.2205	10.1	10.689	10.2443	10.2203	10.7385	10.8955	9.85636	11.7727	10.9974
11.3285	10.9623	10.9182	9.48653	10.8851	10.3433	10.6377	10.0674	11.8105	10.5055
10.6789	11.272	10.1086	9.94039	11.4074	10.598	10.9175	9.65061	11.6002	11.022
9.36344	11.2919	10.1257	9.53273	10.8765	11.1795	10.7242	9.7231	11.6787	10.6008
10.7287	10.6806	10.615	10.2118	10.552	11.0949	10.8629	9.49739	12.2377	11.1835
10.8997	11.2247	11.0942	9.7084	10.6721	11.5957	10.939	10.2499	11.3526	10.7537
10.7491	10.3681	10.9713	8.17878	10.9126	10.7612	10.8092	10.0534	11.475	10.9321
11.0365	10.684	10.3615	9.88541	11.3587	9.83438	11.0604	9.18414	10.7495	11.3375
10.8202	10.4439	11.2539	9.60262	10.9877	11.225	11.5204	8.81055	11.9356	11.2865
11.1522	10.2889	10.9408	10.7489	11.3294	11.0212	10.9528	8.71931	11.7453	10.9762
11.0411	10.8292	11.039	9.01302	11.2908	11.2051	10.9076	9.33075	11.3492	10.9752
10.5611	10.3097	10.9368	10.0392	11.46	10.9532	11.1931	9.70188	12.0621	10.1262
11.5464	10.2137	10.1956	9.69798	10.8914	11.1085	10.8108	9.14105	11.8717	10.7413
10.6935	10.7664	10.6627	9.35052	10.6896	11.262	10.8896	9.33249	11.6628	10.9541
10.3787	9.82438	10.7073	9.79628	10.9791	11.5163	10.9462	8.82781		10.8424
11.2892	10.6202	10.6829	10.046	10.7997	11.4518	10.3803	10.0834		10.1635
11.5285	10.0981	10.3602	10.2101	10.4292	10.5752	10.9343	9.22694		10.5446
11.2477	10.3255	10.2295	9.55119	11.0817	11.0803	10.386	8.99074		10.855
11.3704	10.3691	10.2371	9.52071	10.6202	9.88314	11.0537	9.79303		10.717
10.6018	10.1639	10.2125	10.0019	10.1955	10.6399	10.5602	9.17956		11.2798
11.3693	10.5756	10.8117	10.0134	11.1999	10.5405	11.1732	7.96823		10.6556
10.601	10.4002	10.6284	9.54639	11.2643	10.4771	11.0672	9.68626		10.7863
11.1495	10.4361	10.9119	8.95448	11.0984	11.0371	11.1174	9.16902		10.7758
10.8203	11.0989	10.7177	10.0811	10.9885	10.6967	10.6902	9.40021		10.1019
11.3562	11.0453	10.8106	10.1909	11.1328	10.7993	10.9407	9.40944		11.0117
10.6419	11.1386	10.2922	10.2781	10.9012	10.9651	10.5398	9.16583		10.9307
11.3697	10.7029	10.8574	10.9258	11.1327	10.2728	11.1989	8.06873		10.8312
	10.3618	10.3179	9.82537	10.8955	10.4861	10.999	9.76853		10.3097
	10.5508	11.4515	9.76801	11.1759	10.6514	10.4965	9.1695		11.811
	10.6454	10.0409	9.80309	10.5322	10.558	11.0687	9.92082		9.83311
	10.3916	10.5786	9.90256	10.6877	10.9172	10.8881	9.77631		11.8271
	10.5537	10.2914	9.68953		11.1031	10.6911	9.26678		11.0165
	10.767	10.4745	9.80206		11.9276	10.776	10.4395		11.2317
	11.2308	9.53589	8.97017		10.7865	10.7421	8.57808		11.1909
	10.3661	10.667	9.3857		10.646	10.8722	8.27409		11.0519
	10.7131	11.0638	9.87451		11.0195	10.9415	10.1897		10.8605
	10.4324	11.0305	10.0974		10.891	11.2304	10.0868		11.1386
	10.6638	6.39547	9.47476		10.7301	10.9548	9.07623		11.2915
	10.6336	10.5051	9.65813		9.76729	10.9625	9.3137		11.4624
	10.7111	10.009	10.0396		10.4086	11.3783	8.91398		10.4781
	9.9454	9.92485	9.82292		10.4481	11.0091	9.0832		11.7281
	10.2257	10.8073	9.80271		10.3542	10.5558	9.91829		10.6027
	10.2758	10.3158	10.1526		10.0347	10.7689	9.52165		11.1049
	10.7361	10.6904	9.755		10.7591	10.7456	10.2301		10.8338
	10.8702	11.5393	10.1108		10.6065	11.5403	8.29514		10.1884
	9.85931	11.0225	9.44425		11.163	10.6739	9.27871		11.2063
	10.8503	10.6984	9.46735		10.0852	10.7685	9.87065		10.5469
	10.6572	10.9738	9.92251		10.8059	10.7382	10.1136		11.0442
	10.5528	10.754	9.65069		9.82119	10.9099	8.67395		11.1072
	9.70768	11.1887	10.4409		10.5845	10.8739	8.76209		11.1877
	10.3234	11.1822	9.76046		10.6406	11.0369	9.33998		11.0078
	9.87644	10.9741	10.8738		10.6164	10.7516	9.01309		10.8948
	11.9359	10.3869	10.4503		10.6116	10.4751	9.02793		10.9469
	10.7369	11.3768	10.9221		10.419	10.4302	9.28591		11.1468
	11.7212	11.0701	10.176		11.1186	10.6709	9.83314		12.182
	11.1083	10.2638	10.5898		10.8483	10.4268	7.88586		10.998
	11.3161	10.6543	9.32592		10.6319	10.4003	10.474		11.3503
	10.214	11.0219	9.64844		10.4542	10.5906	9.47368		11.5595
	10.8098	10.8507	10.2132		10.9143	10.7382	8.70793		11.121
	10.9402	10.8226	10.044		10.8562	10.6212	9.06423		10.5169
	10.0349	11.3315	10.3037		10.7427	10.2418	9.10711		10.7827
	10.6223	10.3637	8.96544		10.9676	10.6273	8.77169		10.8265
	10.7889	11.0908	9.60625		10.6576	10.7291	9.75327		11.0826
	11.0829	10.3894	9.89625		10.9282	10.6579	9.76467		10.4089
	10.0875	10.6182	10.1863		11.0541	11.0103	9.06955		11.8447
	10.5798	9.90499	9.92735		10.39	10.9792	8.78652		11.1502
	10.2819	10.2899	9.63545		10.984	10.7082	9.20556		11.3668
	10.9872	10.0454	9.98261		10.7092	10.8902	9.14909		10.8704
	11.3579	10.8827	10.0829		10.761	10.9361	10.1258		11.4097
	10.7666	10.5465	10.4307		10.1895	10.2883	9.04113		10.1239
	10.9437	10.703	9.78839		10.4514	10.8247	8.62123		10.7172
	10.6007	10.3404	9.98958		10.6947	11.1804	9.698		11.6463
	10.5305	10.3036	10.6893		10.3542	10.5087	8.74832		11.2278
	10.65	10.5225	10.6328		10.2193	10.9302	10.182		9.36618
	10.6163	10.1424	10.0059		10.6561	10.601	9.81958		11.4699
	10.2782	10.9412	10.4919		10.7245	10.4009	9.231		11.0531
	10.1746	10.33	10.8678		10.6845	10.4777	9.91114		10.8704
	10.7229	10.9462	10.7153		10.6936	10.5496	9.66442		10.7457
	9.98762	10.7082	10.1037		10.4507	10.7151	10.0378		10.6094
	10.9487	9.96414	10.8285		10.3037	10.7645	9.3647		11.2849
	10.9308	10.1926	10.3375		10.4532	10.647	8.75688		11.2846
	10.9235	11.8722	9.39348		10.3382	10.8008	9.49062		11.2406
	10.732	10.3422	10.1096		10.673	11.0491	9.71772		11.1689
	11.0068	10.6828	10.5805		10.0543	10.7071	9.07993		11.2192
	10.746	10.6922	9.74095		10.9327	11.1813	9.17464		10.2602
	10.9678	10.3521	10.6454		10.8799	10.9951	8.19118		10.7437
	10.6135	10.4837	10.1203		10.1143	10.7708	9.80004		10.3143
	10.9112	9.94336	9.95904		10.9471	11.249	9.81433		10.8062
	11.0252	11.1387	10.4171		10.599	11.0841	10.5878		10.3714
	9.83824	10.5819	10.5739		10.6613	10.9761	10.1192		10.1093
	11.1761	10.4017	10.4264		10.2692	10.9451	10.21		10.8186
	10.1505	11.3055	9.63546		10.5415	11.0486	9.18473		10.1688
	11.3491	11.8431	10.2188		11.1832	10.8079	11.1261		10.7044
	10.7295	10.398	10.1789		10.4397	10.7749	9.51538		10.2938
	10.6145	10.7312	9.9295		9.97984	10.4174	9.63231		10.5426
	10.6927	10.8452	10.6064		11.1097	11.2888	9.35211		11.4715
	9.75205	10.3922	10.0944		9.81503	10.6145	9.93021		11.0837
	10.1591	11.1119	11.4889		10.6171	10.9876	11.2604		11.0985
	11.173	10.1608	9.9686		10.7696	10.6796	9.99042		10.7035
	11.0581	10.4936	9.89825		10.8962	10.7083	10.3331		10.6428
	11.1353	10.0206	10.3255		10.3292	10.9246	10.2452		10.6382
	11.3071	10.0373	10.1312		10.9262	10.9031	8.84531		11.0289
	10.5399	10.0989	10.203		10.9688	11.1683	8.76851		10.9606
	10.934	10.8858	9.72374		10.7052	10.6671	9.91766		11.2575
	10.3274	9.60006	11.1562		10.6729	10.5497	10.6453		10.8235
	9.85881	10.2455	9.91815		11.11	10.7705	9.27202		11.1984
	10.6623	10.4698	9.80762		10.9977	10.5993	9.33493		10.9204
	11.1328	11.3166	10.3732		10.9053	11.0687	9.63557		11.1178
	9.71702	11.2138	11.0367		11.3007	10.877	9.13124		10.3355
	10.7463	11.7499	9.47489		11.1683	11.1387	9.48445		11.5419
	10.7056	10.5225	10.3664		11.1636	11.5177	9.02352		10.6145
	10.8302	10.479	10.1577		10.7152	10.9576	9.10861		10.4677
	9.99534	11.0115	10.1344		11.071	11.0773	9.2167		10.4539
	10.4273	10.4288	10.2486		11.4588	10.846	11.6061		9.82764
	10.1438	10.3549	10.1632		11.0495	10.8416	9.67518		11.327
	11.0473	10.925	10.5137		11.3813	10.3592	9.32422		10.8422
	10.2316	10.5469	9.75482		10.6022	11.029	10.4997		10.0313
	10.7273	10.3202	10.9169		11.1392	10.8511	9.32807		10.7361
	10.4515	11.0326	10.3527		11.6051	10.6597	8.18596		10.7274
	11.4407	10.5211	10.3557		10.9145	11.0837	9.86012		9.70281
	10.8556	11.0049	10.0287		11.4038	11.0176	10.0661		8.99294
	10.2088	11.1317	10.0092		10.9679	10.2896	9.46758		10.3217
	10.4879	11.3461	10.1541		10.9915	10.8694	11.6176		10.9486
	11.0554	10.1523	10.3498		11.2785	10.6861	8.77024		10.5059
	10.6658	10.8618	10.3417		11.1746	10.8804	9.71957		10.3518
	10.6267	10.3804	9.98779		11.0536	10.5656	10.4065		10.8423
	10.5952	10.435	10.238		10.5433	10.2362	9.43714		10.8387
	10.4024	10.3679	10.1818		10.1067	10.6648	8.87865		10.0833
	9.92047	9.57368	10.2973		10.8776	10.5354	9.02452		9.58526
	11.3377	10.4517	10.2286		10.6716	10.8435	9.78378		10.3971
	10.7994	11.0513	9.5882		11.032	10.8917	9.45012		10.6129
	10.4822	10.3132	10.2445		10.9925	10.7242	9.81978		10.8452
	10.6482	11.0571	10.1239		12.2569	10.5309	8.62798		11.0493
	10.7789	10.5565	9.35827		10.7914	10.8402	10.0662		11.2479
	10.9024	9.89905	10.2729		10.9862	11.0399	9.08788		10.6987
	10.9025	10.1477	10.2853		11.1716	10.7075	9.18242		10.4274
	9.5803	11.1665	10.4547		11.1419	10.7145	9.97393		10.7844
	10.3502	10.8289	10.3616		10.8486	11.3327	8.24922		11.0079
	10.8616	11.2747	10.8324		10.5269	10.9028	9.46034		10.8614
	10.78	10.5977	10.1573		11.1139	10.9556	10.6412		10.3274
	10.3121	11.0524	10.6506		10.7167	10.8305	9.73985		10.7239
	10.1045	10.5274	10.0877		10.8578	11.0486	9.205		10.6638
	10.5751	10.9719	10.4401		10.7539	10.8943	9.97862		10.868
	10.3781	10.2042	10.6848		10.6504	10.6737	9.18624		11.2886
	10.7123	11.5305	9.90484		10.7407	10.9491	8.95597		10.5511
	10.5397	10.4207	9.75532		11.3294	10.8675	8.6792		9.96655
	11.202	10.5432	9.65272		10.6593	10.5861	8.91888		10.7124
	10.5654	10.5883	10.193		10.5566	11.0915	9.64844		11.0366
	9.08708	11.3721	10.9025		10.0729	10.9062	8.55143		10.4575
	10.9295	10.0135	10.2452		10.3582	10.8662	8.88121		11.0756
	11.0106	10.4077	10.1821		10.9062	11.0063	10.1907		10.6324
	11.0067	10.5107	10.7108		11.1153	10.676	10.3165		10.2437
	10.7721	10.1043	9.7703		10.5018	10.8178	10.3259		11.0708
	10.3207	11.3582	10.3403		10.2558	10.5001	9.03933		10.8683
	9.86844	10.4075	10.459		10.4133	11.0217	9.3276		10.7424
	10.5777	10.5198	10.7402		10.5175	11.0795	9.9755		11.3128
	10.7765	10.5706	10.1444		10.5374	11.2285	9.22114		11.1509
	10.1166	10.3033	10.6538		10.3895	10.8877	9.72515		10.564
	9.86119	10.9242	10.1507		11.5536	10.8915	9.4662		10.9508
	11.0256	11.1623	10.4455		11.1842	10.7053	9.39845		10.791
	10.1432	10.3319	10.1653		10.5915	10.7795	9.79001		10.7706
	11.2858	10.2175	9.98264		10.6072	10.5968	9.58267		10.8636
	10.9445	10.0988	10.3381		9.91992	10.7662	9.37133		10.3155
	11.4964	11.3949	10.0462		11.1994	10.6132	10.7193		10.482
	10.2858	10.4489	11.1221		11.0537	11.2388	9.67909		11.0131
	10.8219	10.3912	10.5475		10.805	11.017	8.04721		10.2157
	10.5267	10.9075	10.2303		11.0698	10.9535	8.99944		10.0068
	10.4145	10.4446	10.1714		10.181	11.0899	9.68173		10.3797
	11.7022	10.3557	10.2438		10.6744	11.3655	9.13457		11.3359
	11.1187	11.1181	10.7696		11.9961	10.6647	9.404		10.7065
	10.8595	10.3863	10.3413		10.8492	11.0128	8.35163		10.2681
	10.4722	10.3404	10.3962		12.5159	10.8593	9.56796		11.1663
	10.5849	11.5353	10.6036		11.0434	10.8684	9.81064		11.0191
	9.96596	11.904	9.63021		10.3031	10.8226	9.476		11.1821
	10.4177	11.248	10.4432		10.553	10.5276	9.93963		9.81829
	11.2786	10.6162	10.8639		10.8667	10.6115	9.41844		10.7508
	11.1345	11.3351	10.4825		10.0808	10.5287	9.3828		10.6559
	10.8666	10.7171	10.394		10.7247	11.0985	9.80998		9.9755
	10.0313	10.3118	10.2515		10.8133	10.8114	9.36377		11.0348
	10.7791	10.72	10.5178		10.5982	11.086	9.91953		10.6016
	9.9918	10.3781	9.48734		11.1634	11.3064	10.1988		10.5832
	10.421	10.5476	9.92773		10.5463	11.0682	9.28849		10.4614
	10.2452	10.9053	10.7457		10.8985	10.9725	10.1315		10.9669
	9.88156	9.59855	9.91924		9.98487	10.299	9.55109		10.7953
	11.2511	10.814	9.58749		11.1833	10.884	9.54928		11.4768
	9.93035	10.8012	10.1163		10.5257	10.6916	9.29285		10.5566
	11.144	10.7024	9.17679		11.0303	10.4971	7.97713		10.7399
	10.4053	10.2398	11.1191		10.1997	10.838	9.97091		10.9988
	10.8134	10.138	10.4722		10.274	10.9085	9.75933		11.2502
	10.0816	11.7522	10.6538		10.9685	10.8057	9.91308		11.0334
	10.7844	10.642	9.9663		11.4455	10.4829	10.4444		10.8096
	10.8004	10.6901	9.82273		11.0078	10.5743	8.31689		10.992
	11.188	11.1182	10.0476		10.7499	10.5129	8.65589		11.2129
	10.4902	10.6547	10.2617		10.3212	11.0587	9.55626		10.5944
	10.5285	11.3144	10.4003		11.1459	10.8686	9.63384		11.3931
	10.3707	11.9651	10.6458		11.2632	10.4851	9.54401		10.9109
	10.0412	11.1435	10.198		11.1181	10.6795	9.5774		10.6674
	10.9607	9.9752	10.4564		10.1723	10.8199	9.37941		11.0161
	11.5618	10.7138	9.96368		10.6919	10.8041	9.12822		11.0092
	10.6747	10.9351	10.5015		10.9796	10.7584	10.372		10.3545
	11.1096	9.68652	9.96661		10.5943	10.8407	9.16755		11.3793
	9.60218	10.0869	9.96986		11.5227	10.976	10.0029		10.7219
	11.3226	10.3264	10.4907		10.8618	11.1092	8.96607		10.4148
	9.70562	10.353	10.3425		10.3681	10.9446	10.2081		10.6687
	11.1495	10.9755	10.0892		10.5331	10.8241	9.3386		10.8195
	11.0876	10.7472	10.1689		10.6776	10.8155	9.20955		10.8409
	11.23	10.342	10.9562		10.7782	10.8549	7.79019		10.2383
	11.1506	10.5537	10.2197		10.2839	10.7729	8.5861		11.1929
	11.1654	12.0874	9.88286		10.3573	11.0688	10.3815		11.091
	10.5502	10.8969	10.5026		11.2764	10.5277	8.52912		10.7346
	10.9098	10.1255	9.97157		10.6157	10.8493	9.53303		10.4399
	10.4937	10.1994	11.0124		11.5154	11.0291	9.6858		11.8524
	10.7095	10.0388	10.5041		10.3092	10.7418	9.3802		10.8642
	10.7446	9.60099	9.79519		10.9325	10.5398	9.06449		10.7407
	10.947	11.0186	10.3849		10.7949	10.5517	10.1957		11.462
	10.1496	10.6737	10.5401		11.5664	11.2003	8.64929		11.0258
	11.0089	10.6667	9.87256		10.8193	10.9055	9.27981		10.6498
	10.5666	10.7212	10.1419		10.7054	10.7688	8.20609		10.5904
	10.8563	11.1745	9.40268		11.2161	10.943	8.71669		10.8211
	10.4918	11.0021	10.0643		10.601	10.8435	9.25852		10.1165
	10.0412	11.088	10.288		11.4697	10.8084			11.0595
	10.7683	10.6683	10.4715		10.349	11.0904			11.3703
	9.63278	10.4365	10.4925		10.6674	10.7539			10.4852
	10.8084	10.9469	10.8662		11.0044	10.9394			10.446
	10.2155	11.2243	9.81253		11.1702	11.1097			10.792
	10.6409	10.4745	10.3258		10.1759	10.8202			10.551
	10.8724	10.7368	10.2632		10.6722	11.037			10.6114
	9.59983	10.7683	10.081		9.32754	10.3258			10.9906
	10.9107	10.5344	10.8192		10.8625	10.7725			11.0866
	11.01	10.8586	10.4356		10.9365	10.7762			11.6037
	11.0895	11.0008	9.8906		11.4997	10.5517			10.5935
	11.0119	11.6269	10.4077		10.1585	10.6513			11.0802
	10.9776	10.4769	10.5608		10.1289	10.7874			10.3982
	10.7337	11.0621	10.2873		10.2047	11.0655			10.8863
	10.9894	10.7433	10.3641		10.6212	10.8745			10.7615
	11.3919	11.2221	11.2817		11.4957	11.079			10.7612
	11.1526	11.0078	10.3971		10.742	10.7426			10.7852
	10.9222	10.0677	10.0294		11.0049	11.1009			11.1723
	11.3844	10.7591	10.5623		11.6237	10.8511			11.1993
	10.1255	11.1506	10.4059		10.4328	10.824			10.2259
	10.2285	10.066	10.4403		10.4035	11.098			10.9511
	11.0504	10.3909	10.5167		11.5269	11.0673			11.0226
	9.96995	10.565	10.1654		10.5712	11.1489			11.2754
	11.0147	10.7247	10.1867		10.5303	11.1627			11.5644
	10.6598	11.2246	10.143		11.3279	10.9221			10.7067
	10.9887	9.95677	10.6379		11.013	10.5524			10.2768
	11.1252	10.6438	10.4252		10.4305	10.7614			10.8951
	10.7953	9.94139	10.4134		10.8519	10.9872			10.3136
	10.0776	10.0476	10.4954		9.98846	11.0092			11.4091
	10.4746	10.9436	10.3832		10.6644	11.6108			10.9276
	10.6216	10.2617	10.78		10.9713	9.67074			10.1396
	11.2467	10.7482	9.14264		10.3756	10.8584			10.9907
	10.3224	10.5424	10.6175		10.2207	10.6242			10.3029
	10.6288	10.9009	10.1537		11.9793	10.885			11.5967
	10.6667	11.7495	10.1597		10.748	10.9215			10.598
	9.86855	9.29832	11.1206		12.1048	10.5523			9.65764
	10.7034	10.6653	10.3303		11.2554	10.5556			10.2844
	10.0452	10.2127	10.2642		10.327	11.242			10.918
	9.77205	10.206	9.67353		10.7295	10.8313			10.8257
	10.4423	10.4801	10.3137		11.1652	11.4965			10.6213
	10.1388	10.9678	9.5748		10.6008	10.5341			11.164
	10.6252	11.0109	10.0987		10.9633	10.4963
	10.1875	10.7548	9.75786		10.4928	10.6444
	11.3165	10.6035	10.4492		10.8522	10.8158
	10.8064	10.1086	10.6408		10.9165	10.8131
	10.8547	10.2299	10.6835		10.715	10.6619
	10.6709	10.0479	10.503		10.7369	10.7348
	10.9109	11.0036	10.5246		11.8182	10.8479
	10.7083	11.098	10.0644		10.3398	10.8544
	10.7538	10.4027	10.0418		11.186	10.6846
	10.585	10.7765	9.73153		10.7606	10.4108
	10.7534	10.6113	10.4481		10.4842	11.2451
	10.7024	11.5844	10.5553		10.3752	10.9307
	10.7165	10.2984	9.60401		10.6212	10.8155
	10.8218	10.8019	10.1722		10.3097	10.7249
	10.3721	10.4052	11.2273		9.8049	10.886
	9.45162	10.9986	10.6697		9.94384	10.8994
	9.89153	9.95366	9.71777		10.39	10.9054
	10.3178	10.6693	9.98316		10.6205	10.634
	10.124	10.2599	10.5381		11.6583	11.0813
	10.3522	11.7407	9.73682		11.0199	10.7959
	11.2269	11.3464	10.2809		10.6749	11.1272
	10.8287	10.8253	9.47136		10.5753	11.0091
	10.6808	10.2755	10.246		9.67063	10.737
	10.9598	10.4604	9.98888		10.3286	11.1306
	10.2134	10.6584	10.2959		10.3868	9.78041
	10.6837	10.8569	10.2381		10.6423	10.6941
	10.7519	10.7514	9.53003		10.5972	10.7898
	10.302	11.3033	10.5871		10.926	10.6418
	10.7573	10.7172	9.09919		10.9854	11.1445
	10.7851	10.609	10.3142		10.9843	10.9949
	10.8474	10.0815	10.4789		10.5097	10.4118
	10.6843	10.7928			10.4886	10.5341
	10.5473	10.4486			10.8033	10.9185
	11.0248	10.5727			10.7242	10.6874
	10.4296	10.406			10.6821	10.5744
	11.2726	11.9879			11.4628	11.0407
	11.1506	10.2727			10.3125	10.8034
	10.6995	10.964			11.0289	10.5769
	10.565	10.6276			10.7971	10.5173
	10.9771	11.0056			11.1657	11.2938
	10.7286	10.7287			10.8446	11.004
	11.0513	10.8128			11.0659	10.748
	10.9995	10.5788			10.6438	10.8289
	11.1789	10.2411			11.5289	11.2177
	11.2234	10.7172			11.2618	10.6535
	11.0528	10.0722			11.8032	10.8941
	10.966	10.626			10.6452	10.9404
	10.8641	10.7406			10.8607	11.1319
	10.7334	10.6573			11.241	10.7344
	10.7959	9.98494			10.3449	10.8639
	10.9556	10.8072			10.6324	10.693
	11.0365	11.0015			10.4384	10.8903
	10.954	11.4306			9.88923	10.453
	10.8151	10.9421			10.0972	10.7224
	10.4669	9.50633			11.1938	10.6832
	9.89152	12.0715			10.5996	10.6301
	11.0845	10.746			11.3065	10.9824
	11.033	10.6253			10.8977	10.6851
	10.435	10.8456			10.7322	10.7575
	11.0617	10.0706			10.6892	10.8492
	11.1507	11.1691			11.7827	10.558
	10.5105	11.042			11.4097	10.8637
	10.556	10.3826			11.0345	11.0915
	11.0998	10.6402			11.3436	10.9887
	10.5238	12.1425			11.8146	11.1091
	10.9796	11.4265			11.0387	10.8622
	10.9214	10.4767			10.7416	10.8039
	10.1171	10.4038			10.7775	10.8806
	10.5376	10.6405			11.0476	10.6193
	10.2903	10.8364			10.8208	11.4151
	10.6476	12.3493			11.1489	10.9987
	11.062	10.5637			10.9538	10.4752
	10.5471	9.23658			10.2789	11.2316
	10.7133	10.847			11.4305	11.3628
	10.1953	10.5786			10.8313	10.9208
	11.0688	10.0981			11.2061	11.194
	10.7249	10.7603			11.0012	10.9495
	10.7911				10.8217	10.9002
	11.2482				10.7231	10.8332
	11.0355				10.7409	10.8627
	10.292				10.4103	10.6517
	11.1496				10.6419	10.6368
	10.6797				11.1034	10.8124
	10.6716				11.2988	9.61811
	10.8691				10.4748	10.7988
	9.84885				10.729	11.8447
	10.4145				8.72196
	10.9447				10.359
	10.9805				10.4371
	10.6581				11.0323
	11.4802				10.1192
	11.0805				11.2689
	10.3279				10.5857
	11.0459				10.0881
	11.0122				9.90476
	10.3285				11.4362
	10.5907				10.8383
	10.9257				10.3019
	10.221				12.1248
	10.5455				10.319
	10.8267				12.5479
	11.3417				10.8983
	11.0954				11.0488
					10.1696
					10.7368
					11.1814
					10.9463
					11.0624
					10.773
					10.6798
					10.5165
					10.5218
					10.7968
					10.8736
					11.5661
					10.2281
					11.4528
					10.0726
					10.4711
					10.6725
					10.9625
					11.1889
					10.5567
					10.4613
					10.7727
					10.4421
					10.1667
					10.9846
					11.0146
					10.8264
					10.7848
					10.6286
					10.384
					10.2305
					10.6589
					10.7695
					10.3015
					10.4382
					10.2554
					10.2142
					10.7138
					10.1927
					11.1725
					10.838
					10.1335
					10.7183
					10.3714
					10.758
					10.6535
					10.7308
					10.7593
					10.6729
					10.805
					10.1951
					10.2358
					10.9811
					11.3046
					10.4482
					10.5795
					10.6807
					10.6991
					11.8015
					10.5736
					10.3296
					10.8436
					10.7643
					10.7072
					11.0212
					10.6721
					10.9189
					10.675
					11.0761
					10.6158
					10.6527
					10.183
					10.2105
					10.7592
					10.2066
					10.233
					10.9704
					11.0091
					10.2142
					10.754
					10.2354
					10.7171
					10.8073
					9.80954
					10.6676
					10.7985
					10.7355
					11.4046
					10.9371
					11.9742
					10.5246
					10.4822
					11.0457
					10.6219
					9.91203
					10.8056
					10.2631
					10.75
					12.1083
					10.4936
					10.0751
					10.6765
					9.96164
					9.84609
					10.6313
					10.7596
					11.0675
					10.0246
					10.2928
					11.0812
					10.0271
					11.2686
					11.4273
					10.6611
					10.0411
					9.83321
					10.9767
					10.2633
					10.9346
					11.0895
					9.878
					10.2309
					10.6955
					10.8959
					10.6236
					11.2167
					9.90327
					11.2318
					10.9202
					10.9581
					10.5843
					10.4747
					10.8277
					10.4159
					10.9888
					10.8708
					11.4441
					10.7318
					10.8675
					11.0611
					11.5178
					11.1864
					12.0188
					11.0216
					10.7062
					10.7767
					10.8173
					10.8292
					11.1874
					10.5315
					10.0149
					9.20612
					11.089
					10.8093
					11.0703
					10.7937
					9.85602
					10.9739
					10.7707
					10.8211
					11.651
					10.8386
					11.0223
					10.7743
					11.6381
					11.15
					10.8914
					10.5983
					11.4684
					12.2815
					9.6424
					10.6555
					10.5657
					10.1514
					10.2931
					10.8558
					10.6963
					10.3127
					10.923
					10.3298
					10.03
					10.2629
					10.8244
					10.2251
					10.7027
					11.1114
					10.8932
					10.8496
					10.6103
					11.0486
					10.5008
					10.2413
					11.1736
					10.8722
					10.5227
					10.5075
					11.0233
					10.9572
					10.2078
					10.8165
					10.5959
					10.7892
					11.196
					10.1057
					10.8293
					11.7956
					9.58686
					10.3304
					9.6133
					10.6597
					10.7556
					10.0558
					9.83465
					9.88215
					11.1347
					11.1002
					10.5491
					10.4426
					10.7658
					10.9799
					10.2692
					10.8201
					11.0969
					10.2596
					9.27848
					10.9638
					10.477
					9.91644
					10.1363
					10.4845
					10.3143
					10.2623
					10.4863
					10.2675
					11.3988
					10.9232
					10.5531
					10.4434
					11.4604
					10.3361
					10.8878
					10.7843
					11.0359
					10.2967
					10.3464
					10.7814
					10.7804
					10.1333
					11.7875
					10.1774
					10.5817
					10.5415
					10.5992
					10.8506
					9.89984
					10.1554
					11.3364
					11.4819
					11.1569
					11.1285
					10.7989
					10.8589
					10.8355
					10.5893
					10.7758
					10.5604
					10.5143
					10.2119
					10.1565
					11.1928
					10.4151
					11.197
					10.8138
					10.0957
					11.0438
					10.7259
					10.0237
					10.7058
					10.4044
					10.2428
					10.8291
					10.3467
					10.6303
					11.0665
					10.3209
					10.8014
					10.1893
					11.0599
					11.8316
					10.8608
					10.9586
					11.2876
					10.1024
					10.7564
					12.0006
					11.1019
					11.5141
					10.6834
					11.1141
					10.6292
					10.9162
					11.1604
					10.003
					11.7204
					10.9155
					10.7692
					10.7874
					10.7794
					10.7992
					10.4932
					10.5271
					10.6714
					10.3962
					10.2557
					10.552
					10.3545
					10.4106
					11.0137
					10.8812
					9.80105
					10.4762
					10.7456
					10.7448
					10.5611
					10.6275
					10.943
					11.0485
					11.5734
					10.2785
					11.2515
					10.9319
					10.9188
					10.8027
					10.6363
					10.0596
					11.0259
					10.735
					10.3766
					10.9866
					10.8356
					10.3125
					10.7383
					10.9702
					9.92259
					10.9157
					10.6249
					10.7123
					11.3989
					11.6717
					11.6061
					11.505
					11.6535
					10.2962
					12.3239
					11.2523
					11.0854
					11.1411
					10.4498
					10.983
					11.5963
					11.0605
					11.3896
					11.7492
					10.3089
					10.4368
					10.8823
					10.5363
					10.463
					11.6342
					10.6174
					11.7266
					10.5026
					10.8058
					11.158
					10.1407
					10.4589
					10.5126
					10.5461
					10.2519
					11.0399
					10.4623
					10.3887
					10.3058
					10.6575
					10.5544
					10.2899
					10.7831
					10.7914
					10.4224
					11.0915
					10.8581
					10.3231
					10.4246
					10.7008
					9.60213
					10.8937
					10.8015
					10.8204
					10.8139
					10.8065
					10.8289
					11.12
					11.1981
					10.2806
					10.5886
					11.8286
					10.6331
					10.7827
					10.2375
					10.8741
					10.3333
					10.632
					10.6805
					10.9721
					10.9726
					10.4153
					11.4716
					11.3636
					10.6856
					10.1163
					11.4009
					10.8687
					10.6641
					10.3475
					11.0082
					10.8727
					10.8262
					9.78459
					10.8411
					10.9373
					11.0429
					10.7639
					10.5349
					10.1472
					10.2349
					10.9468
					10.5763
					10.4843
					10.7854
					10.4313
					10.7567
					10.661
					11.4519
					10.5924
					11.0747
					11.2335
					12.0955
					10.8375
					11.6419
					10.6078
					10.9184
					10.2873
					10.8991
					10.4305
					11.5158
					11.4057
					11.0254
					10.4637
					10.4481
					11.1279
					11.5444
					11.4167
					10.658
					11.314
					10.8081
					11.163
					11.1224
					10.237
					10.3902
					12.8597
					10.5507
					10.8095
					10.6591
					11.401
					10.5436
					12.3205
					10.8087
					10.7229
					11.0468
					10.5502
					10.4512
					10.7107
					10.8848
					11.0049
					10.827
					11.6086
					11.0537
					11.0891
					11.0059
					11.0503
					11.7984
					10.8354
					11.1906
					10.8001
					10.871
					11.013
					11.3825
					11.6436
					10.893
					11.3579
					11.1928
					11.5069
					10.2926
					10.5925
					11.2688
					10.5546
					11.2575
					11.8444
					11.6243
					10.8881
					10.6592
					11.9133
					13.3827
					11.5258
					11.0655
					10.6541
					11.6281
					11.629
					11.3769
					11.0325
					10.6936
					11.1287
					10.8769
					10.4849
					11.0477
					11.4221
					10.7346
					10.8692
					12.1858
					11.2608
					11.3254
					11.2202
					12.2716
					10.8204
					11.6447
					11.1805
					11.1223
					11.0669
					11.1545
					11.0071
					10.87
					11.2476
					10.7297
					10.8586
					10.6577
					10.9586
					11.4434
					10.825
					9.8761
					10.4215
					11.6052
					10.6933
					10.7748
					10.2092
					10.9621
					11.4346
					11.0239
					11.0625
					10.2428
					10.7858
					10.8079
					10.0849
					11.0893
					10.181
					11.044
					11.5922
					10.6227
					11.1989
					11.0557
					11.1189
					11.4687
					10.7958

## Sheet: Ext.Fig.1d
Relative PRMT3 mRNA level
AML	LUAD	LUSC	COAD	PAAD	BRCA	PRAD	LIHC	GBM	BLCA
8.43437	8.59906	9.63427	8.95608	7.4684	8.93786	8.01383	8.93569	8.33847	8.50885
8.55593	8.11499	9.59721	8.66166	7.59813	7.81401	8.09887	8.46109	8.80313	9.28822
9.20186	8.33676	9.99537	8.78986	7.56456	7.6406	8.3983	7.26146	9.38557	8.9191
8.9244	7.95815	9.13213	9.4499	8.34573	7.93725	8.56935	7.41924	9.42357	8.32669
9.44787	8.44284	9.92501	9.16803	7.70688	8.35296	8.71492	7.61165	9.10111	8.14795
8.67205	9.07931	9.49751	8.61755	7.94544	7.62149	8.70882	7.93022	9.36586	8.97183
7.99413	7.95887	9.24612	9.82901	7.66712	8.90713	8.21657	8.15297	9.15099	8.21046
9.60668	9.93506	9.91203	9.16544	8.06913	8.5796	7.91177	8.28383	9.58926	7.78737
8.98188	8.28116	8.54995	9.48633	7.97154	8.57784	7.96323	7.83049	9.20322	7.71751
9.37858	9.38664	8.29991	8.24828	7.9141	8.25612	8.31083	9.08583	8.95646	7.64629
8.63652	8.5359	8.98099	9.3832	8.10931	8.29143	7.92023	6.63364	10.0036	8.77194
8.31218	8.33473	10.4182	9.26292	7.51484	8.05313	7.87381	8.69849	10.0953	7.83561
8.79614	7.55749	9.42213	8.54942	8.24792	7.71994	8.43486	6.64754	9.54843	6.93371
8.68436	7.77045	9.83134	10.1395	7.97065	8.04813	8.69887	8.24039	9.27346	9.22747
9.4578	8.2576	9.71151	9.37103	7.90342	8.82493	8.4064	8.10018	8.8446	8.80883
9.60336	10.4086	9.93273	6.8452	8.19222	9.13195	8.01477	6.74567	8.46682	8.72652
9.68949	7.84782	9.04102	8.96849	7.69557	8.45818	7.95508	7.83281	9.3376	7.86615
9.39779	9.02187	9.95852	8.4456	8.53683	8.79204	7.61544	8.3134	10.623	8.58187
8.28307	9.14486	9.84862	9.5357	8.18069	8.90871	8.22066	7.41556	9.22248	9.39327
9.54494	8.67351	8.28742	7.80018	8.60974	9.55004	8.23378	8.21631	9.4816	8.32064
8.33424	8.23499	9.87912	8.91939	7.71023	8.29119	8.52672	7.15496	9.1838	8.84635
8.41923	8.95002	9.01199	8.77299	6.70729	8.36737	8.69018	7.86938	8.33568	8.54375
8.87926	8.58145	8.79475	8.09309	7.10949	8.72165	8.99092	7.56367	9.16877	7.33325
9.09221	7.78447	8.43971	9.52621	7.66307	8.39289	9.07252	8.69155	8.82079	8.08163
9.04517	7.48117	7.16689	9.21032	8.02987	8.5831	8.33898	8.24449	9.066	7.61372
8.67926	7.91448	9.64426	9.17712	7.56734	7.86381	8.13038	6.52323	9.19962	8.94873
8.79285	7.8502	8.54303	8.62484	7.93829	8.9591	8.82339	7.9704	10.5623	8.07844
8.67243	8.38482	8.52333	9.0541	7.17696	8.23098	8.22282	8.38713	8.82856	9.40053
8.74192	9.1311	9.66865	8.99153	8.07731	8.08013	8.17682	7.17828	9.3553	8.75899
8.44479	8.87618	9.70168	9.13402	7.40179	8.72975	8.38197	7.7831	8.98878	9.32644
9.49188	9.70655	10.1867	8.87776	7.37166	8.45924	8.79885	8.63855	8.79023	9.20052
9.29435	9.24637	8.70139	9.27088	6.4144	7.94636	8.09278	6.27614	9.36032	8.52321
7.66262	8.00619	8.87005	9.87981	8.11757	8.46095	8.25076	8.23604	9.615	8.69273
7.8853	9.22356	7.83093	9.31226	7.07596	8.54119	8.73019	7.46188	8.8949	8.81539
8.69133	9.05298	8.58673	9.27321	7.89306	7.6488	8.36673	8.71364	9.95341	8.04217
9.24311	9.57941	9.7155	8.87042	7.91226	7.89236	7.40399	7.87775	9.93453	8.31939
9.1218	9.03884	8.36233	8.62756	7.51003	8.38681	8.13767	9.32217	10.0118	7.60233
9.10949	8.64198	8.40893	9.88489	7.90873	6.77867	9.05143	7.51289	9.51038	7.86151
9.04739	7.90084	9.89474	9.39439	7.43872	8.47707	7.80151	7.80611	9.08354	9.41203
8.98253	8.19947	8.36935	8.99843	7.49213	9.95998	8.19002	7.73041	9.07557	8.02127
8.74226	9.03362	9.50896	8.81466	8.03259	8.7577	7.65941	7.12585	9.40801	7.97521
9.80968	10.0483	8.82186	8.78224	8.99956	8.17901	7.9205	8.70559	9.22733	9.35578
8.47429	8.58821	8.29361	8.74314	8.32944	8.82544	8.1103	8.73596	8.85072	9.42203
9.30475	8.53728	10.0245	8.88757	7.99473	8.30656	8.13504	7.97817	8.87622	8.20135
8.81239	7.8186	8.68211	10.1157	7.99826	7.35629	8.61096	8.38373	9.1489	7.72701
8.87009	7.70572	9.2349	8.3779	7.81622	8.39518	8.30876	8.63148	9.37198	8.59524
8.44517	8.76325	8.41601	8.78266	8.30685	7.69515	8.4389	7.36037	9.96803	9.06458
9.62915	8.49414	8.60638	8.0895	7.55306	8.23247	8.13586	8.26819	9.83977	8.14972
8.73338	7.96187	8.64061	9.22658	8.67473	9.12617	8.59985	6.71268	9.77408	8.36509
8.9809	8.37429	10.2853	7.91705	8.04252	8.45032	8.0261	9.17042	10.0645	9.11513
9.62445	7.93985	8.64019	8.82171	7.81195	8.44859	7.8335	7.8963	10.1736	8.98162
9.43134	8.64027	8.56008	8.56097	7.64321	8.32794	7.67807	8.37527	9.76449	8.43816
8.58848	9.18581	9.32084	7.57276	8.10744	8.55528	8.22332	7.47566	8.23898	8.8791
9.82223	8.77743	8.56426	8.92746	7.61542	7.91409	8.37224	8.67597	7.93281	9.31075
8.86215	8.61687	8.59431	8.19501	8.058	8.3227	8.26252	9.7855	8.89578	8.06588
8.40116	9.1334	8.53565	8.65976	7.71648	8.94843	8.65178	8.8524	8.91961	8.3507
9.38551	8.9387	8.93717	9.77154	7.98967	8.01376	8.40833	7.23609	9.21767	8.12507
9.32642	8.54442	8.57028	10.616	7.9686	8.54049	7.7354	8.07996	9.17254	8.72042
9.01709	9.26552	7.83136	8.59304	7.69493	9.15175	7.86161	8.47311	9.94468	7.72511
8.53047	9.50397	9.31719	9.60031	8.34606	8.50981	8.573	8.18746	9.66517	7.38679
9.22646	7.75352	8.88257	9.076	7.40951	8.14631	8.26717	8.78438	9.96434	8.08543
8.27115	9.22044	9.22909	8.84652	7.44945	8.38073	9.21628	9.18389	10.3264	7.33724
8.53481	8.36685	9.02801	10.2448	7.75834	9.03507	8.18007	7.12173	8.8896	7.50591
9.09001	7.34876	9.91078	9.70919	8.35867	8.20813	8.38192	9.01533	9.77798	7.88709
8.90318	7.94768	9.03507	8.86512	8.84784	8.17272	8.24145	8.21125	8.99917	8.60331
9.09609	8.1708	8.66185	8.95047	8.36918	8.88667	8.35518	8.24986	9.85526	7.81881
8.91458	8.47521	8.81386	8.9913	8.81322	8.05047	8.95672	8.84519	11.1262	7.50884
9.12577	8.12421	8.57141	8.94379	8.28157	8.64908	7.62246	7.90339	10.0958	9.08497
8.78584	7.794	9.32263	9.0896	7.79673	8.3305	8.47837	8.78755	9.27124	8.23389
8.8114	8.37046	8.09148	8.39493	8.10458	8.99667	8.45265	8.55557	9.49533	7.95627
8.67669	8.51261	9.70039	8.52408	7.8054	7.97479	8.74525	8.19563	9.22815	7.00267
9.43112	7.75654	9.53856	8.35516	8.02832	8.15253	8.71977	9.31597	9.41816	7.94398
8.60592	8.09775	9.32005	9.24033	7.79235	9.11905	8.36166	7.8053	8.88964	8.28986
9.09504	8.37115	9.14434	9.0044	8.10656	8.32054	8.34524	7.59321	9.2821	6.51824
8.54731	7.38914	8.86862	8.52139	7.85063	8.69051	7.82669	7.72415	10.1472	7.71765
8.91817	8.86968	10.075	9.32193	6.42258	8.2214	8.35967	9.43887	8.27575	7.36758
8.51323	8.86493	7.9376	9.92795	7.63917	8.61626	8.76995	9.08356	9.71428	8.79371
8.88348	9.59304	9.11218	8.62113	8.08066	8.28378	7.7967	7.94263	9.76152	8.47935
8.92029	8.6113	9.37334	9.53741	8.43684	8.23913	8.08689	7.70983	9.25225	9.47035
8.83246	7.85167	9.51508	8.3597	8.09267	9.35743	8.32821	8.2076	9.59593	8.98764
8.5264	7.74172	8.62723	9.51871	8.24801	8.87463	8.05815	7.97154	8.61016	8.48154
8.7176	8.87407	8.63937	9.42469	8.29792	8.36255	7.87687	8.62397	10.0467	8.47518
8.8573	8.28753	8.56658	8.40204	7.86228	8.32324	7.52768	9.0616	9.47225	8.64104
8.7158	8.89318	9.69392	9.27681	7.78582	8.67866	7.85323	7.84963	7.56604	8.38782
8.63858	8.81813	9.14344	9.08254	8.54908	8.87176	7.61724	7.94145	8.86346	8.16478
8.85044	7.98627	9.09147	9.6461	8.42608	8.11545	8.61881	8.06835	9.44477	8.96333
8.3712	8.15309	8.36084	9.31823	7.94016	8.31638	7.73989	8.11968	9.74687	7.45243
9.20236	7.77255	8.91119	8.44301	8.09483	8.05235	7.92094	8.44153	9.59851	8.20158
8.68231	7.78316	9.61228	9.12093	7.96898	7.91312	8.34704	7.36451	10.7114	8.31524
8.57961	8.84393	7.84264	9.09448	8.21311	9.0439	8.17166	7.36874	9.50512	8.26076
8.46487	7.9824	9.4023	8.96427	8.7236	9.11548	8.5575	7.93515	9.63996	9.09502
9.28364	9.49212	8.44158	8.88239	8.23307	9.33429	8.61583	8.02233	9.73976	7.24097
9.39273	7.67332	9.37661	10.447	8.1099	8.26481	7.79293	8.13908	8.99726	8.77074
9.39788	8.92224	8.38566	8.86553	7.95128	8.83069	8.1477	8.14404	8.85193	8.23934
8.7692	8.73594	8.34262	9.17286	7.85834	9.6856	8.47403	7.40985	8.82537	9.86058
8.85852	7.94098	9.54968	10.3605	8.52213	8.51484	7.93315	7.59185	9.12484	8.07675
9.19236	9.53532	7.99599	9.07232	8.1867	8.44667	8.06314	8.04018	9.98684	8.81175
9.22948	8.38116	8.33111	9.38819	7.97782	8.99049	8.51164	7.3861	9.82881	7.13232
8.91896	7.503	9.04179	8.31303	8.11938	7.91986	8.47005	8.50671	8.94848	8.06268
8.60383	7.85064	9.14315	9.2711	7.88878	8.97935	7.86164	7.49283	9.0831	9.00617
8.81957	8.84809	8.71254	9.38758	8.59219	8.82311	7.82472	8.70029	10.2656	7.94322
8.92584	8.65174	9.78432	8.26526	7.60248	8.75386	7.71959	8.47671	9.92854	8.63995
8.56624	7.78272	8.98639	9.52015	8.45245	8.92919	8.1533	8.44064	9.69932	8.64112
8.57647	8.14505	8.98557	9.63197	8.01496	8.22508	8.44515	8.59114	9.24226	7.47569
8.91867	7.90285	9.25584	9.32346	7.87915	8.3067	8.25258	9.95368	9.95549	9.33917
8.72063	8.6723	8.73549	9.10517	7.86451	8.98524	9.09336	8.20937	9.26325	8.70932
8.91445	8.54148	8.84043	8.7935	8.76729	7.58302	7.75888	7.69832	8.75948	7.55203
8.73412	7.98444	9.4424	8.85339	8.03125	9.86303	7.83291	8.85523	8.38878	8.6566
8.11398	7.75934	10.0707	8.09964	8.62522	8.29299	8.53484	7.44542	9.80399	8.24154
8.61352	8.44588	10.3423	9.64182	8.19832	6.55969	7.78827	7.98115	9.67824	8.0242
8.31191	8.22776	9.36899	9.19707	8.17401	6.29654	8.24531	7.73065	9.02023	8.95345
9.22922	7.79234	9.15053	9.75902	8.60121	8.10065	7.55215	8.73278	11.118	8.87848
8.89389	8.03413	8.85723	9.30484	8.03189	8.04156	7.65209	7.18245	9.14345	10.0036
7.526	8.42326	9.81266	8.59051	8.80797	8.40532	7.50331	7.58572	9.9185	8.52197
9.48185	8.12597	8.90775	8.9933	7.81182	8.26222	7.85175	7.52453	9.51651	9.05359
8.86115	7.53969	8.50075	8.06112	7.3994	8.20845	7.9457	7.2762	9.23517	8.51394
9.07681	8.36971	9.37162	8.5796	8.29657	8.80453	8.29312	8.32416	9.79438	8.33223
9.04233	7.75712	9.0633	9.03588	8.63136	8.08047	8.46547	6.63258	9.83794	8.06129
8.67888	7.76802	9.45806	7.97404	8.23862	8.4231	8.63982	7.01704	9.68755	8.36435
9.77341	7.84078	8.38277	8.65251	7.80677	7.69283	8.17127	6.91211	8.83339	8.26596
8.92358	8.45289	8.98375	7.62856	8.32997	8.421	8.34546	7.58384	11.1266	8.42787
9.25729	8.39634	9.96118	8.83534	7.93424	8.85678	7.91674	7.46352	9.58544	7.50147
8.4715	8.06735	10.0631	9.05376	8.91815	9.04453	7.84254	7.62939	9.9568	8.6985
8.7891	8.30659	9.1422	9.23669	8.04889	8.35521	7.70763	7.43607	9.08854	7.52692
8.52699	9.77263	8.62215	8.82099	8.13065	7.66339	8.01356	8.56375	9.75957	8.30983
8.31956	9.49551	8.92537	9.41228	8.25185	8.58467	8.02828	8.49139	9.06493	8.12591
8.99436	8.67054	8.01566	8.40372	7.49805	9.29947	7.94485	8.52864	8.96285	8.93549
9.60249	8.40227	8.37649	9.04922	8.09059	8.75503	7.92319	8.56324	9.47518	8.24268
8.49194	8.57861	9.16096	8.20214	7.81062	7.1521	7.75856	9.08464	9.24631	8.06848
9.26912	8.70117	9.73199	9.65347	7.72292	8.031	7.70135	7.54693	9.6392	8.00443
9.42297	8.46386	8.71122	9.5055	7.74864	9.61312	8.59864	8.15499	9.64332	8.13572
9.48615	7.70861	8.99611	8.78849	7.64385	7.88881	7.86293	7.75447	9.8373	8.76655
8.95947	8.86618	7.93859	10.3195	8.415	8.53121	8.11668	7.21877	9.58439	9.03061
8.76248	8.03148	6.94107	8.76961	8.49777	8.3141	7.97335	8.7048	9.88854	8.45915
8.75089	8.42066	8.46374	8.89188	8.89718	8.47416	7.83938	8.25619	9.65676	7.27729
8.16089	8.21432	10.043	9.51617	8.11739	8.06536	8.54262	7.31737	8.92381	8.6041
8.77384	7.67299	9.58324	9.0287	8.17674	7.67673	7.98838	8.32285	8.31024	7.99058
8.80041	8.32371	7.8098	8.97096	8.0586	8.51168	7.50114	8.00309	10.7736	9.07311
9.69396	7.96214	7.80053	8.98597	7.95325	9.46245	7.96999	7.65697	9.77901	9.15665
8.26421	8.38772	8.47242	9.55842	7.83718	8.85205	8.04608	8.47672	8.54064	8.21371
9.22317	8.25258	8.44178	9.65864	7.72793	8.74463	7.69708	8.46719	9.49703	8.00115
9.05223	7.94644	9.32551	9.79802	7.82883	9.50676	9.14253	9.0223	8.95429	7.93649
8.04148	7.67113	9.18819	9.95307	7.72469	9.14131	8.6311	7.37647	10.0557	7.96818
9.54468	8.63117	8.17562	9.41857	8.10088	8.15295	7.83196	8.17714	9.11136	8.21458
8.4506	7.91492	9.04631	9.07861	8.20658	8.67041	8.28807	8.28477	9.51883	8.61738
9.39843	8.46898	8.25736	8.74887	7.91449	8.86183	7.63928	7.59791	9.02309	5.00841
8.46377	8.7002	9.11951	8.42174	8.4193	8.48241	7.64075	5.35521	8.98269	7.79419
8.56939	8.12565	8.45854	10.1027	7.57184	8.13769	7.92409	8.26559	10.4099	7.97518
8.98036	7.90968	10.2774	9.22129	7.26006	8.05615	7.7117	8.28148	8.82026	8.4383
8.93119	8.4247	10.0284	10.2271	7.74649	7.91713	7.84016	7.39389	9.29943	8.66824
7.64983	8.44636	10.1301	9.32955	7.86094	8.5121	7.25662	8.6963	8.66583	8.21188
8.86519	7.68158	8.8411	9.20624	7.31643	7.91857	7.72957	7.57676	9.13446	7.95557
8.3809	8.58242	8.40869	10.6042	7.49466	8.74738	7.79134	8.40515	9.77111	7.9956
9.10585	8.10032	9.6384	9.25508	7.69595	8.43162	7.2648	6.83327	9.86152	8.34372
9.27751	8.98308	9.86702	9.23737	7.70986	8.9303	7.00138	8.20867	9.88485	7.10648
8.7512	9.14129	8.16578	8.98691	7.54522	8.77698	8.11882	6.91609	9.56992	8.46318
8.41592	8.37433	8.243	10.2665	8.00928	5.78325	7.33518	7.50373	9.01706	7.79471
9.40228	8.24858	8.76601	9.02646	7.52995	8.04434	7.73409	9.89009	9.74306	8.71942
8.10204	8.1608	8.49963	8.54885	8.26028	8.74906	7.88567	6.56542	9.34521	8.17923
8.87944	8.41372	8.24714	9.33826	8.0263	8.33377	8.11364	7.83654	9.80819	8.4971
9.31181	7.7719	9.72827	9.06108	7.94622	8.39385	8.18824	8.27664		8.43211
8.1542	8.18235	10.3029	6.75781	8.26851	7.45186	8.11737	8.53162		7.97124
8.48884	8.5455	9.95361	8.8986	9.13443	9.24802	9.11623	8.97634		9.59816
9.17041	8.71936	9.58694	9.83552	7.70435	9.00845	8.06222	6.35986		8.54025
8.78092	8.32186	9.41503	9.86791	7.67283	9.28379	8.20705	7.75274		8.40568
9.38816	8.50018	9.11253	10.6337	8.08804	8.30122	7.95535	8.58169		9.12076
8.79481	8.61674	8.98622	10.3079	7.50198	7.98572	7.34837	8.46147		8.68169
9.45993	8.22192	9.51819	10.0504	7.54544	8.35551	7.68449	7.67134		8.07415
8.63572	8.17415	9.15518	9.43852	7.93442	7.97634	7.62648	8.39424		8.25574
9.13706	8.34187	11.0792	9.34913	8.16383	8.62029	7.90292	8.18236		9.44298
9.21673	7.76569	8.68679	8.88252	7.58073	8.21806	7.73367	8.12		8.13115
9.37099	9.66605	8.14503	9.33685	7.87112	7.57941	8.38299	7.73495		8.50578
8.52226	8.70309	8.83233	6.80729	7.9664	8.98718	7.87376	8.01298		7.31588
	7.99178	9.29925	8.57418	7.55891	8.61791	7.6075	9.07816		8.44746
	8.49644	10.2084	9.22617	7.74282	8.50009	8.06387	8.10347		8.19412
	7.74939	9.45277	7.28447	8.19653	8.63275	7.6931	9.16778		9.3235
	9.06773	9.84346	9.20411	8.25933	7.98933	8.12309	7.90064		8.44829
	8.70377	8.43056	8.55402		8.45167	7.89958	8.32131		8.33623
	8.36008	8.40151	8.62757		10.1339	7.66911	8.39099		8.37307
	7.70326	9.40239	9.35378		8.05084	8.0021	7.7331		7.58028
	9.03289	9.67999	8.68731		8.72406	7.91322	8.11624		7.57284
	7.67387	8.23733	8.75639		8.11247	8.02991	8.1815		7.99807
	8.93631	9.091	8.52176		8.16585	7.17187	9.40887		7.45324
	7.70298	9.4363	8.24043		7.89153	8.14385	8.86526		7.5678
	7.85797	8.88473	9.35372		8.9657	7.76906	7.52049		8.25841
	9.10493	9.17389	8.94238		9.57037	7.94923	6.88962		8.64471
	8.08503	9.2276	9.25632		8.68477	7.43357	7.92744		8.01015
	8.64443	9.513	9.1803		8.72951	8.49847	7.93136		7.81027
	8.34371	9.41436	8.93799		8.69356	8.28667	7.43156		7.01593
	8.63752	9.39538	8.74249		8.26746	7.77407	8.39053		9.23607
	7.23158	8.43465	9.00248		9.10532	7.84341	8.41438		9.01189
	8.65393	7.88275	8.34484		7.86356	8.46454	7.38528		7.63204
	8.43261	8.15743	9.18494		9.123	8.25913	7.52859		8.74991
	8.1294	9.93896	9.61344		8.87958	7.98674	6.43778		7.84501
	8.51312	9.10749	8.2166		8.34729	8.04689	7.03788		7.21959
	7.57603	7.69992	8.27982		8.64467	7.93653	7.92364		8.59878
	8.34447	8.26031	7.96968		9.43004	8.68904	8.70105		7.745
	8.7092	8.31316	7.87391		8.59099	7.72113	5.83632		8.59332
	8.93886	8.69949	8.80365		7.91985	7.78218	7.26707		8.44646
	8.45473	7.55958	6.91526		8.56575	7.78541	7.84499		8.78652
	8.60417	8.57503	8.88184		9.39888	8.10463	8.69864		7.50531
	8.58922	8.6176	9.66156		8.42636	8.40238	8.6305		8.76134
	7.641	8.06346	9.43281		8.20912	8.49175	7.64357		8.18362
	8.07925	9.72897	7.63914		8.07038	8.65945	8.10077		8.42603
	7.8754	9.52338	8.32675		7.54132	8.17771	8.26376		8.49181
	8.31451	7.78164	8.70969		8.53158	8.13844	6.50762		7.79037
	8.36913	9.04607	8.61749		8.37644	8.36741	6.50728		7.36075
	8.84346	8.698	9.44974		7.89757	8.24917	8.03352		7.58161
	7.99876	8.61359	8.80971		8.57377	8.22882	7.51276		8.67843
	7.85042	9.34864	9.44253		7.42256	8.18173	7.16728		8.30207
	9.12588	9.07071	8.28962		8.23331	7.17152	7.74296		7.73478
	8.90066	8.53259	8.20928		8.8828	7.88888	7.00246		8.41699
	9.05019	8.19774	9.98983		8.65185	8.21854	8.11998		7.72754
	8.04194	7.71475	8.95688		9.10658	8.25422	8.00231		9.21077
	8.28173	9.01438	7.16815		8.58441	8.14583	8.45311		8.11674
	8.18664	9.1861	7.69652		9.05675	7.85575	7.96224		8.84946
	8.1815	8.71045	8.76702		8.18574	7.94353	8.05044		8.26309
	8.49414	8.83205	9.34376		8.38334	7.2939	7.23594		7.60276
	7.37047	8.904	9.45701		8.00526	6.90215	7.22373		9.30808
	7.9119	9.60108	7.78234		8.76351	8.29985	7.94481		8.94757
	8.38027	9.77246	8.7895		8.98101	8.05179	8.06833		8.74819
	8.04432	8.42567	7.68298		7.64048	8.33534	7.96351		8.88999
	7.8838	8.85304	8.63796		8.33672	8.36753	7.65025		8.44896
	7.82154	7.95186	9.49859		8.36715	7.00972	8.14597		8.40176
	8.28594	8.60256	9.36901		7.95072	8.96653	8.41048		9.40676
	7.97231	8.93224	8.21359		9.69033	8.70782	7.81872		8.34595
	7.41057	8.86251	9.15405		8.59707	8.62752	7.91155		8.74
	8.53402	8.71546	8.53861		8.12178	8.7816	8.49945		8.40128
	8.20862	8.80186	9.02599		8.93387	7.91196	8.51052		7.75543
	8.09659	8.85054	10.0939		8.80757	8.47054	7.91533		7.48599
	8.73079	8.14216	8.90368		8.35082	7.86646	7.76208		7.84759
	7.47616	9.00125	8.74287		8.3017	8.00192	7.86842		8.78286
	9.21129	8.9291	8.47609		8.62173	8.49754	7.74581		7.76612
	7.6497	9.49377	9.2304		7.5233	8.06853	7.44316		8.21302
	8.16943	8.71169	8.4904		8.43211	7.75225	8.20949		8.93519
	8.81564	9.06142	9.18055		8.49361	8.23925	7.60481		9.29029
	8.19084	9.51732	7.65878		7.99925	7.8969	8.69252		8.55459
	7.7082	7.42774	8.51765		7.72856	7.80383	9.99752		9.5088
	7.25175	8.09242	8.39361		8.92532	8.51306	8.72157		8.58832
	7.39329	9.50428	9.15621		8.3086	8.79139	7.40518		8.61649
	8.74662	10.0177	8.79167		8.68839	8.31531	7.12059		8.61809
	8.46032	8.81398	8.90763		8.23753	8.2539	7.86806		7.85449
	8.91233	8.90694	8.89643		8.80895	8.42269	8.53763		8.29143
	8.33418	8.91332	8.09964		8.83227	8.18061	8.82903		8.39542
	7.93874	8.37267	9.1804		7.93461	8.23522	8.34093		8.52731
	8.22277	9.11795	9.83333		8.1775	8.03981	8.04143		8.10125
	7.98416	7.98264	7.95359		8.71613	7.59039	8.02875		5.10834
	7.42461	8.7917	9.33177		8.30811	8.29741	8.10033		8.51617
	7.95399	7.94148	8.49738		7.8888	8.29383	7.50428		8.50484
	8.65749	7.88169	9.31802		8.71606	8.31418	9.15432		8.58317
	8.6208	10.2266	9.07764		8.27433	8.31846	7.70329		7.39938
	9.20503	8.84394	9.44123		8.27668	8.66127	8.09813		8.59288
	7.36554	8.71458	9.73873		8.45434	8.11347	7.21736		8.51
	9.0841	9.20042	10.4653		8.25861	7.99965	7.41535		8.4912
	7.92971	8.52467	9.72612		8.31503	7.98844	6.30826		8.60114
	8.32909	9.08501	8.27293		8.92718	8.1495	7.31995		7.49993
	8.29075	9.25584	8.37356		8.34211	6.616	7.92823		7.9718
	8.63478	8.50957	9.17705		8.33691	7.67035	7.57065		7.71176
	9.08774	8.60515	9.24446		7.99711	8.69907	7.9694		8.60081
	7.58725	8.0904	8.88103		6.77653	8.19368	7.43993		8.13695
	8.737	9.97275	9.00722		8.06871	8.67316	8.19597		8.77472
	8.58554	9.33117	7.93015		7.88878	8.56196	8.03655		8.39349
	8.80539	8.64918	9.11691		8.1556	8.16679	7.69886		8.90854
	9.83182	9.90253	8.74995		8.49614	8.2511	6.05212		7.81104
	8.20439	9.30634	9.8657		8.06868	7.70831	7.64272		8.34558
	8.84516	8.64816	8.81851		7.31384	7.56823	5.79174		8.51548
	7.89762	9.74421	9.4701		7.27946	7.93627	8.91583		9.13606
	8.46309	8.58896	9.13152		7.65803	8.05851	8.62934		8.57265
	9.07015	9.40319	8.79712		7.31625	8.09155	7.23467		8.5061
	8.73476	8.73727	9.36963		7.33751	7.80326	8.52637		8.2574
	8.21148	9.09983	9.9254		7.70716	8.10237	7.5435		8.95882
	7.84107	8.38666	9.40584		8.27533	8.24015	7.38622		8.30099
	7.71933	8.97594	9.45484		8.14384	8.67137	8.47122		8.26411
	8.79028	9.35974	9.54697		8.03685	8.0238	8.31247		8.91755
	8.87669	9.59163	8.29383		7.73443	8.16193	7.99539		8.70621
	8.53287	9.24938	8.4768		7.91945	8.35994	7.40766		9.00383
	8.31083	9.18424	9.02926		8.59504	8.44219	6.8613		8.61169
	8.17194	9.70815	9.40226		8.45821	7.97472	8.25125		7.65999
	7.93248	8.44401	8.52791		8.32163	8.09396	8.28952		8.51781
	8.86006	8.85104	9.38473		8.50124	7.92026	7.46419		7.66213
	8.26429	9.13915	9.57552		8.39149	8.35484	7.57345		8.61365
	8.0581	9.55194	8.4456		9.06828	7.74236	8.55916		9.83984
	8.75691	10.1925	8.79877		8.11374	7.7654	8.02413		8.20213
	8.46956	8.98815	8.60874		8.52179	7.4987	7.69097		8.58422
	7.81775	9.93668	8.75016		8.30464	8.75116	8.13521		9.19115
	8.74166	9.90994	9.0121		8.42275	8.2233	8.40572		8.81834
	8.4561	9.8389	8.2461		8.48667	8.06759	7.56461		8.62629
	8.99816	9.11837	9.43069		8.08149	7.97476	7.48667		8.46079
	8.02691	8.95471	8.9038		8.50247	8.01125	8.62771		8.05257
	8.25886	9.17002	8.48342		7.7349	8.38112	6.83518		8.19022
	8.22707	9.35302	9.2185		7.9271	8.26969	6.87502		7.67672
	7.34588	8.0052	9.21881		8.40505	7.92304	8.48948		8.20429
	8.91245	9.38804	8.98438		8.54115	8.12879	7.7446		8.28224
	7.83527	8.95143	9.22385		8.00329	7.82503	7.97154		8.25876
	9.85805	8.81301	10.7345		8.76611	7.86003	8.2818		8.09194
	7.69786	9.74145	9.46899		7.89721	8.27272	8.35093		7.561
	7.83249	8.50758	7.86516		7.36819	7.97409	8.30784		8.63645
	7.90884	8.91704	9.70725		7.98103	7.81912	8.00868		7.70233
	8.11319	9.13317	9.50876		9.21878	8.70093	8.2868		7.93486
	8.45225	9.09673	8.58776		8.64625	7.9148	8.61678		8.30044
	8.25171	9.31102	9.94061		8.1188	8.03852	7.89953		10.1063
	8.92001	9.81507	8.29267		8.35475	8.19956	7.90859		9.34831
	9.0339	9.20868	9.59522		8.67178	7.8484	7.14583		8.4406
	8.42389	8.51105	9.49615		8.27649	8.06464	7.00256		6.65264
	8.73484	9.71815	9.41622		10.7628	7.88048	8.17025		7.36756
	8.65834	9.7444	8.69944		8.64169	8.55625	7.51503		8.06879
	8.99352	8.94891	8.73642		7.82658	8.34413	7.90014		7.77264
	8.52088	9.70992	9.28091		8.83093	8.66034	7.89588		7.92593
	8.31155	9.06428	9.52859		9.37397	7.96304	7.57043		8.59354
	8.60431	8.43325	10.2032		7.9722	8.5269	7.00477		7.7087
	8.196	8.54359	8.40106		8.00505	7.8866	7.46271		8.82214
	8.16073	9.70099	8.63773		8.32114	8.36099	7.94543		8.54437
	7.59446	8.2779	9.26487		7.86978	8.1053	8.46015		9.30873
	8.54847	8.57477	9.22522		8.1578	8.19801	7.23506		7.90149
	8.61288	8.83255	8.16331		8.54468	8.34134	7.97349		7.85327
	8.98681	8.78552	9.59655		8.58532	9.28893	7.19274		8.75766
	7.85852	8.8918	8.70556		9.11091	8.28849	7.14208		8.4416
	8.90123	8.44968	8.48382		9.3446	7.17616	7.76313		8.67515
	8.52316	9.40299	9.23636		9.16937	7.25085	8.46618		8.0318
	9.06594	8.22833	9.90032		8.80212	8.2379	7.78053		7.79062
	8.74043	9.46875	8.76005		8.41668	6.63869	8.3576		8.33051
	8.31395	9.80184	8.97321		8.03634	7.36435	8.31505		7.88118
	8.01422	8.93915	8.63221		8.6405	8.12905	7.38651		7.94376
	7.91162	9.20975	8.31383		7.50504	7.03051	7.5922		8.73768
	9.20429	9.3518	8.80478		7.81345	8.19086	7.83122		8.15162
	7.54239	9.25594	8.50456		6.93849	7.57365	8.69705		9.19855
	9.00233	8.07386	10.56		9.37652	7.70668	8.35146		7.7046
	8.26502	9.58676	9.49054		8.79269	8.18091	7.74273		9.49034
	7.76083	9.13123	8.65043		8.36684	8.28749	7.78768		9.01726
	9.64566	10.3138	7.98141		8.54453	8.38063	8.20452		8.84123
	7.8594	8.91639	8.9384		8.42813	8.30932	6.91291		7.85169
	8.20752	9.05876	9.33537		7.77034	8.00181	7.16012		7.931
	8.84653	7.7868	9.59603		8.53307	8.7681	8.14517		7.46028
	8.92761	9.0686	7.3431		8.65716	8.01946	8.61829		7.7488
	8.56214	9.37824	8.69893		8.22937	7.75322	8.0063		7.47169
	9.03054	8.49783	9.2923		7.94413	8.42408	7.90652		9.13796
	8.74096	8.24618	8.93096		8.1162	8.28734	7.86516		8.00706
	9.69242	8.01765	9.32963		8.77045	8.16576	7.37732		8.26209
	8.55459	7.96973	8.34118		8.41335	8.73081	8.1176		7.78763
	9.50362	8.51828	8.17973		8.85066	8.3709	8.13631		8.59102
	8.31699	9.36951	9.49335		8.54868	8.34806	7.91254		7.10928
	7.96336	8.09074	9.60184		7.58644	8.42602	7.70503		7.49379
	8.3864	9.58507	8.66015		9.20646	7.74434	8.2042		9.63251
	8.04683	9.72775	9.09192		8.68409	8.71978	7.63819		6.88401
	9.08021	8.17796	9.24069		8.35391	8.04384	7.96195		8.53664
	8.50034	8.42056	8.84571		7.43936	8.32758	8.29571		8.97543
	8.6896	8.74675	8.68409		7.76666	7.9952	8.01221		7.77776
	8.78664	9.08141	8.41187		7.1626	8.18979	8.09847		8.87471
	7.48419	8.31014	8.06399		8.14223	8.04403	7.48686		8.14587
	8.95322	8.74426	9.52299		9.48056	7.99583	8.13019		8.77028
	7.74327	7.88036	8.53785		8.22875	7.89223	8.32988		8.57043
	8.15156	8.34579	9.02286		8.34251	7.93821	8.06083		8.56321
	7.03242	9.45432	8.58663		8.71499	7.81178	7.96378		8.71297
	8.52796	9.19001	8.70104		9.22521	7.90819	7.28834		8.37078
	8.20857	9.7278	8.87158		8.40878	7.79811	8.11484		8.27029
	8.52368	8.89315	9.34119		7.93976	7.59966	7.94244		7.50204
	7.60763	9.37345	9.27604		8.19177	7.13515	7.41989		8.2521
	8.37875	9.24076	9.66674		9.25667	7.95672	8.45338		8.01214
	8.3117	8.73776	9.45235		8.0004	7.44438	8.65531		9.08992
	8.00259	9.65184	9.90888		8.26903	8.38076	8.28658		9.02542
	8.09581	8.01292	9.18447		8.184	8.04348	8.75563		7.45617
	8.08718	9.34937	9.07633		8.97864	8.0326	7.73562		8.59337
	8.69169	8.76142	9.44918		8.44145	8.15818	8.06861		8.54438
	8.30918	8.35312	8.73279		8.78257	8.34306	8.24563		8.00193
	8.16597	9.3271	9.53124		8.15984	8.07125	7.5475		8.63846
	7.76463	9.32096	9.45561		8.24145	8.23234	8.12578		9.07762
	7.93939	9.34826	8.76224		8.26966	8.15641			8.48005
	7.84892	8.22805	8.68553		7.80349	7.97485			8.13322
	8.74828	9.01338	9.02235		8.24953	8.2634			9.24433
	8.25508	8.27272	9.33178		8.98257	8.27443			7.57889
	7.32944	8.63282	8.66687		9.42281	8.04662			7.30966
	8.7126	8.51084	9.22268		8.99942	8.3756			8.66612
	8.38178	8.64623	9.45225		7.4886	7.99551			8.21744
	8.67816	8.33723	9.14666		9.71844	9.00794			8.89747
	8.44729	8.61984	9.72277		9.08665	8.91572			7.10235
	8.09983	9.22831	9.55882		8.70731	8.22729			8.93078
	8.65018	8.65674	9.91384		8.6263	7.92045			8.19864
	8.84853	8.89241	8.96418		9.09797	8.46694			7.93925
	8.06203	8.4892	9.45701		8.23392	7.89513			8.57688
	8.34737	9.1676	8.59519		7.69852	8.1566			8.81868
	8.8461	8.41523	9.18829		8.40127	7.79886			8.998
	8.10056	8.22564	8.55859		7.51438	8.29802			8.84689
	7.9928	8.20494	8.85175		8.255	8.09572			8.03688
	8.18853	8.63209	8.73064		7.92513	8.14599			8.17226
	9.44831	7.84585	7.78546		7.37274	8.12114			7.72708
	8.23711	8.16029	8.09385		8.38632	7.71271			7.82715
	7.97981	9.36459	8.84997		8.1959	7.65031			8.85126
	8.09837	8.78154	8.83246		8.3936	7.936			8.97179
	8.23634	7.84491	8.32414		7.95029	8.67257			8.31143
	7.73573	8.6803	8.81483		10.0997	7.61648			7.52425
	8.0762	9.31051	9.19466		7.86646	7.56631			8.3509
	7.55533	9.24503	8.4778		9.30435	8.28577			9.18132
	8.2398	8.41605	8.78326		8.12326	8.00356			8.12448
	7.58526	8.69041	8.79698		9.14378	7.99527			7.85072
	9.03735	9.26238	8.28865		7.92862	8.23496			8.64708
	8.57212	8.72775	8.83099		8.75331	7.96823			8.70588
	8.19584	8.63962	9.0518		8.10188	8.26822			9.11461
	7.91953	8.39045	9.56539		10.1536	8.26912			8.49817
	8.41391	7.75255	8.8716		8.59479	8.1504			8.09298
	8.66445	8.04611	9.38258		8.4198	8.1226			6.83383
	8.53274	8.36296	9.4452		9.53367	8.07925			8.05983
	8.66594	8.64193	8.05342		9.31085	8.62759			8.86444
	8.14551	7.97441	9.8894		8.60478	8.2931			8.9307
	8.09829	9.4553	8.79091		8.35235	7.57316			7.57845
	8.08065	8.95186	8.48013		8.33433	8.79107			7.89365
	8.43647	8.60889	9.34708		8.16986	8.04359			8.44393
	9.28945	8.40589	8.49187		8.19426	8.39247			8.19117
	8.79349	7.82942	8.9747		8.15909	8.74387
	8.35188	8.95624	9.1565		8.42345	8.01373
	8.94017	8.44535	9.43779		8.9141	7.80743
	7.88657	7.76131	8.54769		9.36291	7.57014
	9.7978	9.17375	7.26522		8.48219	8.1457
	8.21282	9.80857	8.95289		8.18382	7.94132
	7.74758	9.14129	8.77433		8.62753	7.82828
	7.89473	8.72625	7.65654		8.67808	8.0274
	8.4609	8.47061	8.27828		7.91895	8.02849
	8.34368	9.80892	9.75222		7.82229	8.62565
	7.6203	8.28964	8.79799		8.90278	7.18086
	8.13346	8.36961	9.28571		8.98869	8.46166
	8.08573	9.78534	9.51301		9.47166	8.08089
	8.34767	8.95968	9.06408		8.91465	7.877
	7.70143	9.14104	8.94804		8.02805	8.34235
	8.79147	8.93784	8.4055		8.98167	7.94843
	8.82472	7.89556	9.39791		8.38074	8.05227
	8.58542	9.57151	9.25999		9.17824	8.07779
	8.95809	9.2061	7.78647		8.81349	7.85068
	8.42446	8.07265	9.15506		9.15938	8.26042
	9.06485	8.67152	9.14714		9.24317	8.0079
	8.04126	8.68891	9.31789		8.03282	7.63044
	7.43533	7.90376	9.38457		8.61082	8.09447
	8.02861	8.91332	9.17167		9.15381	8.84316
	8.48239	9.20619	8.94534		8.74922	9.54449
	7.2965	8.25241	8.35776		9.05384	8.09536
	8.39039	9.07167	9.23552		8.00391	7.97708
	7.54364	8.71508	9.85992		8.48073	7.88071
	7.92649	8.68412	9.45096		9.1819	7.61995
	7.62531	8.98601	9.52678		8.87481	7.89356
	9.00775	9.64526	7.53331		9.40737	7.32481
	9.22116	8.64519			8.97846	8.61362
	8.51314	8.57207			9.60633	8.19247
	7.68703	8.51039			8.41709	8.18099
	9.66804	8.76084			7.89554	7.57416
	7.75049	8.64944			7.51928	8.17568
	7.75792	9.30054			9.28405	8.32155
	8.54639	7.93288			8.36364	7.86016
	8.50195	7.68025			7.89459	8.89585
	8.52933	8.0562			8.65887	7.94212
	8.53	7.9301			7.89088	8.42314
	8.14023	8.12499			7.97265	8.56864
	7.80846	8.49273			8.9976	7.58789
	8.2463	9.13979			8.39835	8.51193
	8.33778	9.5706			9.3405	8.02642
	7.39994	8.6764			9.27268	8.73223
	8.0257	9.31063			10.611	8.24723
	8.2881	9.23478			7.98922	8.01928
	8.54249	8.33666			8.23555	8.39
	7.86761	9.21329			8.11465	7.83859
	8.37646	8.5595			7.49517	8.90139
	8.95874	7.78674			9.10541	8.14805
	8.44385	7.86226			8.02354	8.68176
	7.66519	8.80528			8.32085	7.91355
	8.19558	10.2377			7.45086	8.306
	8.97204	8.01318			7.50542	9.03238
	7.52745	8.01773			8.04344	8.65944
	8.55472	8.49663			8.88657	8.21931
	8.80177	9.527			7.2846	8.79382
	8.54736	9.39389			8.24304	8.67843
	8.2404	9.17			7.39165	7.77543
	8.20081	9.10168			8.48223	8.62869
	7.99907	8.70831			8.24562	8.28608
	7.60815	8.53173			8.62069	8.07724
	8.51797	8.87709			9.03821	8.34786
	7.95729	9.28061			8.89362	8.07256
	7.76459	9.45738			8.07452	7.50379
	8.47376	8.46204			8.10553	8.65488
	8.31843	8.31247			8.8997	8.13627
	8.29849	9.81559			8.55396	8.02801
	8.26876	8.94166			8.36987	8.03293
	7.41734	8.47932			8.53273	8.57352
	7.52402	10.9716			8.49802	7.88195
	8.45046	8.48454			7.85575	7.73353
	9.07141	9.24585			8.45429	8.08689
	8.06772	9.01172			8.15591	8.01173
	8.98734	8.22679			8.70585	8.02662
	7.64479				8.28674	7.87773
	8.061				8.32477	7.46093
	7.99731				8.48027	7.90557
	8.67958				9.07898	8.53371
	7.78421				7.36232	8.32812
	8.86026				7.85058	7.81842
	7.77129				8.48347	8.24328
	8.1716				7.06825	7.92534
	8.2525				9.0366	7.54394
	8.51734				9.21039
	7.76679				8.75663
	8.00141				8.78099
	7.95514				8.39106
	8.05787				8.61009
	8.55354				8.21644
	8.32173				8.7851
	8.31015				8.89152
	7.38221				8.04897
	8.8054				8.59019
	7.66629				8.15778
	8.28236				8.31041
	7.95298				8.02782
	8.70034				7.75028
	8.34524				7.90946
	7.58788				8.01614
	7.58734				8.18636
					9.07147
					7.69239
					8.08489
					6.46521
					8.17957
					7.43665
					8.5162
					8.37606
					7.68388
					8.07044
					8.00471
					8.02101
					9.27068
					9.01311
					7.74957
					8.84719
					8.39312
					8.48431
					9.11324
					8.63541
					7.46505
					7.78624
					7.75539
					7.2664
					8.29948
					7.32011
					7.99302
					8.4699
					8.23215
					8.60631
					8.81552
					8.36596
					8.3767
					7.96911
					9.57745
					8.90897
					8.31468
					8.05836
					8.08337
					7.38357
					7.21544
					8.18638
					8.9634
					8.6852
					7.8725
					8.34878
					8.51381
					7.38165
					8.30139
					7.72804
					7.884
					8.28998
					8.90985
					8.19503
					8.79008
					8.01672
					7.80731
					8.55979
					7.7939
					9.27919
					8.54112
					7.84906
					8.93664
					8.26922
					8.12268
					8.93679
					8.94195
					8.86618
					7.83185
					9.04576
					8.64208
					8.22665
					8.52032
					8.31162
					7.3532
					8.81771
					8.14273
					7.92233
					8.82974
					8.82801
					8.1647
					7.93299
					8.5894
					8.73363
					8.28665
					8.45066
					7.23025
					8.82519
					8.15697
					8.58308
					7.95358
					8.61401
					7.92794
					8.47799
					9.14031
					8.9779
					8.62682
					8.28496
					8.12568
					8.69788
					8.96398
					9.10537
					10.0747
					8.43883
					7.96916
					9.28178
					8.88109
					8.57104
					8.58337
					8.38863
					8.48357
					8.78407
					7.68846
					7.89491
					9.53955
					9.34643
					9.29151
					9.98463
					8.50693
					7.92219
					8.25651
					8.67994
					8.59761
					8.69792
					8.7137
					8.75101
					9.73305
					8.97799
					8.09613
					8.33636
					8.71381
					9.53224
					8.09135
					10.0454
					7.7538
					9.05669
					8.33275
					8.89921
					7.87009
					7.74717
					7.73404
					8.27535
					9.68224
					6.95186
					7.95019
					7.88225
					8.06509
					8.34735
					8.14731
					9.0636
					8.75354
					8.21049
					8.2381
					8.05222
					8.97956
					8.31533
					7.3758
					8.30026
					9.57657
					8.50271
					7.62479
					7.7982
					8.14167
					8.91989
					7.76367
					7.6899
					8.14981
					8.50196
					8.4319
					7.69663
					8.64517
					7.95764
					8.54779
					8.58433
					9.21458
					8.46551
					9.26725
					8.72317
					8.11478
					9.67051
					8.82991
					8.68167
					8.52894
					8.93748
					7.44438
					8.28186
					7.95117
					7.71105
					8.762
					8.49863
					8.68532
					11.1626
					9.60329
					7.92945
					8.58771
					8.29986
					8.42959
					8.43224
					8.26511
					8.00641
					9.1942
					8.05792
					7.48131
					8.25871
					8.08202
					8.62127
					8.58359
					8.0427
					8.92512
					8.53195
					8.1265
					9.22641
					8.52871
					8.63184
					8.48288
					8.50866
					8.73128
					8.93969
					7.69898
					8.48933
					8.82288
					7.3776
					8.83242
					8.06197
					9.25195
					8.15152
					8.6178
					8.81464
					8.98874
					8.67052
					8.44832
					8.53677
					8.5839
					8.53964
					8.31308
					9.68085
					8.82996
					8.77257
					8.79842
					9.14096
					8.6189
					8.88063
					9.06751
					8.98023
					9.08834
					8.46626
					8.05748
					9.37069
					7.78985
					9.09261
					9.10013
					9.5875
					8.66101
					8.57147
					9.16277
					9.00278
					7.92191
					8.38421
					8.43939
					8.40057
					8.46486
					8.65697
					8.59765
					7.73829
					8.30294
					7.65027
					8.56888
					8.48873
					8.83202
					8.04857
					7.85388
					8.24468
					8.14847
					7.99064
					8.54136
					8.95569
					8.03429
					7.71365
					8.98301
					8.67477
					8.25594
					7.82337
					8.81513
					8.81263
					9.77575
					8.78358
					8.45706
					7.94216
					7.41891
					9.01553
					9.21585
					8.01358
					9.40805
					8.81828
					8.16661
					9.81784
					7.66387
					8.24078
					7.51298
					8.19197
					8.91323
					7.93376
					8.62612
					8.93787
					8.35674
					9.15841
					8.04767
					8.26599
					8.0117
					8.5059
					8.16111
					8.44745
					8.24834
					8.90841
					8.16058
					8.54657
					8.51609
					8.41172
					8.39952
					10.2366
					8.26464
					8.63031
					8.66569
					8.91029
					8.92076
					8.19663
					8.44113
					8.88399
					8.7766
					7.77589
					9.51862
					8.06221
					8.27411
					8.58707
					9.82105
					7.98897
					8.0613
					8.26143
					8.70039
					8.24583
					8.7557
					8.52648
					7.95136
					8.41314
					8.37347
					8.59396
					8.05083
					7.62854
					9.27794
					7.97625
					7.7234
					8.63573
					9.33513
					8.62715
					8.32296
					7.89484
					8.05363
					8.49859
					8.10018
					8.3594
					9.48593
					7.86355
					7.7772
					8.83388
					8.94967
					7.57206
					8.40819
					8.97609
					8.33903
					7.95994
					7.86075
					8.45871
					8.42211
					7.8186
					8.19935
					7.78814
					8.40451
					8.63804
					8.15287
					8.21543
					8.69288
					8.6453
					9.6691
					8.3968
					9.31075
					8.19659
					8.9098
					8.48838
					8.71906
					9.26322
					8.46313
					9.17305
					8.249
					8.82955
					8.62488
					8.46458
					7.75448
					8.30883
					8.67687
					8.57878
					8.13294
					7.83924
					8.73187
					8.1735
					9.7218
					9.25641
					8.67811
					9.12742
					8.73051
					9.20886
					8.76889
					7.62252
					8.45057
					8.03914
					7.8236
					8.39227
					9.74784
					7.28935
					8.46974
					8.48712
					7.25115
					9.027
					7.25125
					8.44644
					7.95381
					8.91862
					8.44974
					9.00881
					7.49993
					8.63494
					8.53955
					8.54273
					8.6644
					9.50572
					8.31041
					8.78173
					8.09965
					9.2024
					8.55405
					9.11303
					8.01178
					8.17027
					9.10223
					9.11613
					8.48884
					8.25371
					8.19355
					8.4348
					8.74024
					8.66445
					8.65487
					8.17497
					7.62025
					8.95588
					8.74831
					8.46528
					8.41209
					8.14379
					8.44697
					8.08556
					9.22747
					8.50712
					8.81042
					7.89306
					9.35875
					8.80045
					8.10402
					8.05644
					7.95607
					9.39425
					8.32135
					8.40376
					8.15541
					9.08388
					7.80956
					7.53323
					8.72241
					7.66349
					8.13528
					8.16741
					8.71904
					8.59921
					8.76831
					8.51761
					8.06927
					8.23939
					9.16543
					8.18096
					7.8369
					8.37312
					7.84301
					9.50895
					8.10004
					7.84842
					8.56421
					8.00243
					7.8079
					7.9252
					8.54787
					8.64358
					8.34589
					8.36105
					8.07314
					7.80434
					7.96226
					7.21181
					6.5863
					7.90701
					8.41539
					7.87573
					7.16715
					7.35899
					8.79963
					8.06231
					7.69837
					7.74777
					7.90509
					7.41776
					7.73683
					7.31374
					8.19536
					8.44568
					7.33934
					8.38394
					7.89465
					8.11678
					8.0424
					8.55482
					8.6064
					8.48704
					8.35851
					8.42075
					7.53144
					8.80479
					7.65927
					8.47437
					8.6293
					6.95967
					8.05676
					8.1431
					7.39151
					8.70756
					8.12307
					8.81392
					7.9232
					7.89442
					8.05749
					7.65646
					7.2939
					7.74579
					8.13566
					8.22227
					8.04875
					8.41852
					8.97444
					8.32631
					8.41121
					7.94903
					8.73069
					8.66992
					8.08079
					9.07124
					7.50024
					7.30395
					7.27574
					8.2402
					7.67017
					7.51923
					8.36691
					8.06548
					7.72285
					8.53489

## Sheet: Ext.Fig.1e
Relative CARM1 mRNA level
AML	LUAD	LUSC	COAD	PAAD	BRCA	PRAD	LIHC	GBM	BLCA
8.42508	9.81131	9.64991	10.8264	10.5465	10.5658	10.308	10.3438	10.0731	10.4743
8.9068	10.4971	11.2206	11.0991	10.2121	10.6063	10.2192	9.64282	10.261	10.6675
8.68925	10.075	9.61804	11.1891	10.3006	10.9139	10.5499	9.79554	10.2811	10.2337
9.36148	9.89481	10.463	11.1054	10.5164	11.0019	10.1482	10.6066	10.3767	10.6437
8.71981	9.15412	10.2359	11.4446	10.406	11.2885	10.7411	10.2855	10.0909	11.1037
9.58385	10.1716	10.2139	10.8067	10.4081	10.569	10.3029	10.4687	10.5647	11.2745
10.6918	10.2575	10.8163	11.0367	10.4198	9.84784	10.5512	10.1345	10.3453	11.0776
8.72854	9.70199	10.6613	10.8648	10.1802	10.2617	10.2572	10.095	10.0743	10.3014
9.53915	9.64128	10.8189	12.2154	10.5679	9.46282	10.4594	9.82573	10.37	10.7747
9.06734	10.6751	10.3057	11.2294	10.1015	10.233	10.4443	10.1059	10.0792	10.8769
8.59552	10.6633	10.1809	10.4967	10.2822	10.7112	10.2301	10.7631	9.54702	10.7021
8.88382	9.69361	10.6814	11.3317	10.1277	10.3192	10.1326	10.1288	9.56641	10.6404
9.54596	10.2639	10.9209	11.3749	10.8356	10.3283	9.99748	10.115	10.3994	10.8665
8.43253	10.4234	10.9114	10.908	10.1542	10.1547	10.0377	10.3063	10.5987	9.97711
8.93669	10.1207	10.5353	10.5585	10.3234	9.38021	10.4678	10.709	10.1531	10.7495
10.0162	10.0095	10.6403	11.5217	10.1194	10.5869	10.3108	10.1974	10.4614	10.8124
9.70371	10.1168	9.86411	11.7896	10.5296	9.93036	10.0593	10.6857	10.585	10.7474
9.04661	9.80262	10.1593	12.022	10.2224	11.1239	10.3562	10.3808	9.89713	10.4725
9.14938	9.92804	10.6718	11.1471	10.7783	10.5352	10.1341	10.0749	10.0755	11.5446
9.80922	9.60055	10.3615	12.3341	10.3807	10.5282	10.0774	9.42341	10.3844	10.4043
9.54267	9.46344	10.7144	11.0063	10.519	9.66084	9.94237	10.0065	10.5203	10.9076
8.42586	10.1679	11.1389	11.2598	10.2937	10.3563	10.0315	10.8025	10.8783	10.6118
8.81393	10.477	10.9138	10.8985	10.8595	10.4027	10.254	9.98884	10.0512	10.6357
9.52585	10.1748	11.2164	11.3695	10.6308	10.1024	9.98064	10.6194	10.2704	9.40657
9.94342	10.3076	11.6438	10.7965	10.4689	10.3788	10.3818	10.6339	10.6488	10.8459
9.30547	9.91904	10.9413	11.0663	10.3049	10.1271	10.587	11.0778	10.6174	10.6081
8.10209	9.43099	10.5076	10.5792	10.6403	10.9501	10.2918	9.4997	9.51256	10.9994
9.39733	10.1015	10.8466	11.3719	10.4839	10.2972	9.9196	9.7319	10.3895	10.8212
9.31951	9.71017	10.4573	10.6548	10.3639	10.8592	9.78205	10.1781	9.95135	10.8461
9.40582	10.0106	9.85227	11.0124	9.86167	10.1113	10.2003	10.0553	10.6101	11.0785
9.44816	9.56922	11.3073	11.736	10.6644	9.41539	9.93407	10.4911	10.6752	10.6925
8.74085	10.0818	10.4268	11.0786	11.0336	10.4057	10.0026	10.7791	10.238	10.108
8.26149	10.3558	10.1145	10.8817	9.84982	9.94516	9.9924	10.5007	10.1676	10.6149
9.50536	9.8431	10.2048	10.6421	9.59018	10.2509	10.2765	10.5249	10.4506	10.6947
8.63512	10.1715	10.7643	10.883	10.5013	10.3065	10.2541	9.95496	10.1786	10.3938
9.95338	9.70237	11.2674	11.0134	9.84642	10.7817	10.4903	10.6405	10.6195	10.3993
9.08414	9.82618	10.3299	10.8767	11.4172	9.96013	9.8912	9.07716	10.1758	11.0181
9.07254	11.5231	10.7189	10.9916	10.1123	10.5521	8.98724	9.91932	10.7107	10.4839
9.09907	10.2614	9.85183	11.6424	9.60492	10.6857	9.89956	9.97649	9.8369	10.9979
10.0041	10.397	11.2304	10.8507	10.0852	9.94354	10.1694	9.92863	10.0808	10.5567
8.92023	9.94288	10.0101	11.2058	10.1267	10.5241	9.97562	9.89431	10.0796	11.0778
9.15319	9.64648	10.863	10.9206	10.4299	10.0688	10.3173	11.0537	9.95039	11.3202
9.53534	10.3058	10.3225	11.1883	10.3214	9.83751	10.4773	10.034	10.1782	11.5796
8.45059	10.0235	10.6312	10.6966	10.248	10.4427	10.3664	9.73611	10.0851	10.3845
9.68584	10.3411	10.4323	10.9417	10.3407	10.5156	9.90676	10.5071	10.09	10.6368
10.4591	9.77102	11.0617	10.8408	10.0755	12.129	9.89867	8.46129	9.97477	10.5866
9.96179	9.18325	10.6854	10.963	10.1253	11.4453	9.67026	10.6108	9.69552	10.2292
9.95715	9.91858	12.1333	10.9113	10.3563	11.6752	10.0936	9.92993	9.98519	10.2952
9.11947	9.87846	10.831	10.9254	9.96532	10.2297	10.3155	9.81432	10.5274	10.4646
9.04585	10.2218	10.9824	11.6741	10.1433	9.75651	10.2775	9.03675	9.95589	11.0553
9.52832	9.99046	10.8283	11.139	10.0783	9.69297	10.1495	10.0007	10.1847	10.3575
9.9295	10.5784	10.6121	11.0693	10.0287	10.2922	10.2689	10.6765	9.60277	10.2254
9.51161	10.4145	11.0115	10.7544	10.5951	10.0976	9.96054	10.1308	11.3436	11.5804
9.41088	10.396	11.1285	11.0263	10.6633	10.2806	9.74807	10.3622	10.0668	10.964
9.68034	10.5676	10.7807	10.6294	10.3877	10.308	10.0472	9.97695	10.2387	10.5435
9.97421	9.75338	10.2395	10.5149	10.6012	9.34256	10.1376	9.76268	10.4199	10.9157
8.94607	10.2128	11.0457	10.3237	10.1525	9.60673	9.76902	9.7003	9.90485	10.3229
9.17726	10.0646	10.4232	11.6139	10.3928	9.82584	10.3828	10.6525	9.94955	11.4736
9.35284	9.92613	10.4768	10.5688	10.7074	10.174	10.2972	10.5281	9.99941	10.242
9.22841	10.885	10.9525	11.9087	10.7566	10.3864	10.262	10.5689	10.3842	11.5683
9.33718	10.2952	10.9447	11.2293	10.4829	9.52224	10.017	10.1064	10.116	10.2197
9.06621	9.59369	11.0547	11.3299	10.3436	10.1993	10.5124	10.5181	10.0425	10.7872
9.40081	9.70539	10.3694	11.0722	10.4415	10.5076	9.56351	10.9007	9.06948	11.3317
9.00981	9.25209	10.7732	10.981	10.2791	9.92865	9.86272	10.0568	10.1809	10.4407
9.25135	9.9275	10.1723	10.8046	10.6132	10.0106	9.87106	10.6823	9.73718	11.2471
8.75639	10.2118	9.87277	10.5793	9.7745	10.3494	10.4887	10.9944	9.72068	10.8644
8.90248	9.87407	10.3159	11.112	10.5322	10.5339	10.2435	10.4958	9.60247	10.8112
9.25959	10.0864	11.0174	11.3331	9.83053	10.6409	9.86325	9.28931	10.3553	10.6717
8.94423	10.3597	11.0372	11.1179	10.1643	9.96622	9.93717	10.3574	10.2898	10.4923
9.24803	9.71722	11.0942	12.395	10.4172	11.5509	9.94432	9.13334	10.3914	10.4772
9.38977	10.1657	10.2085	10.6053	10.0101	10.1586	9.71691	9.63295	10.4141	10.3522
9.79449	9.4086	10.2256	10.7336	10.4592	10.5541	9.87768	10.2254	10.2269	10.6306
9.23108	10.5687	10.6865	11.7674	10.2194	10.1998	9.9429	9.50601	10.144	10.8729
9.7923	10.5302	11.4051	11.1529	10.3745	10.0366	10.1353	10.3047	10.5235	11.2747
8.96462	10.1347	10.8201	10.7618	10.7975	9.95839	10.1575	10.0679	10.1032	10.6171
8.94417	10.327	9.88419	10.5935	11.6212	10.0682	9.84436	11.8348	10.0769	10.0734
9.38621	9.37782	10.0089	10.9014	10.7238	10.1938	9.95067	11.1116	9.56529	10.8602
10.2592	9.25999	11.3552	11.056	10.2526	9.86345	10.2534	9.99846	10.2491	10.061
8.97837	9.87644	10.966	11.1041	11.1668	10.1015	10.3322	9.59603	9.97222	10.3503
9.02025	10.5526	11.4551	12.5892	10.0503	10.6951	10.1222	10.594	10.2066	10.4263
9.2045	10.0953	10.8211	11.2336	10.0672	10.2434	10.2221	10.2466	10.6914	10.1055
9.69287	9.8105	9.89704	10.6977	9.64419	10.2601	10.4902	10.8618	10.162	11.0138
9.60426	10.3506	10.4817	11.7944	9.91826	10.0146	9.65344	11.4663	10.6696	10.3707
9.36885	9.68339	11.2678	10.8302	9.7711	10.1905	10.1978	10.9989	11.7233	11.0954
9.7482	10.3201	11.2156	10.8067	10.1163	11.439	10.5197	10.3968	10.1098	10.6461
8.53346	9.94577	11.3085	10.696	10.403	9.81446	10.1403	10.8718	10.2339	10.8095
8.79897	9.8326	11.1145	11.6684	9.69005	10.3075	11.0026	9.26064	9.73041	11.0803
9.69026	10.0208	9.90482	11.1637	10.1907	10.5311	10.5601	10.4682	9.70641	10.313
9.69908	10.1762	11.7558	11.1654	9.86117	9.78925	10.1181	10.0388	9.35781	9.92195
9.59587	8.87492	10.8592	11.4229	10.1686	9.40355	10.1392	10.1808	10.1842	10.5068
8.95563	9.78911	9.53548	10.2895	10.7922	9.91752	9.86622	10.6292	10.1713	10.4806
9.15429	10.3651	10.2499	10.7951	10.1154	9.8949	9.83405	9.74246	9.42584	10.7762
8.42952	9.76121	10.5516	10.9576	10.0612	9.739	10.3818	9.26817	9.95061	10.4276
8.45872	10.9383	10.9467	10.2711	9.96718	10.1698	10.0477	9.74633	9.84549	10.8607
9.31569	9.98577	9.95965	10.8881	10.2989	11.1047	10.3612	9.94192	10.578	11.0253
8.98068	10.4052	11.4674	10.3333	9.85048	9.82767	9.90051	10.3438	9.40423	10.4658
8.671	10.4395	10.5659	11.0706	9.82329	9.76638	9.91343	10.5868	9.89733	10.6361
9.85706	10.1032	11.0012	11.0425	10.0618	10.0257	10.2046	8.9671	10.2687	10.3744
9.20194	9.35512	11.7789	10.6886	9.8599	10.0005	10.2214	10.5208	10.266	10.9476
10.4164	10.5602	10.8223	10.4422	10.2085	10.2881	10.0974	9.41968	10.374	10.6797
9.34535	9.86912	10.4741	10.27	10.9361	10.003	10.0914	10.1401	10.6931	10.337
8.98666	9.92025	12.3277	12.1995	10.5596	9.41177	10.0037	10.5778	9.89221	10.7191
9.65488	9.84828	11.0782	11.443	10.6869	10.053	9.94334	10.3006	9.76465	10.8582
9.74941	9.9278	10.1609	10.9118	10.2866	9.9523	10.2024	10.7405	9.70161	10.6934
9.38572	10.2902	9.84032	11.0832	10.3398	10.4375	9.70145	10.5495	10.0955	10.9358
9.58458	10.6018	9.25423	11.2996	10.357	10.2245	9.96894	10.5771	10.2901	11.076
9.48296	10.3109	9.74404	10.4892	10.6004	11.0161	9.74004	10.6493	10.0998	10.998
9.25552	10.6455	9.41528	10.7669	9.86288	11.0358	10.1558	9.66762	10.1695	10.7546
9.45741	10.2274	9.51953	12.1746	10.2874	10.8808	10.1623	10.5781	9.4184	9.8654
9.01844	10.307	9.85056	11.4758	9.81971	10.7432	10.0777	10.0909	10.4021	10.8283
9.31485	10.5144	10.1362	11.0829	9.83155	11.0417	10.2956	9.66879	10.318	10.3188
9.77379	10.5511	10.1226	10.7409	9.94176	10.8488	10.083	10.7779	8.76515	10.3645
9.57187	9.76293	9.59083	10.6781	9.92643	11.1317	10.581	9.72613	10.0037	10.662
9.66973	10.9333	11.0279	11.0204	9.91137	9.97712	10.3794	10.1064	9.71672	10.421
11.2775	10.4976	10.6518	10.9041	10.1469	11.5432	10.3679	9.93585	9.91513	10.4652
9.26737	10.2442	9.9169	10.7721	10.0926	10.8021	10.1838	10.3785	10.3437	10.6546
9.44302	10.7777	11.1223	11.6685	10.3797	10.1496	10.6511	10.113	10.3265	10.5529
9.94809	10.0655	10.489	11.2179	10.2476	10.231	10.7689	9.63338	10.5932	10.67
8.83517	10.6964	9.74546	11.5162	9.8848	9.57893	9.54468	10.3698	10.6522	10.3894
8.97755	10.9964	10.3195	11.2425	9.69196	10.4796	10.2108	10.8217	10.9291	10.4806
9.18545	10.1951	10.3528	12.2829	10.2314	10.6797	9.95886	9.79103	9.7669	10.6074
8.59176	9.96723	11.2572	10.5257	9.9437	10.6299	10.3968	10.2574	10.201	9.51962
9.40296	10.2428	10.4713	11.3382	10.213	10.1721	9.96583	10.2756	10.026	10.1349
9.26497	9.9036	10.3719	11.1774	9.52091	10.8719	10.4966	9.90262	10.5878	9.95819
9.08465	9.63083	10.5337	10.6598	9.52869	9.71978	10.2729	10.2457	9.75455	10.7342
10.5907	9.30778	11.0783	11.6549	10.2942	9.66414	10.4415	9.45995	9.90526	10.538
9.43894	9.83631	9.4636	11.1575	10.2744	10.5912	10.2257	9.61081	9.92257	10.9995
7.83395	10.018	11.878	11.2779	10.6983	9.81729	10.4405	10.3791	11.137	10.9643
9.39292	10.0742	10.4361	11.9113	10.5249	10.574	10.1071	10.1803	10.2407	10.5943
8.616	9.34937	10.5305	10.7055	10.828	10.2562	10.2574	9.65682	9.73753	11.2189
8.6974	10.5151	10.4023	10.6932	10.1335	10.1065	10.9193	9.56736	9.45524	10.7675
9.43097	10.7113	10.5451	10.3604	10.0195	10.3502	10.5087	9.65518	10.0883	10.8066
8.59255	9.8815	10.5375	10.6003	10.1261	12.5462	10.3612	9.87461	10.5543	9.92824
8.62703	9.9081	10.2244	12.3048	10.2978	10.0488	10.0751	10.9718	9.89061	10.7205
8.88623	9.91262	10.6674	10.99	10.4786	9.58307	9.97631	10.3344	10.0494	10.92
9.24712	9.70726	9.92774	10.7743	10.1088	10.1843	10.1893	9.68223	10.0474	11.2316
8.86555	9.59559	10.1943	11.1979	10.3952	9.762	10.123	9.33037	10.9579	9.13286
8.87074	10.7151	9.74859	10.8316	10.7651	10.2629	10.286	10.5813	9.99821	10.664
9.25153	10.9199	11.346	11.0082	10.4147	10.3538	10.245	10.0496	10.5394	10.3499
8.93623	11.4639	9.77919	11.0563	10.7881	9.88436	10.1897	10.3191	10.1907	11.0973
9.08144	10.191	10.79	12.1185	10.2373	10.1707	10.0605	10.4041	10.0575	11.1747
8.65783	10.4432	11.1669	10.6916	10.4586	9.87391	10.5999	9.7071	10.3509	10.4631
10.0878	9.74372	10.567	10.6697	10.284	9.72906	10.1306	9.98529	10.0716	10.456
9.29868	10.2794	10.8613	10.8915	10.4801	10.0182	10.2423	9.90268	9.89914	10.1579
10.1073	9.86595	10.0333	10.819	10.4177	9.19669	10.0372	9.98874	10.3889	10.9217
9.00273	10.2024	10.4964	11.5385	9.85347	10.7172	10.3615	10.2168	10.5327	11.1792
9.37423	9.93177	11.365	10.951	9.80737	10.212	10.5935	11.2883	9.86058	10.2666
8.76785	10.0786	10.7444	10.8548	10.2306	10.4372	10.4764	10.3979	9.72477	10.4339
9.10231	10.4458	10.9841	10.7215	10.4699	10.3885	10.084	10.7308	10.7485	10.2029
9.80492	10.1624	11.0473	10.86	10.2575	10.3172	10.3229	9.95977	10.565	10.4093
9.03271	10.3049	11.2034	10.7416	10.5364	10.3451	10.81	10.7572	10.3466	10.1946
9.18348	10.1731	10.378	9.94154	10.3817	10.3255	10.4191	10.2274	10.1987	10.9512
9.53152	9.00808	10.5279	8.33059	10.5313	10.2948	10.3019	10.2049	10.6789	10.359
8.90512	10.2422	9.96295	10.6479	9.885	10.9875	10.703	10.0705	10.2307	10.1357
9.11478	10.0299	10.1823	10.4534	10.4948	11.4229	10.2808	9.94702	9.95974	11.0159
9.37401	9.68257	9.83634	10.0331	10.5021	10.4812	10.1781	10.0012	10.476	10.5967
9.4496	9.61216	9.90015	11.1382	9.8345	11.2285	10.1125	9.61188	10.1569	10.892
8.84052	10.0347	10.6429	10.6436	10.2554	11.0048	10.4004	9.26456	9.73363	10.9988
9.06491	10.4636	10.5138	11.0646	9.94061	9.6822	10.4171	10.0588	10.148	10.7892
9.84934	10.1721	10.4381	10.9151	10.7197	9.90162	10.3348	10.3657	9.79856	10.3412
9.55424	10.2794	10.6967	11.0844	10.1651	10.5626	10.5187	10.4198		10.588
8.76954	10.0332	10.5571	10.9555	10.0606	10.8821	10.431	9.85809		10.2008
8.7087	9.95895	11.0848	11.205	10.1972	9.89367	9.82898	10.8452		10.9977
9.22851	10.0929	10.7725	11.1309	10.26	10.9449	10.527	9.07366		9.76134
9.51033	9.78066	10.8517	10.6567	10.5233	9.16541	10.3745	10.5772		11.398
9.9262	9.88542	10.6645	10.9086	10.256	10.0754	10.1265	10.3668		9.99557
9.95501	9.17078	11.6173	11.3439	10.0892	10.0662	10.1942	10.1043		10.7777
9.13283	10.0988	10.498	11.0641	10.178	8.80721	10.57	10.9324		10.288
9.33552	10.2498	11.0475	11.1069	9.79109	9.84513	10.1042	9.94209		11.0759
9.57702	10.0785	10.933	11.1287	10.4667	9.47046	10.1725	9.98786		10.945
9.26304	9.63318	10.4747	11.3488	10.6966	9.67835	10.6692	10.7878		10.9879
9.12334	9.86508	10.563	11.5008	10.122	10.6763	10.5735	10.2006		10.0172
9.50592	10.0552	10.7026	12.0515	10.0985	10.1604	10.2154	10.3255		10.3203
	10.4108	10.446	11.0884	10.7194	9.43996	10.398	10.1549		9.62823
	10.164	10.2279	11.0782	10.5623	9.91835	9.86669	10.0104		10.4793
	10.2336	10.2491	10.9295	10.6149	10.1099	10.0809	10.8139		10.1085
	10.4392	10.283	11.1793	10.0541	10.5446	10.1949	10.4973		10.577
	10.3918	10.7466	10.5409		9.51441	11.0229	10.0676		10.5566
	10.1867	11.4823	10.9408		9.99005	10.5188	9.68601		10.5606
	10.4796	10.7639	11.0935		10.4164	10.1265	9.23066		10.5003
	10.6165	10.825	10.7739		10.2552	10.2169	9.78055		10.8637
	9.86795	11.1039	10.6351		9.59557	10.2437	10.5208		10.3927
	9.99399	10.2074	11.0894		10.1301	10.2104	10.3814		10.3385
	9.62357	11.7655	11.2396		10.2625	10.2541	9.7957		11.1881
	10.1245	10.2469	11.5495		9.77012	10.1715	10.0696		11.1835
	10.0696	9.81282	11.3018		9.79678	10.3887	10.6539		10.0604
	9.26498	10.591	12.5344		10.3088	10.3252	10.1358		10.8088
	8.91944	11.6446	10.9127		10.6196	10.3731	10.7453		10.4979
	9.38043	10.9359	10.8785		10.2921	10.4121	10.596		11.1961
	8.85607	10.6453	11.2143		10.4821	10.1142	10.4882		11.0186
	10.5644	11.2353	10.3854		10.2909	10.4461	10.0011		10.1511
	9.03906	10.1961	11.06		10.2042	10.4504	10.1099		10.5159
	10.0987	10.6517	10.7327		9.56968	10.4473	10.7261		10.2805
	9.90636	10.8625	9.9031		9.87621	10.2255	10.7942		10.4018
	9.34591	10.4122	10.9164		9.74682	10.3896	10.247		10.3879
	9.3989	9.7596	11.0814		10.461	9.99643	10.3634		10.2337
	10.0682	9.62398	10.847		10.2124	10.5198	9.90445		10.5926
	10.523	10.8939	11.8586		10.5766	10.3814	9.46611		10.7067
	10.06	10.58	11.7282		10.0477	10.1982	9.83585		11.4021
	9.78173	10.7538	11.7826		10.0712	10.2704	9.89141		11.0474
	10.073	10.1581	11.536		9.48026	9.69228	10.7146		10.7324
	9.60936	10.0404	11.0051		10.3838	10.3239	10.2496		10.1077
	9.91185	10.679	11.4489		9.93661	10.8682	11.2947		11.274
	9.74347	11.5529	11.2014		9.60075	10.4744	10.9167		10.9515
	10.4689	10.7214	10.7043		10.6381	10.4176	10.2812		9.45522
	10.1899	10.0632	11.2219		9.66829	10.4202	10.0119		11.49
	9.64861	9.55308	10.8942		9.47226	10.0522	9.22024		11.4315
	10.7715	10.6176	10.3142		10.0222	10.3985	9.51833		10.5577
	10.0238	10.4825	10.8672		9.66353	10.0863	9.97576		10.3696
	10.142	10.3713	11.3537		10.2663	10.2301	10.3397		10.7443
	9.6672	11.6285	11.8666		10.1811	10.2413	10.7833		11.6375
	10.4313	10.9526	11.2763		9.9641	10.4669	9.89855		10.927
	10.6669	10.1845	10.5594		9.3588	10.1862	10.725		11.6551
	9.67003	10.2044	10.8719		9.77545	10.3072	9.90568		10.6559
	9.74403	10.466	11.7064		10.6821	10.2595	9.78313		11.3145
	10.2406	11.3549	11.7148		10.5399	10.1644	9.88225		11.2212
	10.1192	10.8025	10.9128		10.0678	10.4124	10.3204		10.8902
	10.7533	11.0315	11.4248		9.92598	10.22	9.95154		10.409
	10.1317	9.54915	11.0965		9.66245	10.7875	10.2126		10.8653
	10.2873	11.8565	10.5296		9.50392	9.97649	10.8425		10.9489
	10.6982	10.5015	11.3794		9.40982	10.2213	9.49505		10.0491
	10.3994	11.7588	11.2269		10.5066	10.1642	10.6091		10.5283
	10.4363	11.2228	10.7473		10.2801	10.2433	10.7767		10.7639
	10.3095	10.0516	11.3523		10.2117	10.866	10.0242		10.9132
	11.1639	10.342	11.5067		9.82452	9.93766	10.3462		11.4799
	9.77907	10.1986	10.7445		10.2014	9.85586	10.4093		10.6999
	9.83754	10.4693	10.7858		10.5866	9.98044	10.0938		10.8615
	10.5089	10.419	11.0695		9.64629	9.97619	10.5553		11.1062
	10.0347	10.4996	11.3152		10.3304	10.0678	10.2599		10.5432
	10.2904	11.3857	11.1067		9.92865	10.2355	10.104		11.2786
	10.6327	10.8007	10.6811		9.76178	9.9258	10.197		10.3578
	10.3041	10.8095	11.0351		9.785	10.1262	10.2363		10.9596
	10.9702	10.7919	11.0829		9.77364	10.2197	10.9276		10.1229
	10.1001	10.984	11.1509		10.4992	9.96585	9.4801		10.198
	9.8221	10.6307	10.9283		10.2026	10.3586	10.0744		11.0505
	10.0352	10.7965	10.9736		9.69315	9.95474	9.9404		10.6416
	10.7122	11.2029	10.1475		9.54043	10.5821	10.6912		10.6126
	10.9891	10.0173	11.0177		10.1141	10.7892	10.8658		10.6741
	10.3642	10.8938	11.4199		9.80016	10.1803	10.899		9.94958
	8.93512	11.0703	10.4648		9.83083	9.39991	10.5037		10.7663
	10.0455	10.5294	10.7573		10.4271	10.2389	9.75042		10.2623
	9.91648	10.9291	10.7662		10.2012	10.2617	10.2807		11.0384
	9.81116	10.3672	11.2083		9.84679	10.174	10.2459		10.6071
	9.79463	10.7202	11.955		9.80666	10.0991	10.357		10.0303
	9.95036	10.376	11.0544		10.2569	10.2603	10.5138		10.4583
	10.5311	11.0146	10.8831		10.7084	10.197	11.0041		11.0506
	10.2432	10.749	10.4739		9.69175	10.2067	9.73078		11.2125
	9.55337	10.3062	11.1295		10.3001	9.9308	10.1164		10.7774
	9.80337	11.0216	11.3697		11.9675	10.5172	9.85113		10.3963
	9.65571	10.8186	11.4173		9.01727	10.4143	11.1304		10.8524
	10.4969	10.9543	11.8007		9.49319	10.6292	10.9438		10.419
	9.53706	10.432	10.9464		10.271	10.3613	10.385		10.5648
	9.57346	10.9612	11.1878		9.81306	10.0395	10.3827		10.5455
	9.67482	10.5909	10.7362		9.85383	10.9144	10.5479		10.1364
	9.37725	10.6203	11.2541		9.43828	10.4188	10.6293		11.3403
	9.61619	10.9546	10.6798		9.70612	10.6714	10.2014		11.3574
	9.85264	11.677	10.8675		9.81402	10.8249	10.5672		9.62468
	10.0924	10.8621	11.1267		10.5136	10.439	10.429		10.8575
	9.65759	10.1982	11.1745		10.1309	10.5724	10.1268		10.6047
	10.2514	9.92418	10.9806		11.3209	9.96812	11.0095		10.9695
	9.96584	10.4861	11.8283		10.6006	9.70315	9.89977		11.0105
	9.47969	10.0242	10.5336		10.6879	10.4419	10.4638		10.0855
	10.189	10.0655	11.0881		10.3044	10.1452	9.5708		11.0939
	9.51473	10.5454	11.0504		10.5907	10.1972	9.85885		10.3798
	10.5069	10.7569	11.1187		10.166	10.4896	9.73203		10.8177
	9.71991	10.2371	10.5776		10.8324	10.3705	10.6907		11.048
	9.86539	10.7445	10.8009		10.6286	10.5137	10.3879		10.0717
	10.1146	11.2462	11.2769		10.1111	10.2759	9.91826		9.97047
	10.4832	10.5454	11.3379		10.667	10.4882	10.4058		10.6797
	9.84149	10.5226	10.7718		10.6921	10.1675	9.31488		10.9544
	9.76769	10.789	10.65		10.3097	10.1908	10.1743		11.0046
	10.314	10.4398	11.6453		10.187	10.0279	10.5194		10.17
	10.5061	10.3398	10.7963		10.1966	9.75552	10.0669		10.2132
	8.91068	10.5725	11.5337		10.2082	10.4119	9.91714		10.8869
	9.61961	10.0149	11.2066		10.797	10.0604	9.45676		10.4433
	9.83814	10.8609	10.5818		9.94384	10.3275	9.90954		10.2752
	9.62252	9.6268	10.834		11.0237	10.0698	10.0537		10.5338
	8.97074	11.1511	10.2283		10.7881	10.4255	9.91743		10.3531
	9.62358	10.9749	11.0989		10.3192	10.133	9.31933		10.1214
	10.0358	10.1462	11.4055		10.0939	10.1776	10.2119		11.3358
	10.2221	10.9635	11.3324		10.4501	10.3676	9.21086		10.5985
	10.0996	11.0473	10.7646		11.2115	10.2988	9.70432		11.3799
	10.3535	11.362	10.7003		9.86334	10.1253	9.70627		11.1425
	9.22889	10.1183	11.2705		10.1655	10.0874	10.0209		11.3352
	9.96403	10.7549	11.2943		8.75418	9.54359	10.2183		10.8485
	9.44561	10.0805	10.9911		11.0406	10.2659	10.6559		9.66592
	10.1863	10.5987	11.2691		10.4004	10.3198	10.2396		10.2485
	10.0434	10.5365	11.468		10.4464	10.3221	9.94285		10.8368
	10.6904	10.2634	11.1945		10.5224	10.7655	10.963		10.7829
	10.1987	10.1996	11.1487		10.1912	10.2022	9.95424		10.6717
	10.92	10.7492	11.5183		9.73238	10.1278	11.0607		11.4713
	10.1669	10.4756	11.4984		10.0901	10.3854	10.0847		10.7903
	9.99697	10.8911	11.1896		9.57419	10.0943	10.2891		11.053
	9.73835	10.1813	11.0411		10.2024	10.1272	10.2024		10.4709
	10.2714	10.8048	9.89662		10.0399	10.4393	9.93851		11.0263
	10.0101	12.3522	11.4685		10.5197	10.3396	10.3376		10.4997
	9.40671	10.1271	10.438		10.4001	10.8019	10.8628		11.4867
	10.4073	10.9151	10.9481		11.0127	10.7031	9.83954		10.1636
	10.4725	10.1856	11.0417		9.82618	10.846	10.2865		10.5752
	10.2171	9.82177	10.7557		10.3136	10.384	10.7803		10.3779
	10.3223	9.84012	11.1231		10.0033	10.2273	10.2782		10.9903
	10.0227	10.89	11.0035		10.4003	9.8154	9.90216		10.4203
	9.68692	11.2639	10.6182		11.291	9.7031	9.99708		9.99884
	10.0655	10.057	11.1998		9.87367	10.4876	10.0882		11.5654
	10.3057	11.4672	11.1006		11.5913	10.1709	10.1179		10.5113
	10.5511	9.64021	10.8147		10.4841	10.3776	10.3699		10.553
	10.2192	10.901	10.8807		9.933	9.56374	10.3287		10.6574
	9.50348	11.4752	11.3624		11.5428	10.2599	10.1186		10.6272
	9.74697	10.0725	10.6564		10.7807	10.6442	10.9873		11.0434
	9.66615	10.9894	11.4212		10.7467	10.188	11.2891		10.8666
	10.4564	10.392	10.0315		9.9288	9.95537	10.7446		11.224
	9.97118	11.0749	10.8392		9.83312	10.4375	9.00233		10.8583
	9.30244	10.6993	9.87891		10.5695	9.97095	10.1993		10.472
	10.2769	10.7659	11.1435		9.99587	10.1022	10.0158		10.735
	9.15865	10.7865	10.4898		10.8868	9.79155	9.29431		11.1667
	9.62705	10.4772	10.3326		10.7678	9.79264	10.1303		10.7893
	9.78804	10.6502	11.1724		10.7716	10.6144	10.0327		10.2265
	10.0979	9.95855	10.2592		9.76076	10.975	10.1985		10.5648
	9.39742	10.9462	11.4697		10.2596	10.4916	10.3667		10.8315
	10.5116	11.2298	11.2509		9.87542	10.1934	9.61772		11.1492
	9.63996	10.7058	10.974		10.4919	11.0272	10.2867		10.2135
	9.59804	9.79919	11.1135		10.1375	10.6268	9.31021		10.8392
	10.0813	11.1262	10.7423		10.0735	10.8131	9.32041		10.2578
	9.55557	10.4842	10.6357		10.8466	10.6083	10.3149		10.7926
	10.2997	10.7867	11.1302		10.4989	10.574	10.1887		10.5736
	10.2363	10.9629	10.8711		10.5629	10.3998	9.78949		11.157
	9.60838	10.6642	11.032		10.4633	10.6602	10.6573		11.0865
	9.394	10.4581	11.1259		9.8473	10.0022	9.91881		10.8614
	9.61305	10.6654	10.8137		10.6539	10.2931	10.2585		10.8728
	10.3057	10.4216	11.1613		11.0426	10.053	10.2625		10.105
	9.91444	10.2537	11.227		10.1434	10.4884	10.5185		10.806
	9.73893	10.5117	11.2171		10.2453	10.2633	10.5267		10.5134
	9.87154	10.4342	11.2562		10.0675	10.5844	10.3276		10.7382
	9.77656	12.1791	10.6092		9.93375	10.2146	11.4222		10.7949
	10.2993	11.2087	11.0329		9.7498	10.437	9.73083		10.5682
	10.5972	11.0114	11.0283		10.3465	10.5066	10.3867		10.0987
	10.3237	10.6458	10.946		9.82789	10.1765	10.5977		11.1336
	10.151	10.7509	10.6882		10.6838	10.5384	10.2095		11.2815
	8.66259	10.1315	10.8527		10.127	10.4074	10.4994		11.5206
	10.1363	9.60309	10.6612		10.1323	10.0175	10.5663		10.1289
	9.58692	10.9918	9.79531		10.4359	10.3814	10.38		10.023
	9.62966	11.4726	11.1268		10.0992	10.1429	10.2279		11.1751
	9.9353	10.6457	11.3514		10.7162	10.0614	9.82859		10.5753
	9.3502	10.9645	11.1887		10.6698	10.802	9.66128		11.128
	9.9708	11.0939	11.3521		10.0967	10.132	10.8095		11.2362
	9.91088	12.0764	10.9099		10.0348	10.2158	11.0503		11.1344
	9.30085	11.4974	10.9333		10.5784	10.321	10.4375		10.6478
	9.54169	11.0659	11.1241		11.1444	10.8025	10.2947		10.7039
	9.92362	11.0469	10.2536		9.70195	10.2127	9.73072		10.5281
	10.0216	11.5612	11.3449		10.0465	10.3674	10.3703		11.4738
	10.184	10.193	11.1109		10.3825	10.424	10.2272		11.2756
	10.0214	10.0206	11.0035		9.81304	10.1322	10.3852		10.6813
	10.0218	11.0473	11.585		10.2521	10.378	10.0603		10.9097
	10.5985	10.8713	10.7604		9.55503	9.89251	9.8818		11.2949
	8.752	11.1094	10.6865		9.84489	10.3847	10.7855		10.5118
	11.3175	11.1609	10.9104		11.1397	10.1849	9.15937		10.6991
	10.3524	11.106	11.081		9.94268	10.3527	10.048		10.7207
	10.2041	11.0216	11.0471		10.74	10.9452	9.84327		10.2756
	10.3846	9.65806	10.8092		10.2337	10.4895	9.96537		11.7543
	10.3985	10.8056	11.2098		10.6605	9.80277	10.4316		10.5234
	10.3547	10.5042	10.4253		11.2501	10.207	10.1867		10.968
	10.1419	10.5122	11.2243		11.0624	10.2366	10.2325		10.5955
	10.0053	10.9006	11.0768		10.0424	10.017	10.3157		11.1435
	10.3901	11.4803	11.1276		9.57639	10.2592	10.2447		10.7411
	10.2371	10.8984	11.2598		10.6092	10.189	9.4776		10.6538
	9.9205	10.7528	11.1752		9.88332	10.3038	10.0667		10.4241
	9.67161	10.8785	10.8147		10.4543	10.2816			10.2964
	9.85067	10.9386	11.0051		10.1672	10.2202			10.6583
	9.40046	10.6705	11.2638		9.92757	10.359			10.2078
	9.5418	11.5312	10.6569		9.47018	10.3501			11.1462
	10.0585	10.2655	10.7904		9.75834	10.2758			10.4569
	10.0667	10.8755	11.5128		10.5129	10.2105			10.8596
	10.8798	10.614	11.0769		10.4795	10.1341			10.6664
	10.1335	10.5037	10.9979		10.4118	10.4088			11.2605
	9.75318	10.9314	11.6684		9.31083	11.0831			10.5847
	10.0853	10.4388	10.7702		10.7307	10.5919			9.76556
	10.0272	10.9722	10.9205		10.1736	10.3003			11.0442
	9.89162	10.6586	10.7744		10.2915	10.7109			10.5843
	9.57155	10.8397	10.9153		9.61922	10.2371			10.8773
	10.0557	11.6234	10.7828		9.85446	10.1669			10.0961
	10.3944	10.3956	11.6		10.0028	10.2825			10.5234
	10.1495	10.8557	10.952		10.3334	10.1694			10.457
	9.75603	10.7562	10.9451		10.6691	10.3009			10.4294
	8.96967	10.6037	11.3591		10.1002	10.4271			10.451
	10.285	11.1563	11.2058		10.2433	10.4095			10.7502
	10.9202	10.956	10.7957		9.30835	10.572			10.214
	10.6429	10.8664	10.9812		9.45064	10.4167			10.6282
	9.66668	10.334	11.0698		9.43578	10.3858			10.8144
	10.1952	11.6444	10.9938		9.54796	10.3859			9.93572
	10.3269	10.3175	10.9157		11.7722	10.2197			10.8597
	10.2907	10.7445	11.3189		10.0082	10.3946			11.1125
	10.7649	10.553	11.2161		9.53006	10.3576			11.0164
	9.65856	9.9605	11.341		10.1229	10.6382			10.3365
	9.5343	10.6149	10.5469		9.87362	10.0402			10.8361
	10.0776	10.3578	11.104		11.05	10.4174			10.7836
	10.6439	10.9938	11.1938		10.9195	10.616			11.1854
	10.4448	11.5477	10.5616		10.8061	10.593			11.0652
	9.74923	9.906	11.0782		10.1327	10.491			10.0831
	9.79748	10.5393	10.548		9.58223	10.7366			11.8654
	9.89397	10.3004	11.4669		10.0546	10.6238			10.362
	9.60365	10.7584	11.1097		10.4368	10.129			10.8905
	9.80649	11.5143	10.803		10.8142	10.3249			11.2537
	9.84861	10.3234	10.8595		10.2468	10.2392			10.6263
	10.1441	10.6121	11.1672		10.2301	10.4442			10.4203
	10.5159	9.57087	11.2084		9.51	9.9319			10.8257
	9.91799	10.7828	11.5116		10.0928	10.6114			11.5694
	11.0279	10.6299	11.5033		10.4458	10.5151			10.5805
	9.08995	10.038	11.0316		10.1565	10.3445
	9.65694	10.5427	11.5351		10.3799	10.2213
	9.44381	11.1191	11.189		10.92	10.2688
	10.7037	11.3576	11.1399		10.3572	10.5469
	11.1896	10.7792	11.0985		10.3032	10.5306
	10.5938	10.6467	10.9389		10.0244	10.2291
	9.42509	11.089	10.6256		10.3639	10.1732
	10.384	9.8719	11.4703		10.5208	10.615
	10.0066	10.9357	11.1379		10.3042	10.2958
	10.881	10.875	11.4395		10.4088	10.7358
	9.75393	10.1009	10.758		10.919	10.5249
	10.1403	11.1591	11.0611		9.25147	10.5443
	9.74672	10.8429	11.0863		9.706	10.3907
	10.0825	10.3946	11.3083		10.042	10.2411
	10.3359	11.0874	10.8299		9.58284	10.2081
	9.49614	11.1028	11.1676		9.83433	10.4866
	10.2227	11.2928	11.0921		9.92805	10.4664
	10.544	10.6041	10.5656		9.73839	10.025
	11.1232	10.7878	10.6487		9.56367	10.1366
	10.1993	10.9528	11.2973		9.71092	10.0581
	10.2113	11.3014	10.8767		11.4949	10.4305
	10.1618	11.0518	11.1765		10.2305	11.3035
	10.8548	10.0811	11.2757		9.75926	10.0677
	9.58443	10.6585	10.8498		9.87735	10.2624
	10.6244	10.4875	10.8682		9.56723	10.4644
	10.2604	10.8792	10.7886		10.0894	10.3838
	9.4712	10.6297	10.7791		9.96607	10.1124
	10.209	10.2406	11.3357		10.0507	10.3252
	9.86706	10.621	10.6417		9.56023	10.4395
	9.84941	10.3716	11.3072		9.60562	10.3369
	10.1112	10.404	10.3691		10.1367	10.3905
	10.5203	13.8728			10.2066	10.3966
	9.98625	11.2777			11.9697	10.0078
	10.4425	10.444			9.53142	10.2235
	9.42269	10.2255			10.1168	9.8933
	9.9395	11.2598			10.5274	10.4081
	9.4595	10.6158			9.84223	10.3244
	10.9248	10.1337			10.019	9.44791
	10.6227	10.0091			9.68792	10.1361
	9.98884	9.9741			10.2771	10.1169
	9.73074	10.1823			10.1166	10.2937
	10.5844	10.2567			10.5094	10.0625
	9.93703	10.7123			9.97202	10.2454
	10.0022	10.4802			9.91066	10.102
	10.1393	10.9039			10.7696	10.3557
	9.65672	10.7915			10.9691	10.6028
	9.69427	11.4991			10.5803	10.0863
	9.5185	11.626			10.1932	9.93967
	10.264	10.9998			10.7088	10.4708
	9.61992	9.77408			9.49384	10.3028
	10.0177	10.4775			9.0455	10.2954
	9.88842	10.6199			9.46192	10.2896
	10.4847	11.2298			10.9532	10.3595
	10.5131	10.4086			9.47724	10.2497
	10.2262	10.6727			10.493	10.0094
	9.41168	10.7854			10.8039	10.5912
	9.95386	10.817			10.0922	10.3367
	9.84903	10.3834			10.3149	10.2489
	9.58108	10.9183			10.3234	10.2561
	9.59324	10.7801			10.4198	11.2165
	9.28524	10.9321			9.79816	10.2042
	9.2933	10.6907			10.1597	10.2281
	10.111	10.7115			9.88795	10.3272
	9.63323	10.3048			10.5291	10.2433
	9.30166	10.7018			11.1301	10.0772
	10.3487	10.5969			10.5341	10.1034
	10.6998	10.9903			10.7346	10.3692
	10.1244	10.1877			10.9688	10.085
	10.584	10.1849			9.43543	10.4331
	10.0032	10.3344			10.2504	10.3874
	10.2755	10.1663			10.0966	10.3318
	10.7934	10.4873			9.38158	10.8931
	10.5195	11.2407			10.1859	10.0633
	9.79379	10.9655			9.81086	10.9944
	10.3498	10.7794			10.3833	10.4269
	10.3354	11.3418			10.4815	10.9281
	9.92039	10.482			10.6943	10.1763
	10.3202				10.3414	10.3964
	10.4369				10.2135	10.3924
	9.84938				10.0078	10.2268
	10.5146				9.84765	10.3144
	10.0356				10.2991	10.2995
	10.2052				10.7135	10.4501
	10.55				11.3793	10.8478
	10.6068				10.5955	10.3443
	10.636				10.4514	10.1254
	9.76839				10.2078
	9.36257				9.45473
	10.3762				9.6619
	9.97351				9.79785
	10.4174				8.79422
	10.1075				10.065
	9.90551				9.93299
	10.0371				10.0996
	10.3614				9.70178
	10.5246				10.5997
	9.98342				11.0474
	9.67662				10.9055
	9.82042				10.1097
	9.57406				10.5171
	9.98901				10.9125
	9.86656				10.6454
	10.147				10.542
					11.2061
					10.0293
					9.85092
					10.2268
					10.7097
					9.93167
					9.56479
					10.3711
					10.347
					10.694
					10.4921
					9.6929
					10.1311
					9.92266
					9.77138
					10.2142
					10.2076
					10.3993
					9.95177
					10.7853
					9.90321
					9.9718
					9.56602
					10.6891
					10.2542
					10.8987
					9.84486
					11.0347
					10.5949
					9.09943
					10.4878
					10.578
					10.4207
					9.85836
					10.4621
					10.4244
					10.0381
					10.8611
					10.1604
					10.1706
					10.8864
					10.2947
					10.0629
					10.11
					10.2767
					10.1804
					10.0751
					10.1771
					10.4206
					10.1364
					10.6608
					10.0206
					10.1119
					10.7813
					9.7383
					9.80047
					9.62849
					9.76642
					10.3087
					9.63785
					10.0815
					10.4045
					8.89891
					9.37459
					9.96433
					10.2093
					10.3466
					10.6639
					10.4344
					10.7841
					9.64109
					10.0681
					9.96874
					10.0655
					10.4164
					9.84346
					10.0227
					10.2994
					10.6562
					9.84563
					9.92838
					9.86457
					10.5248
					9.74307
					10.3982
					10.1946
					10.493
					10.1173
					9.79316
					10.1592
					10.1642
					9.89641
					10.911
					10.0264
					9.08072
					10.3587
					9.93269
					9.97944
					10.0201
					10.009
					9.46841
					11.3122
					9.36821
					11.1349
					9.97762
					10.2793
					10.2408
					9.67019
					9.7186
					9.84364
					9.69429
					10.0874
					10.5473
					9.75685
					10.2081
					9.67509
					11.0235
					9.14713
					9.87283
					11.4664
					10.0548
					10.1722
					9.91594
					9.79904
					9.5861
					10.0838
					9.20111
					9.79581
					9.73422
					9.83392
					9.88826
					9.73218
					9.49998
					9.46867
					10.9278
					10.9339
					9.98238
					10.3124
					10.5899
					10.4381
					10.3851
					10.2378
					11.1666
					10.9497
					10.4504
					10.6331
					10.3791
					11.0355
					10.0899
					10.0406
					10.8961
					11.9663
					10.1748
					10.3468
					10.1028
					10.5982
					11.0634
					10.7498
					9.75253
					10.3775
					10.1394
					9.80498
					10.3465
					9.29895
					10.579
					10.8848
					10.0431
					9.44718
					10.8315
					10.0648
					10.2618
					9.82597
					9.7173
					10.4678
					10.4128
					9.73284
					10.7445
					10.4817
					9.62826
					9.50927
					9.451
					9.43577
					10.4806
					10.8033
					10.4993
					10.3069
					8.943
					10.1171
					10.2948
					9.89595
					10.3474
					9.25752
					10.3243
					9.77479
					10.3868
					10.2176
					10.6987
					10.6685
					9.64601
					10.596
					9.55418
					10.1807
					10.7162
					10.0792
					10.3094
					10.237
					10.0818
					10.4407
					10.0598
					9.92002
					9.54651
					10.1502
					10.2852
					10.3413
					10.3305
					10.177
					9.6242
					9.80272
					10.7168
					9.63434
					10.2966
					9.95607
					10.2584
					9.49036
					9.51353
					9.8417
					9.63192
					9.71921
					9.86
					9.63565
					10.1887
					10.2685
					10.272
					9.08853
					10.5228
					10.1488
					9.4155
					9.6063
					10.5283
					10.0426
					9.78862
					9.9187
					9.98211
					9.9249
					9.5254
					9.98098
					10.0704
					9.02183
					9.78644
					10.0719
					10.5849
					9.82411
					10.8653
					10.5661
					10.6634
					9.45746
					11.2684
					10.1152
					10.0135
					9.79522
					10.1545
					10.2813
					9.76818
					10.7174
					9.65175
					9.95733
					10.4346
					9.83002
					9.81165
					10.2847
					10.5004
					10.0229
					10.2032
					10.1466
					10.0869
					10.804
					10.1509
					10.147
					10.2651
					10.2998
					9.89449
					10.5717
					9.87689
					10.32
					11.171
					9.91607
					10.6669
					10.0931
					10.8979
					9.86065
					9.85128
					10.0413
					10.6944
					10.0928
					10.4049
					10.7446
					10.3484
					11.1273
					9.52886
					10.3284
					10.381
					9.03381
					9.70096
					10.7711
					9.87763
					9.84471
					10.3432
					9.92627
					10.2293
					9.60679
					9.93074
					9.9403
					9.74954
					9.96978
					10.1171
					9.93761
					9.71691
					10.5437
					9.92182
					9.09047
					10.0159
					10.0533
					9.92443
					10.0285
					10.4227
					10.0448
					9.4956
					10.3759
					9.59075
					10.5278
					10.2212
					10.0939
					10.5111
					10.3326
					10.7416
					9.90093
					9.92498
					9.93532
					10.0684
					10.2352
					9.55946
					9.68278
					10.1941
					9.99336
					10.6656
					10.2615
					9.93067
					11.2558
					12.0401
					10.7505
					10.0312
					10.4778
					10.1992
					10.26
					11.0342
					10.0297
					9.94355
					10.5264
					10.0306
					10.2226
					11.5358
					10.9208
					10.9711
					9.12961
					9.59708
					10.5822
					10.5018
					11.4769
					11.6212
					10.9143
					10.6791
					9.88725
					9.85379
					10.4406
					9.80481
					10.0693
					9.68329
					9.28779
					10.3926
					10.2163
					9.6014
					10.2317
					9.16496
					10.4226
					9.48804
					10.6198
					10.6589
					9.45307
					10.2312
					10.4633
					10.1172
					11.1473
					9.35752
					9.56198
					10.0644
					9.6634
					10.2141
					10.2663
					10.4522
					9.33436
					9.85725
					10.1231
					10.6175
					9.68967
					9.69727
					10.9007
					10.2624
					10.3576
					9.96068
					10.1381
					9.45709
					10.7402
					10.0582
					9.70856
					10.342
					9.76607
					10.6279
					10.7358
					10.0398
					10.9733
					10.6272
					10.4
					10.0147
					10.3799
					10.7993
					9.8048
					10.2196
					9.80976
					10.0902
					10.6075
					9.91687
					9.57093
					9.61161
					10.4957
					9.93105
					10.3843
					9.8754
					10.6642
					10.7667
					9.66135
					9.98898
					9.97922
					10.2581
					10.2807
					10.3243
					10.171
					10.0857
					9.91741
					11.3512
					9.72173
					10.9698
					9.9751
					10.1773
					10.101
					10.4499
					10.4142
					9.85445
					10.145
					9.57941
					10.1698
					10.5665
					11.0712
					10.5337
					10.5842
					9.26142
					10.2147
					10.4314
					10.8441
					10.1091
					10.997
					10.2155
					9.98743
					10.3277
					9.23561
					10.5918
					10.3992
					10.0508
					10.1083
					10.2125
					10.5334
					9.63192
					9.68512
					9.67583
					9.63644
					10.5881
					9.9793
					10.758
					10.5649
					10.093
					10.0856
					9.83706
					10.908
					10.4917
					10.5984
					10.6247
					10.5795
					10.4389
					11.1115
					10.1308
					10.4895
					10.3514
					10.5231
					9.84176
					9.87853
					10.2689
					10.6496
					10.7811
					10.318
					10.2594
					10.3275
					10.6239
					10.8229
					10.2081
					10.0614
					10.1005
					10.5386
					10.9339
					11.3147
					10.8792
					10.5566
					10.4464
					10.0226
					10.7388
					10.9591
					11.0882
					10.5084
					10.0264
					10.2359
					10.4148
					10.1749
					10.2821
					11.5264
					10.5686
					10.5028
					10.5063
					10.2263
					10.0904
					10.4994
					10.4757
					10.85
					10.5217
					10.5655
					10.0439
					10.2595
					11.0511
					11.1949
					10.6491
					10.5887
					10.1681
					10.1189
					10.1148
					10.8833
					10.1489
					11.1943
					9.39732
					9.82135
					11.1881
					10.4828
					9.69698
					10.2519
					10.8507
					10.3136
					10.4597
					10.9872
					10.972
					10.2004
					10.8888
					10.2873
					10.2488
					10.5179
					10.2142
					10.8529

## Sheet: Ext.Fig.1f
Relative PRMT5 mRNA level
AML	LUAD	LUSC	COAD	PAAD	BRCA	PRAD	LIHC	GBM	BLCA
10.0395	10.5157	11.1081	10.426	10.2423	10.0144	9.94252	9.64824	10.0673	10.623
9.76595	10.4787	10.6051	9.23331	9.97388	10.3462	10.503	10.6644	10.4846	10.6723
10.6341	10.6684	10.8389	10.5639	11.0344	10.3047	10.6694	9.31251	10.9174	10.109
10.1206	10.0637	10.2777	11.0904	10.4008	10.2647	10.6227	9.73723	11.1985	9.33615
10.2137	10.4636	11.9613	10.0645	10.0844	10.7762	10.0811	9.82779	10.5541	9.71794
10.7081	11.1958	11.107	11.1771	9.57941	10.5012	10.7967	10.0654	10.6647	10.9175
9.84731	11.5289	10.6611	10.2224	10.0711	11	11.1231	9.80173	10.2548	9.97427
10.5518	11.5655	11.0297	10.1728	10.1134	10.9026	10.6342	10.057	10.9468	9.22102
9.89987	9.43711	10.5726	10.5245	10.4914	10.2875	10.5235	10.6023	10.0635	10.2463
10.3651	10.8775	11.1509	11.0053	10.1279	10.7361	10.6679	10.2284	9.74391	10.0225
9.92174	10.3156	11.2746	11.2293	10.2575	10.5367	9.67255	10.208	10.0811	10.8461
9.51514	11.1224	12.1857	10.834	10.3548	10.2946	10.6585	10.784	9.75049	10.4888
10.4585	10.55	11.4199	11.2909	11.0917	9.97558	10.5326	9.74537	10.7053	9.26012
9.83177	9.58433	10.7736	11.1073	9.9118	10.3166	10.6803	10.1097	10.6371	10.281
10.8661	10.1666	11.4272	9.9173	9.97891	10.4712	10.8073	9.56877	10.7983	11.4816
10.6137	11.7426	11.1116	9.0256	10.2033	10.9017	10.6207	9.86185	9.82616	10.1364
10.3979	10.2665	10.3883	10.3705	10.6103	9.91676	10.0884	10.0621	10.9799	10.0228
10.1968	10.9437	10.6136	11.2429	10.5003	10.735	10.5082	10.6927	11.9567	9.86677
10.3665	10.6455	11.0182	10.9954	10.6153	11.8046	10.2399	10.4621	10.9304	10.3241
10.9741	9.91086	10.5324	10.3445	10.2231	10.868	10.6753	10.4587	10.9932	10.7239
9.63578	11.0677	11.279	11.0161	10.3865	10.3975	10.8858	10.2288	10.7951	10.5585
9.76379	10.457	11.455	10.6009	10.5486	10.3835	10.9012	10.6448	10.5079	10.2657
9.9344	10.9857	10.5985	11.3286	9.92646	9.20255	11.0381	10.6388	10.8473	9.76064
10.631	10.2053	11.2493	10.3516	10.2414	10.0582	11.0071	10.7649	10.7423	9.42807
10.6822	10.3498	11.7988	10.8811	9.91765	10.8636	10.4999	9.42414	10.9821	10.0982
10.1732	10.6235	10.8106	11.5251	9.77163	9.88592	10.921	10.4218	10.5857	10.8496
9.77559	10.4983	9.53251	9.97993	10.372	9.91558	11.1689	10.4999	10.651	10.5543
10.2687	10.8466	10.4367	10.5566	9.40207	10.2675	10.67	9.72838	10.4584	11.0559
10.1197	10.2562	11.1347	10.697	9.49882	9.45269	10.1908	9.71105	10.7982	10.6498
9.47452	10.2485	10.2301	9.41918	9.90794	9.95037	10.704	9.83589	10.1723	10.9499
10.3646	10.9485	11.0592	10.8426	10.0887	9.68595	10.9209	10.6204	10.6844	10.7177
10.487	10.7542	10.2372	10.6549	9.98295	10.6422	10.4583	9.54073	10.0162	10.4344
9.38443	10.3139	11.001	10.7821	10.0262	10.1115	10.5809	9.32004	9.84477	10.9688
9.92698	11.0259	10.164	10.9998	9.49634	10.7805	10.8249	10.04	10.8254	10.8073
9.34225	10.609	10.2582	10.388	9.82126	10.0858	10.4952	10.7195	9.83284	9.12086
10.4855	10.6645	10.553	10.7991	10.302	10.3315	10.1743	10.2315	11.1175	10.1443
10.5627	11.8404	9.78851	11.315	10.1868	9.88471	10.4317	10.6686	10.1615	10.0278
10.5895	11.5096	10.4221	11.1694	10.1844	10.1266	10.8863	9.58816	10.8048	9.16871
10.4303	10.1342	11.3182	11.2102	10.1773	10.2767	10.1745	10.4601	9.99805	11.0006
10.8192	10.6419	10.6308	10.5579	9.39963	10.9243	10.5031	10.2023	9.88989	10.0694
9.49065	10.4367	10.5736	9.72315	9.98954	10.0784	10.4047	9.88009	9.81008	10.54
9.22289	11.0497	11.0893	9.53182	10.6301	10.4811	10.5786	10.6274	10.5248	10.5047
9.76384	10.7138	10.0971	10.6546	10.5188	10.7834	10.8348	9.75568	10.2509	11.1398
10.6351	10.5145	11.1961	9.85998	9.95702	10.4481	10.9356	10.8749	10.6269	10.8284
10.0701	9.86286	10.3396	11.4296	10.0993	10.4414	10.2922	9.30501	10.8572	9.90932
10.6953	10.0054	12.0843	10.9159	10.2645	10.0345	10.6936	11.0477	10.7685	10.7819
11.1754	10.9887	10.1178	10.0592	10.4091	10.4909	10.4197	10.3888	9.72943	10.3707
10.0912	10.6589	10.9424	10.1645	10.1302	11.3702	10.162	11.0162	10.7337	10.5087
10.5379	10.3039	10.166	9.60218	10.6725	10.9045	10.9415	9.9675	11.2413	10.1183
10.3765	11.0115	11.547	11.01	10.3315	11.0869	10.7594	10.3891	10.5299	10.3154
10.6776	10.2027	10.9023	10.1499	10.1547	10.8905	10.4959	9.98258	10.8705	10.8847
10.7572	10.3378	10.5395	11.3411	10.025	10.35	10.4493	11.0228	10.8837	11.1871
10.8137	10.9528	10.3088	10.3016	10.418	10.705	10.525	10.28	11.1088	12.0741
10.593	11.3728	10.542	9.87946	10.557	9.88192	10.6367	9.75221	10.7804	10.9663
10.2169	10.4174	10.6182	10.266	10.1963	10.8345	10.2273	10.5386	10.1834	10.77
9.87839	10.5029	10.5617	10.4945	9.80918	10.551	10.3999	10.0538	10.3756	11.8434
9.74428	11.123	10.8057	10.1415	10.4666	10.2843	10.5417	7.26659	10.2653	9.74669
10.3318	10.63	10.3574	10.8252	10.0788	10.6481	10.5931	10.0244	10.6332	11.4947
10.9104	10.8376	10.7252	10.4414	9.78187	9.96963	10.5651	10.6321	10.9743	10.183
10.5144	10.2048	10.9561	10.7141	10.2678	10.6428	10.8138	10.667	10.9909	9.55711
10.9153	10.0284	10.9184	9.82724	10.0675	10.4616	10.53	10.3159	10.6892	9.91648
9.77654	9.86797	11.3393	11.5493	10.3769	10.8924	10.6669	9.13376	11.1512	10.0797
9.53357	9.57166	10.6985	10.9516	10.4556	11.189	10.1317	10.2647	11.1738	8.82419
10.5449	9.16857	10.9865	10.7815	10.1801	10.206	10.3578	10.3217	10.9662	9.65791
10.7619	10.2498	10.395	10.7749	10.7313	10.7724	10.562	10.9253	10.5845	10.2602
10.8165	10.0631	10.3231	11.0043	10.0648	10.1722	11.0327	9.73857	10.3311	9.05696
10.9049	9.87251	11.7595	10.793	10.9316	10.8819	10.9197	9.40391	10.2589	10.2266
10.543	10.2271	11.3104	11.1309	10.5211	10.3464	10.4269	9.37479	11.2453	9.91725
10.2823	10.1264	10.2863	10.0883	9.91809	10.5637	10.3874	10.3398	11.017	9.28952
10.4714	10.6398	9.68617	10.9152	10.09	10.844	10.356	10.5388	10.9222	9.76211
10.0506	10.6465	11.7022	10.346	9.89797	9.85211	10.6528	10.3158	10.8286	10.3296
10.5794	10.3039	10.8801	11.025	10.0345	9.65335	10.3165	10.0757	10.1923	10.1891
10.5928	10.7403	11.4389	9.91526	10.2526	11.4725	10.3905	9.16366	10.9936	9.22711
10.7312	10.4125	11.3862	10.1734	9.71861	10.2972	10.7863	9.99803	11.207	9.74687
9.54603	10.4126	10.5374	9.85654	10.555	10.7874	10.6371	9.8001	11.8202	9.31667
10.4326	12.282	11.9031	10.7583	10.1312	10.4118	10.8191	11.2486	9.94935	9.885
9.43672	10.1179	10.4046	10.6778	9.83635	10.3631	10.5037	10.566	10.5408	10.3956
10.5249	10.3556	9.44915	10.9646	10.3858	10.6496	10.2804	10.5974	11.0144	10.1271
10.4936	10.2498	9.48409	11.4603	10.4484	10.4639	10.7046	10.6607	10.4271	11.3564
10.5737	9.3827	10.129	11.3189	9.97134	10.032	10.1861	9.28931	10.9186	9.93319
10.5213	10.1044	10.9214	11.1571	10.3331	10.4608	10.7549	9.92467	10.5933	10.5565
9.74069	10.3324	9.41113	9.8009	10.3255	10.5045	10.5201	9.16922	10.7446	10.2429
10.1294	10.5593	10.823	10.3	10.8316	11.3459	10.1705	10.1135	11.3968	9.48781
10.2499	10.0343	11.0559	10.8581	9.84313	10.388	10.5535	10.2177	11.1276	9.82799
10.0148	10.4323	9.17007	10.4297	10.239	9.95012	10.7477	9.25068	10.7222	10.104
10.5849	9.97173	10.0323	11.0823	10.6688	10.2408	10.8695	10.1689	11.446	10.3523
10.4433	9.71703	9.90893	11.9208	10.0408	10.766	10.8901	9.6284	10.5499	10.0881
10.3144	9.70866	10.3544	10.9294	10.4606	10.0515	10.5097	10.316	10.105	9.12796
10.5021	10.8286	10.9624	10.6948	10.2945	10.2868	10.1599	10.2118	10.119	10.1393
10.6152	10.6793	10.5046	11.3003	10.1287	10.2863	10.3465	10.6058	10.9947	9.8281
9.74317	10.7279	10.8809	11.0078	10.9023	10.882	10.4142	9.75289	11.3174	10.459
10.4039	11.4609	11.0899	10.3031	10.0926	10.598	10.681	10.2784	10.5755	10.3928
10.6318	10.2776	10.1554	10.9036	9.78271	10.2437	10.5212	11.1255	10.5454	10.5756
10.4671	10.2687	10.337	10.522	9.94343	10.8044	10.2892	9.71225	9.68659	9.83377
10.3664	10.6856	10.3929	11.7569	10.3833	10.6729	10.5356	10.1618	10.1102	11.5632
9.32165	10.2951	10.7136	10.0526	10.7394	10.6595	10.43	9.36099	10.7276	10.1619
9.93384	11.6461	9.95443	10.8144	9.94587	10.5809	10.6154	10.3558	10.7281	10.1994
10.6815	9.92422	9.85675	11.4626	9.98291	10.726	10.7998	9.97818	10.3888	9.91353
10.4894	10.0694	11.3033	11.4095	10.0566	10.4327	10.5205	10.1091	10.0381	9.57593
10.6655	9.41853	9.37344	10.3831	10.3045	10.4574	10.3139	9.72586	9.86753	10.6184
10.6293	9.48919	11.1439	10.3123	10.2014	11.2183	10.3844	10.5788	9.97172	10.612
10.121	10.5398	10.4491	10.1988	10.0284	10.9654	10.467	10.0431	10.5792	10.6838
10.6871	11.0844	9.74291	10.7855	10.6097	10.5353	10.5811	9.5392	9.82643	10.0825
9.89038	10.1664	9.7252	11.2982	10.0799	10.4445	10.6045	9.8653	10.7398	10.0081
10.1829	10.289	11.079	9.71766	10.0591	10.3326	10.2565	9.12342	10.975	11.6977
10.3253	9.81142	11.0929	10.274	10.0014	10.9502	10.9401	10.5743	11.5653	10.7597
10.6262	10.8108	10.5005	10.3611	10.4392	10.2974	10.6481	9.52794	9.29002	9.68933
10.6489	10.7467	10.7482	10.5126	9.90314	10.7335	10.315	10.1347	10.7482	9.92361
9.9983	10.6527	11.4396	11.0378	10.077	10.5549	10.4924	10.0948	10.2107	11.2789
9.7698	9.81075	11.1364	11.0811	10.3257	10.9047	10.4373	10.1459	10.6343	9.87861
9.82693	10.3382	11.9067	9.8403	10.8032	10.3904	10.5114	9.88626	10.5497	10.809
10.3752	10.3244	11.5381	11.0412	10.0179	10.6014	10.1818	10.4281	10.9543	10.8378
9.82821	10.487	10.7336	9.54065	10.1056	10.4789	10.379	9.41971	9.79439	11.4314
9.79884	9.57458	9.59543	10.1576	10.9797	10.529	10.0074	9.11723	9.91354	10.203
10.538	10.5132	10.1297	10.2975	10.2768	10.1586	9.78767	10.1342	9.63913	8.79202
10.4272	9.99968	11.0235	11.0763	10.3364	10.2363	10.4074	10.3921	10.7012	12.4541
10.5116	9.34776	10.3771	10.7275	10.7447	10.6183	10.6854	10.5448	9.92072	10.0678
11.1465	10.1061	10.5974	11.3307	10.1946	10.4869	10.9122	10.3503	11.4482	9.97921
10.1098	11.9958	12.1353	11.7571	10.8693	10.3559	10.3486	7.48942	11.2454	10.4939
9.90978	10.0108	10.604	11.2393	10.297	9.84935	10.6009	9.63427	11.4097	10.2813
10.1776	10.7312	9.516	10.7939	10.0592	10.4952	10.5233	9.77582	10.8545	9.94778
10.417	10.442	10.4557	10.3925	10.1445	9.98342	10.4212	9.24961	11.1742	9.25325
9.97429	10.1873	11.0969	10.5072	10.5936	10.2548	10.637	9.72886	10.7964	10.1002
10.1236	9.87836	11.2829	9.95508	9.86582	10.4408	10.5945	8.98685	10.4783	10.4204
10.4533	11.3216	9.99997	10.787	9.76661	10.5411	10.5242	9.79336	10.3378	10.7836
10.8629	10.4485	11.3611	10.9039	10.36	10.5073	10.8822	9.71349	10.7368	10.0992
10.3428	11.1835	10.611	10.9826	9.71061	11.2291	10.4335	10.1735	9.86227	10.006
9.9964	10.5201	10.5994	10.8998	10.4387	10.2624	10.4027	9.06752	10.5814	11.0361
10.2048	10.1539	10.7694	10.5897	9.7931	11.2428	10.1501	8.78503	9.79724	9.53239
9.93986	10.8153	11.6457	10.6192	10.1932	11.0142	10.196	9.48203	11.0673	10.4851
10.6681	10.4344	11.3787	10.4599	9.96597	10.9149	10.7708	9.84509	10.0997	10.2009
10.7104	9.9008	10.4275	10.2765	10.6724	10.229	10.3675	10.0643	11.2998	11.3832
10.4282	10.8774	9.76964	10.0098	10.4941	10.4834	10.4687	9.45117	10.9888	10.1083
9.74447	10.8856	11.3852	11.4425	10.5025	9.46398	10.3895	10.2031	10.1075	10.6703
10.1204	10.525	10.9249	10.5619	11.5123	10.8313	10.2049	9.42954	9.95425	10.6764
10.3676	10.3932	10.5374	11.148	10.0309	10.4461	10.7762	9.63011	10.2269	9.99848
9.85672	9.86456	10.3229	11.4074	9.65051	10.5946	10.4196	9.95876	10.1072	9.56073
9.91604	10.8903	10.5041	10.6735	10.1631	9.98856	10.1699	9.60451	9.99173	10.6498
11.0593	9.83526	9.52713	10.6573	9.83464	9.77442	10.5276	9.56083	10.9841	10.6048
9.21335	11.6524	11.6105	10.6334	10.1214	10.4709	10.4254	9.47568	10.1683	10.0653
10.9215	10.4421	10.6974	11.0225	9.92101	9.97914	10.4523	9.56502	10.4773	9.50913
10.6869	9.94205	10.2107	11.508	10.0014	10.7946	11.2422	10.0926	10.1134	10.6689
9.87331	10.9811	10.9412	10.8521	9.86175	10.2396	10.9583	10.0651	10.5528	10.0883
10.544	10.995	10.3257	10.2628	10.5576	10.4232	10.2009	10.334	10.7927	9.6921
10.7176	8.11944	10.0074	10.4591	10.0808	10.5891	11.0907	9.87266	9.96627	10.1205
10.8394	10.1299	9.77145	10.7808	10.0884	10.4087	10.3845	10.0623	10.6982	9.07744
9.4023	10.2522	9.94959	10.5739	10.4693	9.64927	10.0452	10.0791	10.9141	9.27634
10.3127	10.8747	10.3891	10.5243	9.78447	10.8158	10.7125	9.43392	11.1236	10.2411
10.2582	9.8908	11.1269	10.5436	9.88054	10.3209	9.98816	10.7975	10.8971	10.3502
9.07474	10.0879	10.8026	11.5236	10.4384	10.3921	10.3195	10.2315	10.9413	10.3595
9.60082	10.3795	10.9876	10.4759	10.0485	10.6882	10.0304	10.1343	9.84131	10.6537
10.7654	9.70216	10.2746	10.9712	10.4838	9.60535	10.2241	10.7582	9.78596	9.52292
8.95032	10.5172	9.77074	11.4009	10.4032	10.4208	10.5168	9.80352	11.0726	11.9447
10.6391	10.2191	11.5696	10.9021	9.30323	10.1046	10.3475	9.89467	11.3034	10.5454
10.6805	10.423	11.6712	11.0851	9.55232	10.1159	10.0366	9.22413	10.674	9.44032
10.5201	10.7904	10.1821	11.5125	9.82814	10.4493	10.5286	11.4999	10.6748	9.71295
9.46402	10.532	10.0559	10.9527	10.6253	10.4773	10.1889	9.63508	10.5318	9.02111
10.6161	11.1873	10.2936	9.30573	10.1471	10.7815	10.3084	10.6534	9.95592	10.8861
9.54597	11.0503	10.6249	11.341	9.73425	10.6334	10.0267	9.32394	10.974	11.5197
10.6606	10.6284	10.6196	9.97475	11.2248	10.5224	10.5672	10.5669	11.0375	10.1021
10.4563	10.2069	10.7684	9.72051	9.90167	9.97808	10.2349	10.1763		10.7695
10.2355	10.1275	10.7796	10.5079	10.1968	10.5435	9.03605	10.3763		9.81389
10.0654	9.87965	11.4136	9.80966	11.0382	10.2701	10.7338	9.70841		11.52
10.5794	10.5109	11.0855	10.3809	10.0319	10.2761	10.265	10.2347		10.1957
10.4402	10.5745	10.6018	10.7952	9.86959	11.1608	10.44	10.3685		9.6936
10.7466	10.8181	10.497	11.9	9.25663	10.1831	10.8572	10.0698		11.2241
10.564	10.9239	10.4215	10.3731	10.0383	10.8072	10.1454	10.0676		11.846
10.8414	10.6251	10.843	10.6534	10.0993	10.3146	9.7764	9.09882		9.97006
10.7343	10.1901	10.5242	11.0709	10.0679	10.6578	10.3051	9.76514		10.8726
10.7305	10.2028	10.8092	10.6798	10.4335	10.999	11.0514	10.7506		11.2505
10.544	10.0247	10.2846	10.449	9.82963	10.8103	10.1033	9.89792		10.3845
10.2759	10.4648	10.9942	11.0071	10.1295	10.2068	10.5767	9.87437		10.8608
10.3892	10.336	10.5405	9.26686	9.86951	10.6449	10.3282	9.94639		10.201
	9.98349	11.0559	11.0137	9.95906	10.116	10.2699	9.87795		10.2261
	10.3258	11.0054	10.6805	9.58485	10.2879	10.5446	9.97494		10.8175
	10.1826	11.0649	10.7602	10.6406	10.6147	10.4902	9.67794		11.0438
	10.7535	11.3792	9.96457	9.9664	11.2245	10.4263	10.0477		9.98375
	10.5086	11.3288	10.8003		10.4079	9.51208	9.93059		10.2574
	10.2088	11.064	10.6678		10.5105	9.53726	9.40194		10.5547
	9.10105	10.2232	9.66261		10.3087	10.5556	8.93694		10.2879
	10.0623	10.6079	10.445		9.85601	10.4342	9.42815		10.1326
	9.70942	10.0487	9.38608		10.8952	10.3783	8.89316		10.2
	11.6812	9.48909	9.87393		10.7429	10.3608	10.4084		10.2481
	10.1803	10.8065	10.8745		10.3496	10.1369	9.86626		9.84681
	9.93161	10.5026	11.1486		10.0319	10.2712	9.23261		10.2149
	10.6907	11.4173	9.76949		10.0448	9.70148	9.97243		10.3872
	10.624	10.9571	10.5906		10.7846	10.5224	10.2051		10.2825
	10.3459	11.5954	10.7622		10.7515	9.8634	10.3026		10.1294
	10.3285	10.375	9.39801		10.6768	10.308	10.1409		10.4794
	10.5883	10.1453	10.3292		10.0933	10.6914	10.0714		10.6628
	9.14256	10.0763	11.0849		10.1933	10.2006	10.3366		9.90992
	10.5156	9.43268	9.66251		10.1762	10.7102	10.4074		10.6454
	10.0655	9.90936	10.7733		9.76345	10.9576	10.1837		10.6633
	10.2999	11.6226	10.7404		10.7871	10.8385	9.58787		10.5702
	10.4518	10.3616	9.76783		10.4501	10.3349	10.1309		10.0871
	10.3949	9.75797	10.772		10.4583	9.89001	9.84199		11.8145
	10.275	10.4382	10.9319		10.66	10.3235	9.24385		10.8486
	11.0683	9.91954	11.2241		10.7032	10.1879	9.97287		10.6241
	10.8127	10.6086	11.0422		11.2167	10.5418	10.6943		10.5428
	10.9937	9.97463	9.67649		10.6512	10.2216	10.8302		10.8999
	10.1237	10.8483	11.0413		10.5508	10.8247	9.91905		9.76106
	11.2654	11.0733	10.1925		10.1768	10.63	10.318		10.1198
	10.0393	9.22341	11.3602		10.9685	10.3357	9.07511		9.96944
	9.89355	10.6624	10.4143		10.5736	11.0748	9.36965		11.0422
	9.89943	10.4566	10.2088		10.6335	10.5211	10.1088		10.4674
	10.3272	9.52427	10.48		9.98587	10.433	10.7442		10.2759
	9.94273	10.342	9.50867		11.0416	10.8311	10.2304		10.1595
	10.8495	10.6908	10.921		11.5723	10.6366	10.7298		11.3577
	10.351	10.0014	9.99132		10.9122	10.4276	10.2469		9.83883
	9.46592	11.7172	10.6203		10.2285	10.7138	9.49027		10.3517
	10.6834	10.6844	11.2881		10.5744	10.167	9.07301		9.08066
	11.0959	11.4007	10.9443		9.62956	10.4155	8.45883		9.79916
	10.1402	9.76923	10.863		10.6514	9.95456	8.10518		10.2955
	10.2264	10.288	10.6164		11.1449	10.1348	10.361		9.67261
	10.6144	10.4153	10.4563		10.6662	10.7138	9.77807		11.661
	10.0212	10.6977	10.4155		9.9103	10.4361	9.61927		10.1864
	10.2147	10.5303	11.4896		10.756	10.5057	9.6629		10.5887
	11.0195	11.1163	11.196		10.73	10.3845	9.65952		9.70593
	10.9303	10.4535	10.559		10.76	8.76126	10.2558		10.5658
	10.1808	11.0937	11.0487		10.6247	10.5426	9.85145		11.2457
	10.0493	11.5903	10.9935		10.667	10.697	10.0285		10.4377
	10.7556	10.8129	11.1585		10.5421	10.5636	9.89935		12.1512
	10.0998	10.8963	10.5176		11.2238	10.4619	10.4993		10.4306
	10.3026	10.3402	10.1689		11.5232	10.2312	9.20057		11.4246
	11.5012	11.8044	10.3053		10.5212	10.9402	9.53968		10.7898
	10.1662	10.4357	11.1035		11.6899	10.7784	10.3699		9.666
	9.96723	9.78428	11.0571		10.5641	10.8777	10.4761		9.30211
	10.6995	11.1875	11.2682		10.4042	11.034	9.99841		9.66051
	11.0201	10.6615	10.4792		10.7501	10.5626	10.1372		11.1798
	9.52099	11.6308	11.1154		10.966	10.8497	9.99461		9.60742
	10.3827	10.1255	12.1259		10.8552	10.4605	10.1544		10.5391
	9.72762	9.91688	9.7101		10.5878	10.6616	9.55096		11.1171
	10.3163	11.1661	10.9711		10.808	10.6769	9.44895		10.3808
	10.3294	10.4093	10.4144		10.8404	10.2336	9.7319		10.2873
	9.40707	10.5336	9.78556		10.7381	10.8216	9.81885		10.7235
	10.3827	11.0692	9.87148		10.3895	10.5491	9.83418		10.6891
	9.69266	11.5286	9.57498		10.7743	10.6069	9.96153		9.75868
	11.1814	10.155	11.209		10.7751	10.486	9.87234		10.8861
	9.46163	10.3808	10.6487		9.93564	10.9083	9.1988		11.0338
	10.1753	11.0387	10.8776		10.1799	10.5085	9.17743		10.7788
	10.2874	11.1475	10.7508		11.0265	10.7345	10.9277		11.1532
	9.44364	11.4698	10.6402		9.89547	10.6818	10.7699		10.3057
	11.0808	10.581	9.87508		10.2885	11.1416	10.2314		9.97542
	10.367	10.1217	10.1216		10.3216	10.4478	10.4042		10.4607
	10.19	10.1087	11.1404		10.8807	10.5731	9.7298		10.2581
	10.54	10.417	11.7429		10.2043	10.5794	8.98145		10.5582
	9.43791	10.0937	10.3545		9.88301	10.0804	9.70591		10.5129
	10.0128	10.8505	10.9797		10.5133	10.7169	10.2588		10.1928
	10.4866	10.3558	11.0604		10.8188	10.5082	10.8067		10.371
	10.0468	10.5393	10.6496		9.50286	10.9413	9.68174		10.9021
	10.3505	10.6876	11.0177		10.5804	10.5474	9.27245		10.3085
	10.2737	10.6473	10.7776		10.2642	10.8957	9.82546		10.9046
	9.68967	10.3184	10.7945		10.741	10.6242	9.81127		10.7271
	10.0013	10.8145	11.138		10.6593	9.2678	9.6252		10.0256
	9.80438	10.2951	10.7312		10.2831	10.6455	9.19189		10.2556
	10.0991	10.9861	11.1624		11.2614	9.90089	9.88151		10.1141
	10.388	12.123	11.1139		10.3327	9.33187	10.0787		11.4343
	10.1141	10.0359	10.8157		10.4107	10.2436	10.4388		8.81769
	10.0667	10.9055	9.91477		10.6135	10.2733	9.64909		11.4263
	10.1524	10.4476	10.1533		10.485	10.418	10.5832		9.8334
	10.5283	10.3017	11.1201		10.4967	10.6954	10.4528		10.6132
	10.7598	10.6219	10.3982		10.5205	10.8657	9.93012		10.3774
	11.3052	9.99513	10.9262		10.4641	9.88124	9.48115		9.90845
	11.6699	10.5275	10.1282		10.2986	10.5137	10.122		9.42411
	10.848	10.7183	10.5476		10.7445	10.6804	10.4197		9.52717
	9.89998	10.9197	10.3745		10.5553	10.3609	9.23383		10.7485
	9.8366	10.6102	10.9764		10.6774	10.1757	9.87877		10.5626
	11.0634	10.9473	9.75163		10.3976	10.3874	9.73208		10.2046
	11.7908	10.9024	10.3006		10.058	10.4284	9.90398		10.1949
	10.5708	10.6415	11.3296		10.1468	10.5222	10.3568		10.1012
	9.6359	10.8336	11.2973		10.5435	10.3536	9.80802		10.2208
	10.3046	10.5439	11.464		10.6629	10.3907	9.91258		9.3425
	10.335	11.4248	10.9197		10.4	10.5478	10.1238		10.4256
	11.0151	11.0547	11.1934		10.4735	10.6801	10.8275		10.7972
	10.7882	11.4837	10.5107		10.5622	10.3647	9.37649		10.3779
	10.5634	10.5776	10.8961		10.5879	10.6283	9.40127		10.8081
	11.1848	11.939	11.4951		11.1373	10.6189	9.57088		10.6334
	10.0576	11.9114	10.3776		10.5346	10.701	10.5356		10.2321
	9.94325	10.5191	11.0655		13.1832	10.777	10.1414		9.65591
	10.0404	11.011	10.6207		10.4734	10.1251	10.4795		10.2572
	10.3138	11.5264	10.8664		10.2849	10.7569	9.56174		9.96065
	9.87344	11.5633	11.1841		11.0362	10.4888	9.94027		11.4825
	10.4558	10.6567	11.4178		10.3297	10.6071	9.57144		10.2916
	9.93179	10.5096	11.0163		10.7944	10.2	9.92185		11.7144
	10.7312	11.189	10.3644		11.2448	10.8581	10.1215		11.1303
	10.0012	10.282	11.2174		10.7158	10.262	10.0892		10.4725
	9.91408	11.0468	10.753		10.4982	10.686	10.29		10.5086
	11.0265	11.4903	11.1707		10.2162	10.4923	10.038		9.84041
	10.2953	10.3801	11.1973		10.741	10.6627	10.6819		9.89872
	9.76687	10.5744	10.1278		10.0768	10.3827	9.96224		10.3188
	10.4425	11.3273	11.1055		10.3587	10.2552	9.12363		9.40965
	9.94331	10.9069	11.0895		11.1173	10.5324	10.6546		10.1294
	10.3567	11.2468	10.6182		10.4967	10.6397	10.2168		10.8711
	10.1842	11.3703	10.5013		10.4807	10.4495	10.2374		8.70415
	11.3502	10.5362	11.1959		10.9498	10.3005	10.4534		9.05857
	10.4352	10.9535	10.6508		10.9647	10.6977	10.4762		9.72382
	11.0175	10.5649	10.1094		10.5073	10.3157	10.4315		11.0806
	10.102	10.2824	10.7301		9.99558	10.5648	9.36352		11.4603
	9.7673	11.3573	10.675		11.0015	10.4012	9.64192		10.7195
	10.3162	9.82236	10.4332		10.5533	11.0342	9.75517		9.65141
	10.9821	11.1902	10.9181		10.2669	10.4901	10.0393		11.0527
	9.86222	11.045	10.8413		10.8607	9.56745	9.17676		11.6203
	10.735	11.3851	11.2116		11.1851	10.2348	9.74554		9.96682
	10.8169	9.49064	9.93325		10.1132	10.2809	9.76255		9.51978
	11.4494	11.0938	10.894		11.8734	10.1738	10.0987		9.66596
	10.0673	11.2838	10.423		10.6817	10.5877	9.44168		9.61293
	10.4386	11.1884	10.092		10.3901	10.5977	10.3193		10.2379
	10.8378	11.0406	10.1043		9.8492	10.7068	9.82651		10.2485
	10.128	10.9194	10.7984		10.6548	10.4175	9.3795		10.2654
	9.9966	10.1961	10.4103		9.89438	10.8485	9.73255		9.75772
	10.835	10.1854	9.89519		9.86503	10.3186	9.4233		10.6968
	10.2601	10.5754	10.7117		10.4749	10.8808	9.9219		10.1473
	10.3675	9.6207	10.1412		9.78391	10.5487	10.1563		11.1585
	10.5356	11.6381	10.2888		10.5415	10.1395	10.1219		10.8026
	9.78221	9.87502	11.0798		10.9985	9.99176	10.4511		10.3431
	12.0285	10.8034	10.2551		9.78258	10.0093	9.95082		10.0585
	9.6712	11.5158	11.2138		10.5286	10.9817	9.80058		10.2131
	10.5304	10.3752	10.1862		12.0292	10.3627	9.78902		10.6899
	9.71838	10.2206	10.2082		10.9176	10.9815	10.4492		9.82389
	10.6804	9.88662	11.4018		10.0883	10.482	9.48766		9.19566
	10.655	11.3465	11.2056		10.0721	11.0051	9.66277		10.6074
	10.4246	11.0671	9.8817		10.885	10.7974	9.5514		9.472
	10.3722	10.2055	10.7812		10.5545	10.6946	9.52036		10.8167
	9.93303	11.741	9.9247		10.5323	10.6806	10.1029		10.5791
	10.1423	10.1135	10.0631		10.5713	10.5058	9.48965		9.90877
	9.9777	11.3167	11.4511		10.2681	10.5358	10.8016		10.8305
	11.2802	9.70114	10.5606		10.9715	10.409	10.7665		10.0887
	9.7553	11.0686	10.8267		10.3363	10.0221	10.8281		10.1087
	10.7891	9.83701	11.0164		9.96918	9.80025	9.84249		9.75247
	10.4625	11.3315	11.2227		11.0371	10.4367	11.064		10.3544
	10.2248	10.0566	10.883		11.1201	10.5665	9.34197		10.3626
	10.236	10.5161	10.0365		9.29793	10.4811	10.3129		9.87801
	10.122	9.90805	9.84308		11.1328	11.4167	9.10744		10.2948
	10.5168	10.6319	10.3959		11.7768	10.2862	8.96408		9.5545
	10.4186	10.546	9.94761		9.92549	10.5861	9.63043		10.0828
	10.4774	10.6976	11.0651		9.53821	10.755	10.3914		10.9538
	10.3463	10.3636	10.8211		10.2317	10.5824	10.1431		10.7866
	11.3854	9.87588	11.221		11.0801	10.5064	10.2742		11.4165
	10.5294	10.9751	10.1796		11.1381	10.0419	10.7494		10.298
	11.0491	10.4152	10.6816		10.7443	10.3911	10.4176		10.2098
	10.7588	11.4211	11.1445		10.3037	10.1837	10.5644		10.1471
	10.3003	9.81841	10.9235		10.4989	10.7091	9.99691		10.8938
	10.5501	10.0781	10.9514		10.0846	10.4847	9.8074		11.1915
	10.3555	11.93	10.8001		11.442	9.69982	9.65951		9.41257
	10.0966	10.0545	11.1476		10.9298	10.5994	8.90397		9.83583
	9.82343	11.2868	9.85861		9.10979	10.6148	8.06518		10.7942
	10.7438	10.6441	10.7376		10.4055	10.6919	8.36853		10.9863
	10.3411	11.239	11.4204		9.80019	11.046	8.84401		10.3351
	8.39591	11.1578	10.442		9.33521	10.4435	9.73072		10.8347
	11.4481	10.7006	10.3425		11.3637	10.5487	9.21631		11.0384
	9.88091	9.73023	11.1876		11.1285	10.8938	9.43079		10.3051
	9.5593	9.88375	11.0285		10.2445	10.3319	9.60589		10.3917
	9.85993	10.7151	10.4375		10.3463	11.29	10.5016		10.243
	11.2463	10.1596	10.8307		10.3173	10.5871	9.92195		11.2131
	10.401	10.0668	10.9033		10.2151	10.0602	10.2541		9.95885
	12.1596	10.6185	10.8171		8.71551	10.2041	10.3518		10.3054
	9.78934	10.2759	9.84025		10.7385	9.83943	9.53303		10.6815
	10.0609	10.1459	10.8427		10.3691	10.2696	9.9257		9.88581
	10.6113	9.69859	10.2429		9.48586	10.4288	10.3374		10.9491
	10.6704	11.4728	11.2335		9.77556	10.2898	9.59976		10.5242
	10.2006	10.2614	10.7158		10.3558	10.5891	9.50506		10.4007
	10.5825	11.685	9.98661		10.4586	10.0665	10.2182		9.62375
	10.9737	10.6377	10.6258		10.3491	10.5567	9.56667		10.9431
	10.8846	10.2501	10.6738		10.2271	10.7773	9.75437		9.19637
	10.1418	10.9503	11.0426		9.90729	10.5913	9.86325		10.4288
	9.73959	11.0692	10.4778		10.4387	10.5941	9.83514		10.4101
	10.7319	11.0784	11.0618		10.2769	10.6487			10.0494
	10.6739	11.079	10.397		10.5486	10.4052			10.3575
	10.9439	10.5242	10.1321		9.96793	10.4865			10.7889
	10.0565	9.77987	10.1572		10.5729	10.0577			10.9419
	10.1211	9.82708	10.0421		10.347	10.1963			10.0561
	10.2937	10.3148	11.1831		10.4614	10.3736			10.4937
	11.9246	9.91466	10.8044		9.48526	10.2985			10.025
	10.9422	10.1891	9.65404		11.309	10.1455			11.5833
	10.7968	10.3976	10.3716		10.9142	10.2446			9.94917
	9.0546	9.56471	10.7724		10.4336	10.1982			11.1109
	10.3958	10.4482	11.4885		10.5113	10.7888			9.85937
	10.596	10.2278	11.0366		9.75117	10.4649			10.8995
	10.5763	13.9036	11.4651		9.85085	10.4679			10.5374
	10.3841	10.5113	10.4348		10.7842	10.5414			9.86777
	10.6987	10.1058	9.86365		10.3524	10.3367			10.8639
	10.2382	10.0442	10.3889		9.42913	10.6579			10.631
	10.2486	10.4025	10.5892		8.48901	10.5427			8.6082
	10.3678	11.3299	10.5433		10.1023	11.0059			9.59129
	11.32	10.4865	10.8566		11.0403	10.4694			9.50997
	9.77253	11.0696	10.2726		11.9443	9.49268			11.428
	10.6966	10.77	10.6949		11.2267	10.0697			10.9661
	10.2837	10.7963	10.9995		10.0644	10.4346			11.112
	10.5867	10.2559	10.0822		10.2987	11.1662			9.83543
	9.87901	9.9744	10.7583		12.4001	10.3317			10.5446
	10.0934	10.0647	10.5267		10.9662	10.3477			10.712
	9.86749	10.287	9.65857		11.1814	10.6369			10.6891
	10.2489	10.2469	9.8087		10.0991	9.94076			10.3077
	10.2265	10.8875	10.5526		11.0235	10.4128			10.2302
	12.5724	10.7429	11.0123		10.8441	10.6183			10.5671
	10.1911	9.94624	10.5276		11.1872	9.98942			10.5714
	10.0373	11.0668	9.4737		10.0909	10.9057			11.4228
	9.23842	11.0443	10.5207		11.1686	10.2943			10.4956
	10.5371	10.029	10.3295		10.8089	10.0458			9.53336
	10.6236	9.67308	10.9084		11.7424	10.4327			9.82178
	9.85711	10.3022	10.9212		10.2607	10.5307			10.8329
	11.1838	11.4755	10.6856		10.324	10.6069			11.4196
	10.1037	10.7855	11.0252		10.2124	10.508			10.6718
	10.8496	10.6805	11.3473		10.4597	10.4035			10.871
	11.4515	10.9	10.389		10.4973	10.781			10.705
	11.7677	9.97852	11.1379		10.5366	10.3092			10.5838
	10.6466	10.4143	11.8486		10.7868	10.5025			10.7916
	10.1661	9.78511	10.3947		10.1032	10.9056
	9.80344	9.77221	10.5731		10.4765	10.3221
	10.859	10.3349	11.0233		10.4246	10.3621
	9.79867	10.2629	10.3692		10.1481	10.283
	12.2155	9.84419	10.1515		11.034	10.2463
	10.3976	10.5039	10.4868		10.6787	10.8388
	10.6111	9.79194	10.5321		10.5449	10.3369
	10.1321	10.4676	10.816		10.4378	10.6869
	9.88283	9.99945	11.6329		10.6187	10.6661
	10.6157	10.9788	11.8803		9.71609	10.9608
	10.3724	9.63678	10.4165		10.3663	10.3456
	9.23598	10.1914	10.9506		10.9318	10.5492
	10.2223	11.6419	10.9305		11.196	9.74135
	10.1009	11.0254	11.182		10.4848	9.48476
	10.4389	12.5085	9.94792		10.3849	10.3971
	10.5884	10.8262	11.1075		10.2901	10.4691
	12.2955	9.72893	11.4089		10.2749	10.5409
	10.4897	10.1554	9.99805		10.6473	10.3975
	10.5751	10.2942	10.7515		10.0599	9.83057
	10.4411	10.8612	10.0111		10.8701	10.4413
	10.0998	10.7949	10.0882		10.5275	10.0714
	10.2553	10.3963	10.8774		10.1275	9.42899
	9.65116	10.6563	11.2626		10.593	10.6356
	10.4132	10.2774	10.7053		10.1205	10.7325
	10.2032	10.2539	10.6614		10.315	11.1615
	10.1422	11.0672	10.9193		11.0658	9.92553
	9.83744	9.87774	10.565		10.7761	10.4896
	9.10521	10.4777	10.4135		10.4219	10.7052
	9.8468	10.2377	10.43		10.2562	10.2394
	9.66177	9.69784	10.5171		10.4139	10.424
	10.0702	10.1255	9.96736		10.988	11.3918
	10.2014	11.1244			10.1686	10.5015
	9.45016	9.95662			10.1769	10.6174
	10.6184	9.98945			10.2586	10.4139
	11.6226	10.1502			10.3138	10.8454
	9.98315	10.4483			10.6532	10.4309
	9.92122	11.6792			11.4475	10.5109
	9.96872	9.92626			10.4115	10.6946
	10.0221	10.2567			10.0851	10.7304
	9.74968	9.73702			10.6185	9.94112
	10.496	9.90041			10.1154	10.3721
	9.98867	9.89652			10.689	10.5813
	9.96283	10.7313			10.5413	10.2705
	10.3947	9.53705			10.6608	10.2972
	9.83512	10.3058			10.8287	10.9993
	10.3675	10.6821			9.70978	10.6223
	9.7986	11.8772			9.95253	10.4442
	10.1816	10.0613			10.3104	10.651
	10.3918	11.0998			10.9443	10.2128
	10.2973	11.3407			11.0003	10.0864
	10.0602	10.1043			10.4011	10.4807
	10.1791	9.63048			9.92748	10.2994
	9.7086	10.4833			10.6562	11.2566
	9.49312	11.1531			10.8126	10.1624
	10.1227	10.6221			10.0832	10.3961
	10.3558	9.85263			10.334	10.4539
	9.59329	10.3576			10.0174	10.4748
	9.75312	10.3047			10.9026	10.4525
	10.2587	10.526			10.843	10.7023
	9.98814	11.2303			10.1818	10.9753
	9.76355	11.3357			9.85142	10.369
	9.61451	10.4921			9.95831	10.3307
	10.3566	11.7523			10.5099	10.6031
	9.58494	10.6369			10.5028	10.4616
	9.4211	11.0571			10.2943	10.5555
	9.47975	10.9558			10.6957	10.5855
	9.43779	9.74427			10.4624	10.2547
	10.3929	9.7737			10.727	10.4774
	10.0272	10.8955			10.612	11.2692
	11.1465	9.82064			10.8545	10.4504
	10.5042	9.11375			10.6933	10.6105
	9.66543	11.336			11.2545	10.2891
	10.0609	11.569			10.5541	10.0959
	10.4946	10.2636			10.6564	10.3501
	10.9955	10.9619			10.4116	10.9063
	9.76085	11.2426			10.0135	10.0837
	10.7606	10.1057			11.3079	10.1191
	10.6917				10.6161	10.0523
	10.7767				9.6863	10.1425
	10.0313				10.6327	10.3362
	11.2445				10.9247	10.6203
	10.7437				10.4231	10.4937
	10.9373				9.86537	10.2404
	9.80574				10.7626	9.84937
	10.1201				10.4053	10.6131
	11.4454				10.8258	10.265
	10.732				10.4569
	9.73004				10.9442
	10.1759				10.0833
	9.99712				10.468
	10.329				9.70057
	10.0662				10.2419
	10.5511				9.93342
	10.1477				10.6891
	10.3906				10.2393
	10.5043				9.84691
	10.8099				10.4919
	10.2625				10.4201
	9.73608				10.5719
	10.5984				10.7602
	9.88035				10.1984
	10.8779				10.7185
	9.46484				10.6081
					10.0127
					10.4026
					9.71666
					10.4277
					10.1048
					10.4499
					10.0857
					10.6549
					10.2964
					10.4508
					10.3349
					9.7491
					10.8016
					10.6378
					10.2041
					10.6765
					10.2822
					9.88923
					9.94626
					9.83906
					10.2863
					9.74752
					10.4658
					9.76588
					10.568
					10.6016
					10.379
					11.2403
					10.7032
					9.56149
					10.8906
					10.5436
					10.3554
					10.3805
					10.4182
					10.3804
					9.96622
					10.6724
					10.5652
					10.2568
					10.2395
					10.807
					10.4423
					10.2738
					10.4316
					10.5027
					10.3829
					10.3805
					10.3338
					10.717
					10.1708
					10.6646
					10.3822
					9.34237
					10.4185
					10.3573
					10.3503
					10.7252
					10.1434
					10.3369
					10.5014
					9.87119
					10.4677
					10.6556
					10.4706
					10.3247
					10.8091
					10.8917
					9.78371
					11.1148
					10.5113
					10.6166
					10.6015
					10.9775
					10.1678
					10.9954
					10.4799
					10.4199
					10.7735
					10.8631
					10.3724
					10.3344
					9.85428
					10.6482
					10.5368
					10.3466
					11.2148
					9.93517
					9.988
					10.2368
					10.2116
					10.5388
					10.5405
					10.7898
					11.0564
					10.9164
					10.2223
					10.7202
					10.1767
					10.903
					10.6132
					10.237
					10.6771
					10.1394
					10.1346
					9.96098
					10.9923
					10.3609
					9.97953
					10.9647
					9.94162
					10.0637
					10.8268
					10.037
					10.6296
					10.5364
					10.39
					9.88661
					10.3823
					10.64
					11.2648
					10.4072
					10.7407
					10.0917
					10.7578
					10.9293
					11.9439
					10.7715
					10.4288
					10.4622
					10.599
					9.94106
					9.9472
					11.6222
					9.62765
					10.9153
					10.4722
					10.7418
					11.1032
					9.96412
					10.308
					10.6092
					10.0836
					10.6668
					10.1075
					10.3518
					9.8911
					10.7076
					10.2313
					10.632
					10.8837
					10.7901
					11.4639
					10.3074
					10.7565
					11.4628
					10.3164
					10.9649
					11.522
					10.7735
					11.6337
					9.43839
					10.2805
					10.8373
					10.7057
					9.52608
					10.486
					10.611
					9.69566
					10.5841
					10.1326
					10.288
					10.6564
					10.4678
					10.6478
					10.903
					10.3259
					10.1859
					10.1055
					10.9323
					9.89261
					10.9248
					10.6427
					10.4311
					10.3113
					9.5501
					10.5645
					10.277
					10.3915
					9.98827
					11.0051
					11.1824
					11.6483
					10.0517
					10.3551
					9.75054
					10.527
					10.2436
					10.8202
					11.0594
					10.1641
					11.0962
					9.86697
					11.1841
					10.751
					10.6092
					10.696
					10.5515
					10.4116
					10.4886
					10.3101
					10.4427
					10.438
					10.3513
					9.75631
					10.4566
					10.4802
					10.4997
					10.3986
					10.5798
					9.96645
					10.5322
					10.6003
					11.4437
					10.4549
					10.3973
					10.7909
					10.846
					10.5408
					10.277
					10.7984
					9.70506
					10.3479
					10.4739
					10.9374
					11.0762
					10.0174
					10.7082
					10.6728
					11.3917
					10.8596
					9.65097
					10.6344
					10.4904
					10.4663
					9.70777
					10.4671
					10.7591
					9.56071
					10.0546
					11.8279
					10.5685
					10.993
					10.6286
					11.1086
					10.8277
					10.452
					10.4996
					10.1917
					9.97519
					10.4151
					10.5594
					10.2573
					10.7574
					10.4973
					11.2985
					10.5097
					10.6801
					11.6268
					10.5885
					10.6855
					10.4085
					9.83173
					10.4197
					10.6061
					10.9472
					10.2911
					9.77053
					11.0074
					9.74271
					10.4855
					10.0907
					10.5041
					10.7855
					10.4697
					10.2343
					11.4565
					10.3369
					11.7032
					10.3238
					10.451
					10.6135
					10.6111
					10.9922
					10.7046
					11.0282
					9.9903
					10.2226
					10.2855
					10.4561
					10.7662
					9.62509
					10.8057
					9.77251
					9.79013
					9.87057
					10.616
					10.3034
					10.7355
					9.72314
					10.654
					10.9375
					11.0095
					10.8157
					11.1169
					10.721
					10.3281
					10.5465
					10.7692
					10.2786
					10.9359
					10.9378
					10.6523
					10.404
					10.3686
					9.98399
					10.0421
					9.60217
					10.4334
					10.4482
					10.5127
					10.1304
					10.7822
					10.6036
					10.5844
					10.2685
					10.5608
					10.6533
					10.5889
					10.4081
					10.5056
					10.3959
					11.2598
					10.3184
					10.2995
					9.77543
					10.5362
					9.2076
					10.888
					9.9108
					9.69806
					10.9337
					10.5936
					8.65428
					11.0441
					9.54567
					10.223
					10.496
					9.91461
					9.81547
					10.9016
					10.9751
					11.0847
					10.8772
					10.5945
					10.5868
					9.90067
					10.2369
					9.93382
					11.4599
					10.5466
					10.7391
					10.2834
					9.7478
					10.401
					10.2749
					10.9257
					10.1958
					10.5673
					11.0025
					10.3817
					10.7377
					10.6269
					10.1513
					10.8692
					10.6719
					10.2874
					10.8945
					10.4705
					9.50481
					10.5945
					10.7196
					11.4066
					10.5687
					10.8825
					10.4618
					10.6418
					10.5789
					10.622
					10.6261
					10.8
					10.0455
					9.90647
					10.8636
					10.1127
					11.6097
					10.8182
					11.3293
					10.9057
					10.6276
					10.5099
					11.2956
					11.0465
					9.84479
					10.4237
					9.93689
					10.0167
					10.2134
					10.3079
					9.16457
					10.5037
					9.45247
					10.0696
					10.2335
					10.649
					10.4529
					10.3451
					10.6584
					9.15184
					10.6688
					10.3886
					9.99922
					10.4049
					8.78976
					9.98235
					9.90594
					10.1743
					11.5943
					11.7916
					10.8055
					10.0857
					10.2802
					10.3695
					10.8342
					10.8508
					9.86592
					10.3745
					10.3742
					10.673
					11.4987
					10.4354
					10.5755
					9.5853
					11.0927
					11.6928
					9.75075
					9.60941
					10.5318
					11.039
					10.3443
					10.5507
					9.06885
					9.85279
					10.9174
					10.2802
					10.2545
					10.6272
					10.635
					10.1143
					10.0719
					9.926
					9.1846
					10.4435
					9.91932
					9.63123
					9.32657
					10.6096
					10.3592
					9.19268
					10.0412
					10.9247
					10.2636
					9.13701
					10.3488
					9.20265
					10.6404
					11.0665
					10.3613
					9.40676
					10.3875
					10.4901
					10.9054
					10.2622
					10.0426
					10.7579
					10.8422
					10.3742
					10.5441
					10.7535
					10.0941
					9.871
					10.2998
					9.98657
					10.7124
					10.5766
					10.8998
					10.5202
					10.3735
					9.906
					10.6006
					11.0672
					10.0587
					9.9129
					10.5064
					10.0651
					10.8843
					10.533
					10.7836
					10.2972
					10.7818
					10.3546
					10.4175
					10.3061
					10.4159
					10.2896
					10.2903
					10.531
					10.3079
					11.4695
					10.4803
					10.1672
					10.0356
					12.8794
					10.7621
					9.91813
					10.3491
					9.74084
					10.6335
					10.1926
					10.8605
					9.94844
					11.055
					10.4648
					12.2523
					10.6254
					10.8192
					9.26518
					10.106
					9.46461
					10.4562
					10.8567
					10.2453
					10.3731
					10.9149
					10.7805
					9.83765
					10.9932
					10.0662
					10.8283
					10.4468
					10.1434
					10.2732
					10.9147
					9.70239
					10.8372
					10.2109
					9.56624
					9.79175
					10.2067
					9.95972
					10.5704
					11.37

## Sheet: Ext.Fig.1g
Relative PRMT6 mRNA level
AML	LUAD	LUSC	COAD	PAAD	BRCA	PRAD	LIHC	GBM	BLCA
8.72224	8.33625	8.51709	9.16374	8.37599	7.48534	8.98781	8.26627	9.16144	8.72704
8.19482	7.82868	9.12065	7.58206	7.99554	9.60775	9.15461	9.27962	9.10435	9.23342
8.79549	8.00184	8.77933	8.21838	7.96986	9.23166	9.99295	7.4801	9.66379	8.78906
8.6049	8.43794	9.45638	8.20193	8.22854	8.8293	9.64243	7.15789	9.56451	9.38102
8.91557	8.01903	10.0885	8.91662	8.4396	8.91499	9.17342	7.58647	9.10591	8.49169
7.29164	8.62679	8.38683	9.21649	8.84174	9.17105	10.9957	7.29758	9.16652	8.63816
6.49524	5.66722	9.43957	9.32454	7.88222	8.89767	10.3385	7.77199	9.13506	8.92568
8.58785	9.07761	6.28315	8.61579	8.65927	8.95055	10.1637	8.89834	9.00215	8.07944
7.68238	8.0028	8.95378	8.66477	8.09618	8.67796	10.1634	9.5385	9.48653	8.78757
8.61249	8.35025	7.20109	8.84924	7.30149	8.49592	10.3752	9.70763	8.94767	9.47357
8.43439	7.37377	9.29712	8.78779	8.57872	9.04539	9.33316	7.77847	9.58386	9.75848
7.23152	9.29586	8.01646	9.00718	8.85593	9.06406	9.92171	9.22928	8.82582	8.83534
8.25035	8.96185	9.76104	9.1782	9.04751	9.31921	9.86643	7.38589	10.0637	5.18557
8.37523	7.95128	9.4818	8.38208	8.80775	8.96187	9.10403	8.82986	9.0627	8.96271
9.02852	7.03308	9.14428	8.29286	8.22941	9.58511	9.80465	6.40336	9.72287	9.65175
8.8378	8.63299	8.02424	7.83078	8.38357	8.90512	9.73804	5.67816	9.04041	7.9175
8.13886	7.44147	8.94826	8.86198	8.7407	8.68091	9.54219	7.43544	10.0457	8.7945
8.87567	9.43321	9.06734	9.49823	8.35208	9.04423	9.69244	8.63443	9.77586	8.02462
8.05586	8.83923	9.03281	8.45541	8.46425	10.1125	9.25609	8.32428	8.64286	7.6362
8.66279	6.36244	7.72739	4.52645	8.60615	10.0604	9.93102	8.61946	8.69744	8.99778
8.19525	10.1276	8.69599	8.83107	8.79303	8.60399	9.88753	7.65555	9.41693	8.57304
8.32516	8.49961	9.01536	8.15065	8.05289	8.75906	9.63421	6.68712	8.90003	9.13995
8.72011	8.69724	8.49661	8.55061	8.75045	8.99677	9.68459	5.90847	9.53819	8.65369
8.19986	7.99599	9.10797	8.66498	8.07311	7.86042	10.6386	7.99664	9.65941	7.40469
7.99769	10.1857	9.20948	9.43044	8.52965	8.84301	7.91168	5.17779	9.09265	7.93246
8.69832	7.99824	10.0033	9.17158	8.77422	8.17975	10.0698	8.14911	9.14628	8.71873
8.4512	7.78683	9.11697	8.62247	7.97111	9.95312	10.1559	6.9017	9.74531	7.22433
8.19269	8.05762	9.22369	8.92616	8.29502	9.20785	9.72942	8.09792	8.79151	9.10159
8.04457	8.24237	9.51569	8.65388	8.53284	8.29887	9.17317	7.36302	10.1387	9.04344
7.81978	8.86922	8.7815	8.78731	8.83241	8.74195	9.06106	8.41319	8.99667	9.32986
8.66921	8.85542	8.30246	9.33099	9.07074	8.02023	10.0231	9.53187	9.01094	9.26281
8.4802	9.52151	8.23229	8.78181	8.51984	9.20677	9.89584	7.0022	9.29844	8.78719
8.14818	8.49564	9.56551	9.11778	9.60254	7.77194	9.86192	6.14844	9.13933	8.94031
8.25937	8.38234	8.18822	9.14285	9.33035	8.80507	10.4033	7.4384	9.75384	9.68412
8.68629	8.40381	8.72652	8.17864	9.24792	8.42616	9.55185	9.43033	8.56547	8.7715
8.30512	9.20419	8.76506	9.12933	8.71327	8.24769	9.45155	8.61226	9.3849	8.56493
8.66623	9.02661	9.60332	8.52841	8.81557	9.0744	10.2176	10.0433	9.25225	8.98789
8.73258	9.14945	6.84701	9.16388	8.88593	7.99773	9.98685	8.99695	8.68054	9.48973
8.44789	8.28885	9.55767	9.57284	7.97475	8.75184	9.45863	9.07513	8.5142	9.67885
8.41146	9.33462	9.45901	8.66282	8.47103	9.61168	9.75543	8.53569	9.14396	9.76496
7.19133	8.97593	7.21715	8.23925	8.78393	9.21796	9.75551	7.96	9.18447	8.65983
9.39973	10.0159	8.66378	8.92087	8.38622	9.00771	9.54391	5.917	8.78228	8.97937
8.19865	8.94676	8.27968	9.01593	8.48574	9.43862	9.87765	9.19932	9.81636	10.7722
9.29041	8.6758	8.88158	8.91751	9.21686	9.56785	10.0179	8.53718	9.45034	9.02545
8.29063	7.84267	8.42192	9.57579	8.95035	8.58263	9.66261	8.87637	9.90399	7.8349
8.78061	8.34265	8.70161	8.63327	8.77602	8.88819	9.95056	8.95038	9.60269	9.17198
8.50343	7.02485	8.71517	8.29218	8.82508	8.64152	9.78815	7.1491	8.81923	8.16186
8.88383	7.50138	10.0608	8.87284	8.26962	9.41718	9.80124	8.16923	9.29966	7.62045
8.74333	8.86865	8.65403	8.78641	8.69477	9.45854	10.1543	8.4598	9.60164	9.36432
8.90061	7.47985	9.81963	9.09535	8.02837	9.57302	9.94356	5.25263	9.35118	8.3077
8.39549	7.54422	8.9314	8.3782	8.75397	9.06268	9.80567	7.82992	9.6574	7.16167
8.78334	8.31882	9.1749	8.7649	8.60468	8.59393	9.52666	8.73958	9.19752	9.63104
8.19333	9.07861	8.5047	8.32832	8.57084	8.92249	9.52468	8.85275	9.9551	8.26487
8.73944	8.3551	8.38593	8.58886	8.06935	9.0185	10.3383	7.88707	9.74781	8.39685
8.50788	9.54804	9.15551	8.86553	8.37252	9.26709	9.19854	9.5045	9.16809	9.59058
7.54209	8.92421	10.3217	8.76276	8.59381	8.45109	9.45913	9.30733	9.19354	9.97003
8.06043	7.56243	8.71896	9.07106	9.44548	8.50616	10.0744	7.45049	9.17119	8.61233
8.71656	9.14931	8.63595	8.45362	6.71566	8.6369	10.3169	8.93435	9.60932	8.60778
9.09461	7.88963	9.81649	8.35452	8.57365	9.83113	10.2875	6.7261	9.83973	9.11383
8.33772	9.17889	8.79347	9.05437	8.09386	8.63223	9.87679	7.96589	8.97487	6.85096
9.17804	4.24451	9.30984	7.71705	8.20795	8.83125	9.89609	9.11318	9.25271	7.97562
7.89172	8.7429	9.25224	9.48556	7.9705	9.6844	9.50979	8.94415	9.41271	7.9547
7.41018	6.62812	8.16563	9.14322	7.66883	9.32737	9.52992	7.93389	8.66384	7.96572
8.30806	8.35232	10.1327	9.32721	8.52248	9.26206	9.64443	9.27538	9.42598	8.91179
8.54127	8.51704	8.7806	9.66602	8.65647	8.66256	10.0535	8.70188	9.54419	8.9164
8.27382	8.40638	10.1486	9.62286	8.73732	8.95613	9.04618	7.22283	9.18294	7.95205
8.43491	9.55291	10.2089	9.2833	7.99695	7.6132	10.0562	7.27607	9.73815	8.31065
7.96076	7.70966	10.2863	8.88938	9.5988	8.73204	9.38757	6.21552	9.83726	9.36591
8.24344	8.03006	9.13712	8.54715	8.69381	8.59252	10.0189	8.40617	9.57555	8.41212
8.58744	9.81193	8.99543	9.31618	8.70745	8.74121	10.2685	4.70896	9.66896	8.8398
8.16762	6.2763	7.61724	7.83517	8.70323	9.36181	9.88149	9.37182	9.59348	8.04397
8.83674	7.8898	9.90096	9.14989	9.08814	8.631	9.58021	8.39543	9.55692	7.52414
8.48747	10.0838	8.01115	8.48495	8.92561	8.60998	10.1178	8.31841	9.82821	7.87542
8.78884	8.41141	8.66971	8.86129	9.1509	8.19642	10.0747	8.06884	9.6891	7.81985
7.71145	8.47399	9.75097	8.67782	8.25735	9.54543	9.77508	6.81381	9.48958	7.64282
8.5352	8.26508	9.50236	8.7862	6.29701	8.88443	10.7276	9.45227	9.11641	8.71721
7.6926	10.6241	9.40267	9.12192	8.89121	8.74811	10.0441	8.61815	8.88567	8.6556
8.64316	8.49027	8.84109	9.44701	9.6497	8.64356	9.56885	9.31618	9.63063	9.203
8.786	7.92285	8.84027	9.18678	6.61808	8.66714	10.3831	8.24139	9.30974	9.3322
8.61939	8.54199	8.39653	10.0377	8.67081	9.2093	8.87144	8.37367	9.17473	9.24516
8.04311	5.88511	3.66081	9.07372	8.60282	8.36591	9.15736	8.70931	8.77526	8.57398
8.14172	8.54176	8.91741	9.12982	9.38895	8.36255	9.84161	8.10641	9.68208	8.96026
8.28456	8.41149	8.51641	9.453	8.63353	8.88304	10.4191	7.70127	9.99815	6.9834
7.85086	8.70784	9.69308	9.08856	8.67087	9.90173	9.87473	9.61267	9.97182	8.93616
7.82126	8.55312	8.38269	8.89888	9.2532	8.29583	9.62041	8.79233	9.54504	8.54974
9.05603	9.05319	9.66269	9.236	7.98456	8.40247	9.83821	8.91535	8.70736	9.31012
8.3394	8.05038	9.16066	9.14324	9.12436	8.62106	9.19502	4.60486	9.68116	8.8262
8.77403	8.38788	9.00411	8.46062	8.64156	8.6472	9.89224	8.08186	9.9182	8.4565
8.01003	8.97961	7.98507	8.7074	8.83371	8.73307	9.56997	8.57103	9.43738	7.49981
8.93997	8.71175	9.19822	9.00142	9.11159	9.96908	9.61585	7.00134	9.23076	9.27274
8.54207	8.51817	9.55129	5.51898	7.96471	8.52021	9.80495	5.1773	9.41819	9.54885
7.82733	7.22139	9.14677	9.36481	8.63184	9.80517	10.3735	7.43429	8.91513	9.43767
8.52569	9.04185	9.17622	9.02954	9.01649	8.03152	8.86414	9.16041	9.01495	8.55677
8.54704	8.98907	8.64196	8.61028	9.18697	9.19105	9.47711	3.13734	9.05991	9.09911
8.52447	8.3333	9.14273	8.53881	8.80875	8.31766	10.0804	7.97443	9.42559	9.5877
8.11221	8.70564	10.8325	7.67839	8.49806	8.48204	9.68053	8.04235	9.66829	8.98226
9.01785	6.55039	9.00154	9.29628	8.97162	8.85167	9.69615	7.78508	8.76477	9.15764
8.45882	8.16695	9.13552	8.97699	8.4692	9.4068	9.43967	4.66036	9.381	8.4098
8.68375	9.14581	8.38978	9.50982	8.89962	8.74022	9.98379	8.10196	9.48133	7.81424
9.50508	7.74606	8.79717	8.72591	8.59895	9.09749	8.87997	8.75158	10.0396	9.95736
8.86067	7.81491	8.96313	8.48156	8.45488	8.30357	9.37448	7.35447	9.25648	7.53256
8.34061	9.62428	9.12022	8.95655	8.48495	9.04346	9.40776	8.44262	9.482	8.83612
8.39658	8.73236	5.04852	8.91177	9.06093	8.98039	9.49956	8.5912	10.3134	6.89863
7.83476	8.46284	9.1731	8.88889	8.95981	9.06234	9.72679	4.56232	8.31165	9.05121
8.83072	8.31935	8.80502	8.16954	8.53587	8.46003	9.98524	8.8032	9.44525	9.54227
8.86842	8.86613	8.24022	8.60124	8.80248	8.76304	10.327	10.0874	9.04908	10.1315
8.77652	7.302	9.3372	9.12073	8.66884	8.87997	10.412	7.58342	9.78152	8.1423
8.84472	8.36924	9.71657	8.52438	8.78424	8.78926	10.0314	8.76869	9.70266	9.76086
8.12337	8.20458	10.1734	9.39653	9.13059	7.83756	9.65238	4.23993	9.77448	8.33787
9.04449	8.53038	9.01591	9.31159	8.72038	7.51519	9.25114	9.18015	9.46228	8.57129
8.16646	9.287	9.76626	8.93944	8.19166	8.89756	9.52098	7.09162	9.13427	9.53404
8.38418	8.52588	9.87236	9.74513	8.71685	9.33466	8.85711	9.0431	9.79063	8.34642
8.39292	9.4866	9.1529	8.59126	8.98523	8.36557	9.62348	6.34239	8.87029	9.25801
9.11356	7.87344	8.21318	9.6765	8.3631	8.53696	8.59773	3.8206	9.06209	8.69743
8.83337	8.5983	9.03303	8.56056	8.31404	9.5488	9.24487	8.49291	8.40618	9.95443
8.34268	7.74748	8.93026	8.15489	9.01936	9.50779	9.47873	7.19545	9.23235	10.0276
8.40291	8.69712	7.12116	8.71459	7.91944	8.69912	9.61581	8.20995	9.23277	9.54596
8.71206	8.5211	8.96093	7.45534	9.41456	8.76669	10.1298	7.40864	9.60885	7.78899
8.40358	8.47594	10.1244	8.32547	8.92605	8.78229	9.85746	7.49647	9.98888	9.74212
9.30306	7.96417	8.68609	8.57099	8.55913	8.50227	9.58184	0	9.17725	9.37114
8.36568	8.79956	8.46088	9.69517	8.51312	8.31344	9.57666	7.73186	9.63448	7.4836
8.44804	7.94566	8.00638	8.91109	9.18833	9.93904	9.84522	6.08233	9.25322	10.0063
8.48175	5.76678	8.56376	7.97101	8.9058	9.79039	9.66579	6.27114	9.32427	9.23901
8.32167	9.17967	8.28629	8.92064	9.07738	8.60927	9.10657	7.51336	9.14972	9.18366
7.9965	9.91611	8.8084	8.98183	8.96531	9.48791	9.22008	8.85106	8.87208	8.49113
9.29334	9.10093	9.94993	8.2181	8.45292	8.5431	9.60866	8.12497	9.33156	8.38371
7.92215	9.16427	7.47458	8.69253	8.22	5.03127	9.14625	7.55954	8.82863	8.83304
8.50001	7.30113	8.17905	8.90258	8.74295	8.48356	9.12178	4.67513	9.58238	7.59752
8.29668	9.84678	9.71591	9.62687	9.03878	7.84075	9.28894	4.80401	9.15481	8.67599
8.18292	5.18302	9.6354	7.93153	8.133	9.40122	8.95145	5.13302	9.19199	10.162
9.17774	8.296	9.07662	8.92348	8.34887	9.58529	9.44402	5.62635	9.60881	9.07905
9.40107	7.87825	9.16084	8.55939	7.75099	8.55435	8.98709	8.24482	9.93864	10.3813
8.93355	8.89082	9.11744	8.8378	8.92717	7.49468	9.71617	4.78296	9.6877	9.55944
8.31847	6.93984	9.97755	8.41681	7.72013	8.66327	9.55664	7.67406	9.23644	9.44686
8.49803	9.04593	6.70476	8.9715	8.22031	9.10998	9.0939	8.12716	9.44209	8.16737
8.97757	8.73519	9.04068	9.95135	8.71546	8.89402	10.1645	8.13383	9.04303	9.50768
8.87027	9.06893	9.15733	9.66166	8.15983	8.10168	9.34544	6.30886	9.89705	10.2789
8.5889	8.18549	8.74584	6.03428	8.54628	8.90243	8.07801	8.8992	9.36183	9.3256
9.07897	7.98088	8.76318	8.7713	8.47068	8.56752	9.747	8.1753	9.46891	9.63362
6.9835	9.43993	9.10749	8.98667	8.25667	7.82725	9.68268	4.85962	8.86344	9.69314
9.41375	9.53716	9.05104	9.42014	8.82976	8.1926	9.76769	8.1817	8.74898	8.65588
8.56665	7.05676	9.26376	9.1788	8.73898	8.78628	9.95456	8.51798	8.55769	9.43884
8.06032	6.57541	8.57426	8.86265	8.52444	9.60401	8.95093	7.62056	9.14031	8.35543
9.19124	8.68627	8.75344	8.45157	8.5931	8.87041	9.5444	3.50678	9.3742	9.0076
8.66861	7.93172	9.36049	8.25702	8.90467	7.66555	10.5466	3.60195	9.93132	8.95197
8.9467	8.21222	8.56266	7.90556	9.22004	9.19812	8.99199	9.22118	9.00002	7.0639
7.93328	9.36768	9.34203	8.81633	7.56855	8.62761	9.64823	5.78336	10.286	8.74864
8.3419	8.26122	9.06557	8.92817	8.69458	8.40567	10.0022	8.94418	9.59103	9.67351
8.63902	8.45634	8.93627	8.81971	8.0189	8.63475	9.36531	4.34941	9.56421	9.41897
9.66348	8.80844	9.84665	8.34278	8.98078	8.35735	9.83863	7.23495	9.5169	9.87803
8.23235	9.18495	8.97463	8.44388	7.95744	8.05115	8.60385	7.49555	9.35278	8.48044
9.15624	7.07396	9.84148	8.40717	6.98437	8.55093	9.95877	8.82974	8.72486	8.84642
7.60552	7.30602	8.54847	6.17395	8.11713	7.73911	9.49908	8.19599	9.83989	10.1269
8.87777	4.87415	8.68968	8.70239	8.44635	8.23123	9.46048	7.78005	9.28396	10.3217
8.50229	9.48229	8.78496	9.24849	8.38722	9.46124	9.17992	8.01672	9.32062	8.39778
8.09885	7.56742	9.29907	8.62162	8.82213	8.42812	9.46175	4.14908	9.73268	8.37226
7.7161	9.30691	9.24544	9.41178	9.01727	7.09995	9.50209	8.11425	9.59047	8.43543
8.87583	9.51259	8.71658	8.92597	8.79679	7.60202	9.25377	9.15265	9.20061	8.44317
7.60151	8.71984	9.66671	8.98406	8.1736	9.33739	9.7385	5.96762	9.57887	9.23348
8.99944	8.34118	8.53437	8.8757	8.44691	8.88263	9.31707	3.16887	9.96435	9.28052
8.69547	8.00321	8.91085	8.43895	9.10459	8.57993	9.24923	8.55837		8.91289
7.84798	8.66253	8.61488	8.25765	8.94729	8.39528	9.56198	8.9446		8.23634
8.13635	9.44749	9.1691	8.45369	8.54256	9.19831	9.33634	7.46004		9.17737
8.68323	8.60004	8.75236	8.84004	8.70959	8.17732	9.91257	8.06581		8.96915
8.30543	7.00235	8.941	6.55464	8.45083	10.0259	9.65833	7.70611		9.35482
7.96856	8.79875	9.64342	9.12192	8.78009	9.44258	10.0748	8.15624		9.35214
8.63263	6.68086	9.28247	9.02954	8.43592	8.95432	9.07243	2.48666		9.07911
9.17853	8.95289	8.50267	9.01798	8.76191	8.84228	8.61068	5.38627		8.89826
8.30471	8.47221	8.24012	9.21896	8.90821	7.59187	9.08502	8.06843		8.15075
8.84582	8.81116	8.95673	9.40283	8.12852	8.49563	10.1425	8.51985		9.05676
8.24493	8.77698	8.47697	9.19102	8.62028	7.9721	10.1078	8.57922		9.15569
8.17654	6.51335	8.55879	9.2592	8.83343	8.98361	9.81646	7.77758		10.2165
8.55074	8.41824	8.59755	8.47152	8.94444	8.00754	9.25912	8.31909		9.05638
	9.09939	10.2078	8.02827	8.59013	4.98415	9.06352	8.7522		8.86412
	8.79844	8.43312	8.33569	8.09995	8.50579	9.47175	2.16701		8.11542
	9.35311	8.15919	9.19568	7.65247	9.20192	8.89551	7.92151		8.60583
	9.17863	9.20344	8.53978	8.44298	8.91436	10.0885	6.96664		9.06773
	8.32446	9.56444	5.07775		8.0252	10.3273	7.71423		8.62527
	8.28854	9.21724	8.73067		8.84228	9.17747	8.13537		9.35833
	9.30325	8.96736	8.60369		9.16867	9.91609	9.28854		8.87674
	7.85847	9.1228	8.8839		8.09977	9.73561	8.52012		8.49764
	8.27256	8.97646	8.5159		8.57682	9.37691	5.59351		9.00497
	9.94571	7.63778	7.85613		8.14127	9.90626	9.53756		8.41928
	8.22322	5.8543	8.04586		7.03551	9.96959	8.3381		7.59343
	7.4168	9.83634	8.9478		9.39307	9.6981	8.75203		9.00382
	9.17858	10.4897	8.4648		8.98067	9.13466	8.28131		8.07295
	8.82943	7.58121	9.11024		9.0195	9.00114	7.7757		8.86428
	8.50122	9.09238	8.28603		8.1391	8.75209	5.10357		8.03513
	6.57069	9.25344	7.89119		7.63765	9.79284	2.9024		7.4858
	8.01056	10.287	8.70134		8.56426	9.56002	7.99955		8.64784
	7.76133	8.61022	8.94958		8.15694	8.96614	9.18362		9.41977
	8.70679	9.19838	8.26819		8.7789	9.85677	7.73184		8.3282
	8.54983	8.85467	9.01161		7.40541	10.1216	8.35826		10.0496
	7.7297	9.11372	8.25875		9.06015	9.93705	7.60989		9.16684
	7.40839	8.16567	8.05329		8.31823	9.28079	4.84312		9.67856
	7.51161	8.23577	8.63594		7.86653	9.09367	9.03298		5.88212
	7.03384	9.0617	7.81256		8.86333	9.8703	8.81739		8.39659
	9.03143	8.59946	8.63051		7.77593	9.23905	7.93737		9.68192
	8.93886	8.95497	9.21315		8.90096	9.98827	6.96392		8.3818
	7.24213	8.87604	7.19947		7.88067	9.31058	9.19991		8.48423
	7.97692	9.70519	8.33201		6.44113	10.8845	8.37384		8.39618
	8.35173	8.79405	8.3057		8.7134	10.3199	4.06193		9.43409
	8.45425	9.31024	7.66942		9.15904	10.1191	6.25593		8.98665
	8.20045	9.11949	7.29868		8.20983	9.87852	8.02759		9.12518
	6.75694	9.15677	8.85087		8.78268	10.028	8.90061		9.56143
	7.87009	7.92122	4.47289		9.44681	9.92948	8.11746		8.67291
	8.44475	8.33731	8.60111		8.82577	10.0217	8.7022		8.50988
	8.47911	8.61874	9.12442		8.31295	8.67576	6.47298		8.4776
	9.15118	9.21989	8.76354		9.3067	9.27824	8.90755		7.81356
	8.52708	8.85989	7.95341		8.24927	9.68866	4.2574		8.35409
	8.37771	8.2371	8.97857		9.08074	9.12415	7.03912		8.67627
	8.91836	9.39884	8.32097		7.38742	10.2857	6.77439		8.65148
	8.60121	9.17353	9.08185		9.22356	10.1844	8.12976		8.84475
	8.34552	9.32652	9.05323		8.50939	8.85649	9.52996		4.25753
	8.05026	8.62364	8.22184		8.94683	9.70472	6.57265		8.45728
	8.42394	8.8808	8.20006		8.6398	9.67974	5.5536		9.66039
	8.49527	8.13986	7.83074		9.27068	10.4029	7.16201		8.7265
	6.52643	9.59128	8.80057		9.20847	9.29382	5.61743		8.86932
	8.41841	8.57896	8.40477		10.6045	8.85663	7.9526		5.00546
	6.02749	8.85973	7.10552		7.48651	9.51024	7.07297		8.64096
	7.64213	8.61086	9.11885		9.43648	9.65514	7.2997		8.94638
	9.15685	7.83988	7.83991		8.52536	9.94109	7.43794		10.2924
	8.49529	9.66754	8.42302		8.89932	9.40502	8.68336		8.2866
	7.93773	8.70405	8.43071		8.80112	9.44549	5.77514		7.52659
	6.11714	8.91585	8.81355		8.26683	10.1349	6.17171		8.51113
	8.44905	9.28074	8.74587		8.75461	11.0596	7.57153		8.86952
	8.43753	8.40875	8.76962		9.02108	10.2221	8.00619		6.47772
	8.32643	8.88982	7.53302		9.20596	9.25947	7.89178		6.66116
	9.02132	9.0431	8.58117		8.62994	9.44179	5.68861		8.67006
	8.07673	8.1243	9.22217		8.31395	9.9992	3.94378		8.65234
	8.2556	8.86687	7.70833		8.60206	9.23831	7.1157		8.40108
	8.22494	8.94467	8.68375		8.64072	10.0481	8.86791		9.66688
	9.54371	8.30734	8.09968		9.17702	9.42689	8.67165		8.75758
	8.39378	9.6824	9.09609		8.62298	9.755	8.01622		9.10661
	9.0048	6.09674	8.46845		7.89249	8.24335	7.80016		8.95124
	8.1287	8.64525	7.87307		7.59447	8.54515	8.04028		8.73161
	8.14993	10.0635	8.59826		8.67999	9.6185	6.8381		8.5377
	7.23902	9.08104	7.87811		8.35698	9.76491	6.91859		8.60427
	8.33714	8.66384	8.93116		8.27156	8.8462	7.38886		9.5661
	7.34658	9.00146	9.26264		9.28832	10.186	7.33687		9.90903
	7.81353	9.55482	8.63295		8.76616	10.0784	7.80688		8.27135
	8.49973	9.74539	9.48503		6.72674	9.71431	9.06371		8.55577
	8.26019	9.32322	8.67829		8.50765	9.37857	5.00558		8.79203
	7.50706	9.30934	9.25108		9.21181	9.37979	8.21684		8.13846
	8.79402	7.78272	8.37491		8.9735	9.62665	6.81187		8.75032
	9.06436	9.76384	8.49304		8.60931	9.45452	7.90735		8.48218
	8.01384	6.93797	9.78823		8.63855	9.13511	8.19616		8.90129
	7.89176	9.36304	8.57173		8.61482	9.7381	6.94879		8.29299
	8.51942	7.88283	7.96152		10.1626	9.0046	4.0368		9.56146
	5.93396	8.58007	8.98932		9.17799	9.54807	7.56239		8.69501
	8.99555	8.79586	8.89158		8.37637	9.96565	3.64957		9.9141
	9.35009	9.46546	9.33911		8.45646	9.17894	7.93098		7.47968
	6.14822	9.10141	7.31414		9.04322	9.47184	7.89819		9.03571
	8.66418	6.36082	9.84261		8.64503	7.96799	6.31447		7.90221
	7.30939	9.29199	8.37073		9.1382	9.68786	8.01175		8.05886
	8.19388	9.79067	9.4225		8.8727	9.71964	6.29988		8.65235
	6.99493	8.47007	9.76434		8.0187	8.394	5.24805		9.46715
	8.39377	8.9491	8.71922		8.77728	9.17442	9.16005		7.90039
	7.60251	8.05434	9.02507		9.18354	10.4349	5.8628		9.41562
	8.14906	8.77058	9.13701		7.91036	9.22277	6.62169		9.25954
	7.73711	8.60254	7.6512		8.71724	9.50765	9.06066		9.39647
	8.63917	8.18277	8.07161		8.85591	9.93659	8.52586		8.26437
	8.74413	7.93733	4.65791		9.0959	9.74573	6.94253		9.29651
	8.12008	5.48859	7.97949		8.14188	9.54842	7.5934		9.42411
	8.06283	9.52119	9.55311		9.20325	9.15575	6.95314		8.86779
	8.71265	8.92332	9.02903		7.61113	9.14775	6.92576		8.61425
	8.56353	9.51017	9.73241		7.98022	9.20908	8.88907		9.58596
	9.48574	9.37999	9.17552		8.95837	9.65997	4.74961		8.76784
	9.23811	8.76076	8.92352		8.77296	9.71632	7.25529		8.28092
	7.81163	9.04663	9.4141		8.48234	9.36716	8.66985		8.94254
	7.98791	8.67676	8.79501		7.98654	8.80585	7.59978		9.5229
	8.0929	10.392	9.05482		8.60511	9.80729	7.64781		8.50377
	7.93843	8.66359	9.10225		9.00906	9.97645	8.04985		9.38003
	8.37837	9.24334	9.26247		8.34057	10.0281	8.70289		8.29464
	8.56051	9.93545	9.12064		9.11479	9.7159	7.62572		9.4893
	7.76659	8.32079	9.27974		9.06526	9.34463	8.87084		9.13647
	7.57066	9.00509	4.74352		9.16515	9.25175	7.98682		9.05647
	8.4368	9.9555	10.1335		8.52979	9.904	9.16742		8.41387
	8.41476	6.7618	7.9142		8.4301	9.64061	3.44991		8.40887
	8.17991	8.52731	9.37509		8.8115	8.83291	8.85855		9.37086
	8.75233	9.19483	9.28438		8.43687	10.147	7.97456		10.7577
	8.05194	8.75577	8.5313		9.86334	9.08915	7.83542		8.62098
	8.12064	8.73243	8.37394		9.61298	9.06429	7.56927		7.71578
	8.47176	8.63405	9.29136		9.92501	8.71951	4.48267		8.9157
	7.88061	9.07322	8.70732		9.50538	9.9712	8.23754		9.61998
	8.59102	9.6447	8.42287		8.81956	8.91924	9.69463		9.43035
	8.12297	8.42967	8.68636		8.83626	8.9206	7.17765		9.47196
	8.40073	9.35886	7.54017		9.13014	9.71254	8.12516		8.05885
	8.3068	8.57793	9.74952		8.40911	9.47827	10.2969		7.7425
	7.05321	9.08752	8.84962		8.86382	9.87153	7.0805		8.71263
	8.40049	9.97868	9.49791		8.08455	9.712	6.95885		9.27359
	8.15873	9.21909	8.90463		8.3712	9.64259	8.12867		9.41504
	8.49926	9.59949	8.12586		8.95618	9.97212	7.97763		8.88881
	8.17202	9.82193	8.91426		7.46199	9.1522	7.51842		9.71408
	9.97281	8.88585	9.30398		8.19478	10.5342	8.45643		8.29207
	8.67214	8.01137	9.51348		9.08578	10.0158	6.89036		7.42392
	8.44492	9.26373	8.97349		9.94118	9.39318	8.34486		7.79188
	4.79879	8.93234	8.99208		8.47466	9.52852	6.50183		9.81829
	8.1483	9.38766	8.42439		7.90301	9.85839	7.61214		8.70377
	8.0535	9.12017	7.7348		9.52704	9.96723	6.14501		9.0002
	8.69597	9.10438	9.89082		8.0238	9.32414	8.5858		7.95126
	6.79979	8.77444	8.76407		8.26111	9.61088	7.45667		8.76569
	8.54403	7.13727	9.20848		9.90088	9.45882	5.64535		9.03992
	8.83788	10.2225	9.14251		7.35843	10.1453	8.74372		8.68886
	7.32513	8.74964	9.23942		9.20933	10.0508	8.94158		8.6918
	6.46533	8.6087	9.19213		8.76537	9.63743	4.32996		8.66259
	9.52581	9.25321	8.29589		8.96296	9.96861	8.50635		5.96304
	6.99588	7.0764	9.25838		8.7568	9.92233	7.20028		7.53941
	7.58746	8.63842	8.7477		8.36316	9.54861	6.35576		8.3381
	9.16211	9.17532	9.55898		9.07414	10.4995	7.89806		8.58511
	7.15709	8.91058	8.90231		8.70755	9.96505	7.85166		9.38607
	8.37445	9.93436	9.09102		8.97199	10.3145	4.06746		8.94954
	7.18319	9.00795	9.02028		8.71674	9.97877	4.21656		6.58499
	8.71079	8.58071	8.71896		9.28971	10.2418	7.46943		7.56604
	8.74981	8.59532	8.94992		8.60487	7.05776	3.19237		8.03312
	9.94063	8.61229	9.45458		9.03113	9.59841	6.46233		8.88925
	8.02395	8.58602	9.41395		9.40882	10.5058	7.69081		8.72593
	8.18823	9.37307	8.42753		7.79708	9.70792	5.48271		8.88138
	5.29972	9.98566	9.00768		9.234	9.86181	8.93272		8.82668
	8.65691	9.82637	9.43377		8.14757	9.63252	8.97963		8.16671
	6.08876	8.77047	9.02278		8.48446	8.82492	8.21385		9.22247
	8.981	8.82341	8.90239		8.73563	10.0695	7.97966		8.07182
	8.97967	7.01699	9.34082		8.47175	9.55617	8.06342		8.92665
	8.45471	8.62874	9.0726		6.98965	8.76444	7.7603		9.06413
	8.36713	7.98685	8.46885		9.49301	9.5434	5.51597		7.85252
	8.6286	9.23401	8.78364		8.12322	8.81696	8.59486		8.65457
	8.29417	8.86689	8.49674		8.53025	9.52946	8.04477		8.07303
	7.66885	7.98629	8.90829		7.96753	9.59305	8.53668		7.26301
	8.3981	7.7373	9.05296		8.11686	9.05541	6.25886		8.49978
	7.31478	7.99688	9.00663		6.6374	10.1115	8.72589		9.36143
	5.13087	9.01268	8.02713		9.11857	9.71225	4.10549		8.39175
	8.97134	8.59845	8.80258		9.3837	9.56662	8.81904		8.69478
	7.85139	8.39676	8.57479		8.9535	10.5375	8.17462		7.42168
	8.96949	8.36699	8.31988		9.7202	9.22649	6.33395		7.20861
	7.30302	9.37922	7.46648		9.13573	10.4957	8.49716		8.84319
	7.74614	8.01764	8.44716		9.22398	9.05493	8.6701		9.54422
	7.8616	7.1665	9.13659		9.45522	8.80746	8.23345		8.66488
	7.18087	8.2848	8.95861		9.05735	7.91965	7.70319		9.27607
	7.04679	8.47673	8.34944		9.83102	8.89103	7.46308		8.78215
	8.83085	8.72485	8.77699		9.63181	9.35142	8.09439		8.39738
	7.89096	9.42788	8.34582		8.43106	9.47231	8.23041		8.12566
	8.3287	9.17493	9.30902		8.90217	10.0296	7.7083		8.23454
	8.53813	8.29617	9.11618		4.91197	9.80626	8.12646		8.96953
	8.30061	8.92815	9.64941		7.62093	7.6866	8.29089		7.68413
	7.61081	8.65049	9.15138		9.03571	9.71953	8.04066		8.31386
	8.2317	9.14289	8.63623		9.24464	9.8782	7.04363		9.10702
	5.50078	9.43309	8.99119		9.11707	9.29939	6.10304		9.05317
	8.07792	9.79544	8.04059		8.17132	9.18229	7.7665		9.02318
	7.32703	9.78432	8.52237		8.67152	8.8733	8.8165		8.07307
	5.21267	8.13563	8.66283		8.95246	9.73874	7.05071		8.50599
	8.05517	8.21779	8.63323		9.49239	7.63378	8.20189		8.31483
	7.32775	8.86851	9.24819		9.62362	8.73858	8.98248		9.03857
	8.29997	8.89947	8.36965		9.3307	9.22811	8.35676		9.88342
	9.57799	9.45839	8.02965		8.98762	9.947	8.43474		8.67947
	7.424	9.45353	9.14069		8.7271	9.71349	7.50059		8.60677
	8.46295	7.59095	9.03966		9.39413	8.66426	5.04242		9.02193
	7.84184	8.67473	8.60342		9.33269	8.98451	8.62456		9.01864
	9.76891	5.45072	8.43922		8.94089	9.25542	8.44055		8.60833
	8.39406	6.99571	8.02615		8.46642	9.25704	7.98443		9.29111
	4.47106	8.773	9.14109		8.94026	9.97667	5.35302		8.81538
	8.33997	8.55459	8.95222		7.91711	10.5229	8.97181		9.61289
	7.60725	9.47617	8.8284		8.71529	8.70799	7.8211		8.68394
	9.66837	8.55513	8.94366		8.89355	9.05111	7.05779		8.76575
	8.82734	7.35409	3.21294		8.28846	9.8575	3.4392		8.70193
	6.4389	8.63109	9.49271		9.01178	9.26804	8.42426		9.37749
	8.07764	9.06288	7.65991		8.42009	9.55331	8.23813		8.65667
	8.01773	8.13015	7.81157		8.83597	9.67999			8.55801
	8.21173	8.70048	7.4711		9.64349	9.17788			8.43897
	10.0262	9.03989	9.29358		9.40672	10.8444			7.95925
	8.65891	8.60951	8.64391		8.83818	8.4344			9.85977
	8.0697	9.23334	7.34729		8.2002	9.99165			8.09569
	8.45759	8.43317	8.83436		8.86851	9.86308			8.66612
	7.34125	8.78099	8.74299		7.30552	9.54002			8.83285
	8.71521	8.37839	9.10255		9.29147	10.0075			9.55983
	8.92544	9.57251	9.31739		9.51966	8.34191			8.74626
	8.24857	9.21926	9.29372		8.46249	8.8478			9.32898
	8.00595	8.40466	8.62453		8.69529	10.223			8.2444
	9.83234	8.61142	8.94		8.38826	10.6057			7.61671
	9.00422	8.23646	8.13256		8.72521	8.88823			9.7434
	8.80638	8.1679	9.08046		7.9059	9.57575			9.10477
	8.67087	8.72538	7.91812		8.57152	9.16715			9.12822
	9.52204	9.2578	7.98509		8.43834	10.0224			9.35618
	8.36619	9.02685	9.37829		8.04685	9.98803			7.4856
	7.88494	9.94796	7.76299		8.41051	10.5661			7.28658
	8.25441	8.75365	8.22945		8.29378	8.96053			7.58902
	8.19586	7.64724	8.43632		9.21577	8.69545			8.48207
	8.54594	11.6494	9.35966		8.99028	9.34194			9.03244
	8.54024	8.26699	8.68672		9.17643	9.92461			9.29413
	5.34687	8.57424	8.87607		8.83333	10.5716			9.46082
	8.39482	7.16222	6.55568		8.8935	9.34669			8.51575
	7.96055	8.97918	8.26256		8.40834	9.59802			8.31873
	7.13535	8.73727	7.74523		8.84699	10.2409			8.44795
	7.09243	7.40385	8.50003		6.94446	9.63123			9.21521
	7.20633	9.04204	8.64014		9.14789	9.3089			8.71708
	6.80412	8.69419	8.82616		9.94218	9.08396			9.23654
	8.70208	8.24731	9.26319		8.21569	8.8443			8.93354
	7.01745	8.35395	8.94732		8.66011	9.0688			8.02263
	7.92766	8.8069	8.38322		9.26445	9.64747			9.86769
	7.5076	8.87463	8.78489		8.30588	10.1067			7.95958
	9.04326	8.87823	8.09125		8.13605	8.69385			6.02665
	8.23178	8.20463	9.21717		9.97266	9.86369			6.30056
	8.82661	8.57351	8.93697		8.44649	9.88833			8.13629
	8.99507	8.87394	8.65203		8.46965	9.56436			9.06508
	4.52705	8.36043	8.93945		8.36625	10.1233			7.84499
	9.86482	9.31574	8.66907		9.10757	10.0951			8.6032
	9.92411	8.40159	8.84367		9.07204	8.98933			8.14572
	8.24871	8.04815	9.04952		8.82186	9.97143			8.12089
	6.4185	7.75381	8.84079		9.13397	9.80079
	7.85353	8.15276	8.94403		8.08643	8.92133
	8.22097	8.43819	8.52789		8.84448	9.28807
	8.12416	7.54415	4.62001		9.03406	9.34503
	10.672	9.33479	7.83462		8.38255	9.46916
	7.35344	9.0602	4.91013		8.93009	10.5008
	8.50758	8.00649	8.36299		7.99487	8.85537
	8.26457	7.45152	8.67264		8.78882	9.05007
	7.04187	9.18991	9.28409		7.52454	10.0331
	7.32908	8.45375	9.06278		9.11307	9.60849
	6.81234	8.15991	8.43469		8.52805	7.98347
	7.48661	8.95676	8.44128		10.0619	9.02523
	8.38231	8.18069	9.1582		9.12115	9.38475
	8.09283	9.51515	8.5961		9.48973	9.32463
	7.7879	6.55325	8.31757		9.38903	9.93798
	8.93931	9.03085	9.06936		7.93879	9.25072
	9.36999	9.18933	8.63358		9.14769	9.92381
	6.98891	9.43681	9.23507		8.56764	9.88229
	8.42921	8.59989	8.4031		8.38389	9.48561
	8.27022	9.18283	8.96883		8.87265	8.8743
	8.18226	4.52763	8.2674		8.8224	9.29654
	8.06844	8.80269	9.14413		8.51286	8.57007
	7.44592	8.2302	9.50286		8.08804	10.0298
	7.50055	8.65704	9.28008		8.83386	8.9989
	7.42553	8.91839	8.8156		8.29917	10.4177
	7.5874	7.72417	8.99653		9.47618	9.1215
	8.85943	8.68042	8.56385		9.80115	9.98359
	8.47203	9.1184	8.62639		8.91277	10.0393
	8.70943	8.74275	9.70525		7.71918	9.41813
	8.83131	8.59198	8.89727		9.04146	9.06079
	8.18559	7.46004	8.40138		10.0696	8.43197
	5.18411	8.75218			8.65659	9.5835
	7.94083	9.43093			8.57555	9.25272
	8.26359	8.79917			7.84575	10.1924
	8.40938	9.32048			8.56214	9.42712
	8.52264	8.92853			8.93357	9.23448
	8.33394	7.80715			8.97494	9.48045
	8.52884	9.05521			8.80173	9.94102
	9.07925	8.38064			9.17728	10.1308
	8.55459	8.67436			8.20603	8.81114
	6.25326	8.0372			8.48987	9.41105
	8.03882	8.65309			8.7768	8.63118
	8.32149	8.66316			8.57091	9.62282
	8.05434	7.06785			9.23947	9.61661
	6.06931	9.28641			9.27607	10.0648
	8.88226	8.82805			6.87519	9.3549
	7.59734	8.30862			9.57832	9.18847
	6.73763	8.93531			9.35785	9.27669
	7.90253	9.14183			9.00932	9.39027
	7.72223	7.45873			8.65654	9.21994
	8.92915	8.76632			7.37844	9.98749
	8.08813	7.77842			8.60834	9.07593
	7.80473	6.97799			8.82595	9.34186
	8.22409	9.51172			9.26214	9.89829
	9.1401	9.74496			8.99934	9.88656
	7.47535	9.30053			7.90928	9.44013
	7.83586	8.82187			8.8426	9.25022
	8.60288	7.23643			8.79668	9.5957
	8.56147	8.43026			8.8935	9.81875
	8.95516	9.62062			8.95069	9.72821
	8.30922	3.76626			9.33762	9.39343
	8.02181	8.62466			9.10603	9.76552
	8.17292	7.70336			8.9269	9.06032
	8.23527	8.6116			9.10773	9.59646
	7.96447	8.44333			8.92481	9.44665
	6.73529	8.26977			8.83382	9.43787
	7.40143	7.44018			8.43426	9.23345
	8.24283	8.56217			8.62005	9.53268
	8.59874	8.82613			10.111	10.5657
	7.50231	8.86099			9.18456	9.67986
	8.63333	7.8555			9.6245	9.81534
	8.17463	9.55467			9.11523	9.6904
	8.80062	9.39131			7.57583	8.87889
	9.45812	9.36517			8.75263	9.10876
	8.35029	8.46775			8.15048	8.19932
	7.39726	9.72141			8.4076	8.86532
	8.96126	8.94155			9.8315	8.82529
	7.85817				8.23941	8.84191
	7.38498				8.71417	8.5504
	7.39388				8.61673	9.42209
	6.65746				7.76404	10.2386
	8.4358				7.93769	9.55123
	8.9897				7.81701	9.38838
	8.06886				8.75548	8.99296
	7.76396				7.67284	10.5887
	3.78401				9.58024	9.56128
	8.2344				8.46665
	7.66882				7.64766
	8.39761				5.44405
	8.47759				9.80507
	7.9023				9.85921
	7.40145				8.76566
	4.39565				9.19065
	7.7764				8.96236
	7.93491				8.21873
	7.92102				8.88518
	8.51212				8.86219
	8.57139				8.24684
	8.44595				9.41002
	8.85881				8.93028
	7.01369				8.73188
	9.06461				7.96902
	8.06075				9.17706
					8.91708
					8.74304
					9.73018
					9.51482
					8.28306
					9.0868
					8.9073
					8.64207
					8.55196
					8.74262
					8.47399
					9.66649
					8.66203
					9.29658
					8.69703
					8.11357
					8.00039
					8.61196
					8.85481
					8.25668
					8.68206
					9.6202
					8.20627
					7.65895
					8.63876
					8.76882
					9.13841
					9.26071
					8.42649
					9.15923
					9.1234
					7.69051
					7.76795
					8.22508
					7.81064
					8.418
					9.08844
					8.44238
					8.21528
					8.85957
					8.5662
					8.73036
					8.18845
					8.41504
					8.32452
					8.21998
					8.47197
					9.00912
					8.06322
					8.95641
					9.65572
					7.59855
					8.58366
					9.55983
					9.78281
					8.84547
					8.65621
					8.99451
					9.57397
					8.99348
					8.78328
					9.12761
					9.30154
					9.35553
					9.19888
					9.11828
					8.7833
					8.6445
					8.70424
					9.09831
					9.41306
					9.08732
					7.93939
					8.97082
					7.44116
					7.91519
					8.04062
					8.9823
					8.43515
					9.48185
					9.30469
					8.55318
					9.24418
					9.24882
					9.04906
					8.51368
					8.73141
					7.81856
					8.25841
					8.66977
					9.20717
					9.33087
					7.79351
					8.96061
					9.32522
					8.92219
					9.09717
					8.94916
					8.35202
					8.57848
					8.66523
					9.23642
					9.10899
					7.44024
					6.69439
					8.76213
					9.23319
					9.52809
					9.11672
					7.96442
					8.6203
					9.59124
					7.85267
					9.01213
					9.68703
					9.4017
					7.53041
					9.07776
					8.65399
					9.14744
					7.53493
					8.32633
					9.02623
					8.24113
					7.84412
					7.02454
					9.63386
					7.71479
					9.00829
					9.65483
					8.7564
					8.75276
					8.49411
					9.80189
					8.32972
					9.08684
					8.98589
					8.69287
					9.81173
					9.08001
					8.27203
					9.00855
					7.94864
					8.30427
					7.99576
					8.75007
					8.00405
					8.25713
					8.33473
					7.77489
					8.72228
					8.34474
					9.1111
					9.10653
					7.96302
					6.95912
					7.85465
					9.17579
					8.42442
					9.55384
					8.54316
					8.41485
					8.51497
					8.15336
					8.92033
					8.99203
					8.47816
					8.78467
					8.24413
					8.27927
					8.90696
					9.07366
					8.67996
					9.86571
					9.22522
					8.83606
					9.63439
					8.6816
					7.8757
					9.62971
					8.7649
					8.83571
					8.88346
					8.45584
					6.85595
					8.99291
					10.5116
					9.00474
					7.52001
					8.77734
					9.63737
					10.2084
					9.24146
					9.10642
					9.16373
					8.4301
					8.66227
					7.79085
					9.87302
					8.34019
					8.35203
					8.93294
					8.00288
					9.89486
					8.65586
					9.34292
					6.35403
					8.91494
					8.82442
					8.77021
					6.39384
					9.2334
					8.67242
					8.26397
					9.21677
					8.86078
					8.53818
					8.79338
					8.23448
					9.25886
					9.03021
					9.05139
					8.72516
					8.59417
					9.43501
					9.20961
					7.3125
					7.7226
					8.70038
					9.34147
					8.72592
					7.55784
					9.20665
					8.64075
					9.45442
					8.32051
					8.98446
					8.43897
					9.58666
					9.59443
					9.75995
					8.99068
					7.59288
					7.9702
					8.99226
					8.77848
					6.57868
					7.68323
					9.10944
					8.20191
					9.81794
					8.95821
					8.21415
					8.57648
					8.9343
					8.2867
					8.15492
					7.31564
					8.566
					8.56503
					9.20631
					8.96281
					8.41191
					8.39664
					9.31321
					10.0759
					9.13906
					9.45301
					9.27474
					7.7807
					9.2287
					8.94761
					8.49548
					7.62867
					8.59749
					5.44719
					8.0215
					8.44607
					9.38032
					7.98024
					8.78035
					8.65463
					8.46999
					8.73112
					9.41323
					8.16376
					5.80389
					7.97297
					8.37737
					9.27115
					9.0157
					9.00292
					7.1705
					9.7476
					8.9944
					6.69627
					9.80095
					8.7331
					8.03673
					8.00785
					7.9013
					8.18941
					9.07523
					9.38582
					7.75501
					9.15599
					6.22882
					8.75897
					8.93624
					8.74914
					9.29943
					9.04813
					9.10962
					8.79133
					9.27051
					9.38723
					8.09204
					8.33094
					7.21735
					9.90052
					8.84894
					8.7799
					8.58626
					9.40106
					9.06038
					9.23208
					8.5731
					8.19943
					8.48141
					8.39524
					9.02158
					8.36505
					9.08055
					8.24095
					9.73893
					9.23091
					8.35853
					7.9498
					9.17112
					8.7826
					8.77749
					8.60132
					9.29564
					8.52619
					9.34164
					8.6203
					9.81813
					8.30001
					8.23391
					7.17539
					9.37081
					8.10067
					8.80303
					7.73953
					9.41707
					8.38187
					8.74161
					8.69029
					9.18635
					8.46805
					8.99111
					8.23669
					5.70657
					8.85425
					8.16838
					8.52451
					8.82721
					9.92811
					8.1231
					9.47926
					8.75549
					8.13883
					9.03203
					8.07859
					9.10016
					9.12937
					7.14211
					8.11777
					7.69886
					8.43073
					8.0155
					8.73011
					7.9174
					9.13112
					8.52768
					9.22851
					8.84272
					8.79669
					9.73662
					9.02711
					9.78846
					8.45076
					9.35403
					9.16222
					9.1172
					8.62218
					9.07933
					8.41372
					8.63787
					9.28425
					8.79408
					7.70848
					8.65382
					8.80842
					8.82943
					8.37477
					8.03794
					8.51301
					9.54909
					9.04997
					9.01373
					7.79556
					10.1503
					8.56407
					9.12497
					8.41723
					9.08088
					7.93314
					8.84483
					8.63418
					8.73333
					8.62592
					9.54524
					6.35175
					8.08182
					8.4308
					7.57796
					9.20574
					9.38283
					8.68415
					8.7153
					7.96872
					8.7533
					9.38152
					7.50706
					9.37136
					9.43271
					9.90404
					8.56854
					8.97509
					8.69625
					8.03577
					9.06998
					9.3812
					8.11492
					8.55141
					9.64307
					8.77081
					7.97402
					8.99151
					8.78753
					8.62638
					8.13789
					8.88178
					8.5407
					8.89514
					9.43105
					8.66971
					8.38568
					8.58949
					8.66826
					8.82512
					9.35479
					9.83635
					8.93624
					9.73768
					9.30182
					9.84653
					8.45009
					8.4247
					9.22287
					8.58193
					9.12424
					9.5602
					9.05343
					8.23938
					9.16919
					9.1723
					8.79944
					8.20936
					8.93981
					9.0772
					8.50464
					9.26489
					8.87538
					8.90964
					9.46512
					8.50225
					8.41666
					9.26247
					8.6225
					9.5436
					9.10214
					7.83482
					9.32866
					7.66709
					8.55331
					8.78426
					8.82404
					8.74252
					8.55471
					8.70813
					8.61438
					9.00986
					8.00456
					7.61195
					8.65757
					8.41978
					8.3409
					8.27834
					7.57611
					8.24928
					9.10694
					8.84304
					9.45003
					7.11872
					9.90766
					7.99399
					7.95826
					5.16633
					8.67755
					9.48708
					7.10699
					8.36942
					8.25838
					9.25517
					8.98782
					9.31282
					8.07795
					9.27252
					9.13353
					9.49733
					8.59339
					8.96265
					8.90839
					9.15184
					8.56286
					7.84186
					7.64583
					8.59574
					8.59205
					9.44384
					8.44501
					9.36157
					8.72456
					9.09874
					7.72612
					9.36755
					8.27233
					8.88913
					9.29647
					8.62937
					8.65147
					8.60915
					9.59474
					8.27617
					8.85862
					9.26849
					9.2608
					9.24234
					8.33536
					8.47126
					8.61852
					5.00514
					8.4671
					8.6115
					9.01339
					8.67618
					8.17783
					8.6478
					8.62218
					9.90431

## Sheet: Ext.Fig.1h
Relative PRMT7 mRNA level
AML	LUAD	LUSC	COAD	PAAD	BRCA	PRAD	LIHC	GBM	BLCA
9.36604	9.12893	8.56287	9.2198	9.19686	10.1584	9.4486	8.85881	8.50881	9.09941
8.60064	9.53806	8.11584	9.74531	8.7421	9.62673	9.89795	9.44788	8.58248	9.97141
9.02841	8.33824	7.49305	9.07834	8.32853	9.74899	9.32186	9.39744	9.05551	9.02945
10.1687	8.93352	8.48643	9.34116	9.05056	8.91217	9.55307	9.00327	9.45914	9.41654
8.80325	8.66754	9.14522	9.23706	8.74727	9.01805	10.2027	8.88594	8.56624	9.04553
9.63415	8.90141	9.05927	9.13126	9.01939	9.09881	9.28719	9.33928	9.28526	10.672
9.60538	8.59529	9.46164	8.82491	9.35178	10.1323	9.64168	8.89711	8.35605	8.83396
8.99386	9.10177	8.38348	9.63154	9.10594	9.83061	9.5608	8.65744	10.0464	9.11479
8.17102	8.68621	7.96477	9.36859	8.97617	8.44583	10.0141	8.92375	8.73807	9.21799
9.2016	9.34314	8.64497	9.0887	9.37565	8.65513	9.45144	9.1587	8.84545	8.8453
8.94929	8.54936	7.85383	8.66384	9.20876	9.20366	9.15282	10.4903	9.24903	9.44602
8.45577	8.33904	9.24557	9.2818	8.936	8.54119	9.33423	8.94743	9.12673	9.55621
9.47631	8.75553	9.37265	8.78534	8.68224	8.37581	9.19082	9.78851	9.68516	9.41496
8.69967	8.52913	8.73308	9.26865	8.81965	8.71852	8.55687	9.63455	9.45732	9.18374
9.44111	8.02333	9.00607	9.46888	8.96325	9.20172	9.61436	8.66132	8.85892	9.11507
9.45446	9.31112	8.13336	10.8207	9.11218	8.90985	9.67874	9.55568	8.5164	8.57218
9.57841	8.4267	8.40241	9.7608	9.32984	8.30246	9.18901	8.78359	9.45005	9.17888
9.69502	8.63002	9.44825	9.8108	9.10003	8.91887	9.51875	9.08887	9.86061	9.30233
9.47658	8.37756	8.47638	9.08211	8.85198	8.31099	9.44247	9.32331	9.62233	7.70985
9.64417	8.88892	8.61754	10.9914	9.05274	9.31987	9.26085	8.58698	9.39681	9.04334
9.04049	8.23042	9.39967	10.0232	8.98708	9.39384	9.32257	9.69866	8.88386	9.97525
8.24931	8.90019	9.18235	9.51278	9.53583	8.7094	9.2468	9.92957	8.34555	9.20868
8.61419	8.78226	8.4869	9.30135	8.99994	8.86335	8.29501	9.65822	9.00853	9.24523
10.35	7.58283	9.0605	8.97049	9.66733	9.68445	9.49422	9.15996	9.07448	10.4527
10.5498	9.31091	9.66376	8.94714	8.96501	8.52895	9.2672	9.26171	9.30744	8.96867
8.60378	8.72542	9.04177	9.18688	9.19402	9.64966	9.61985	9.09707	8.90425	9.4571
8.78919	8.58363	8.90303	8.89559	8.7573	8.81842	10.0239	8.59054	9.50221	8.93761
9.09501	8.9294	9.87997	9.01032	9.0401	8.8713	9.12937	8.63547	8.67603	9.37814
9.4374	9.53604	9.61519	9.49086	9.3898	9.65284	8.77233	8.5756	9.54545	8.99242
8.95344	9.36866	9.25402	9.37419	10.1821	10.0256	8.40644	8.52163	9.08813	9.21058
8.30056	8.71578	9.06526	9.40934	9.17211	9.41751	9.34597	9.18026	8.99033	9.18585
9.27467	8.98307	8.7615	9.50539	9.28268	9.27422	9.14042	8.71236	9.67119	8.56334
9.43733	9.23225	10.3092	8.80512	8.83677	9.00763	9.49613	8.80714	9.90254	9.2421
9.44634	9.20223	8.81024	8.87991	9.57528	9.22116	9.44572	8.64582	9.1388	8.97466
8.30953	8.57707	9.1828	9.31891	9.0764	8.85498	8.72256	9.17243	9.40908	9.68121
10.0065	7.98076	8.7669	8.93379	8.94956	9.36745	8.93561	8.24117	9.42059	9.04645
9.51507	9.21353	8.66162	8.79841	8.49264	9.08108	9.42783	8.03776	9.53318	8.79442
9.79254	8.73168	8.58872	9.45526	8.94928	9.96159	8.30842	8.68802	9.24504	10.0294
9.36479	8.69934	8.57879	9.6101	8.45609	8.89156	8.8336	9.35341	9.2851	9.27128
9.76261	9.37877	9.22802	8.35648	9.01543	8.60503	9.14243	7.42111	9.25635	10.0744
9.04511	9.10905	8.87973	9.12312	8.96656	9.26169	8.31996	8.87754	8.98767	9.71183
9.15435	8.66789	8.49296	9.43079	9.18988	9.07823	9.52336	10.5046	8.70489	9.56079
9.52229	8.18772	8.91101	9.21869	8.99804	9.94574	9.49452	8.35777	9.64433	9.60628
8.97814	9.14798	8.68937	8.95366	9.08613	8.46819	9.71658	9.23762	8.78136	10.4517
9.05664	8.77096	8.93202	8.48607	8.15194	8.96592	8.18555	9.14649	9.43759	8.71508
9.37839	9.07173	8.87751	8.86702	8.41753	9.4357	9.09786	8.79397	8.79891	8.20725
9.91752	8.89465	8.55127	8.94372	8.76229	9.66838	8.84223	10.4431	8.87743	8.87869
9.1624	8.38144	9.45243	9.11546	9.03785	9.79875	8.55716	9.70364	9.41394	8.62808
9.50813	8.94332	8.38368	9.53805	8.66851	8.90823	9.51442	9.77115	9.43162	9.94618
9.71784	9.11916	9.01382	8.88818	9.17318	8.98471	9.48991	9.02069	8.77701	9.5728
9.5926	8.50941	9.28347	8.9769	9.2673	8.67228	9.09259	9.50788	9.80596	9.09635
9.88396	9.88638	9.28269	9.26662	9.00163	8.54629	9.5442	8.79759	9.33584	10.0988
10.0537	8.86553	8.77572	9.18621	8.95882	8.75054	9.15635	8.62968	9.34422	9.95677
8.79437	8.78012	9.30926	9.25765	9.71302	9.12191	9.03794	8.71	9.46905	8.733
9.49356	8.62015	9.17576	8.52395	9.3484	9.19648	9.03452	9.4306	9.24887	9.62592
9.35053	8.80495	8.83908	8.62828	8.75782	8.96592	9.39296	8.39061	8.60413	9.25129
8.54647	8.17085	9.43125	9.49373	9.34877	8.60858	8.89901	9.83866	9.27455	9.65933
9.6206	8.11425	8.91606	9.20356	8.66762	10.0831	9.53167	7.93031	9.17254	10.1269
9.82545	8.4109	9.83998	9.6667	9.11222	9.02103	9.27176	8.46473	9.16939	9.4557
9.64003	8.57471	8.83352	9.56011	9.15437	8.66876	9.09758	8.98824	8.74882	9.87459
9.78279	7.88109	8.91766	9.01065	9.40659	8.54419	9.13127	7.84177	9.51715	8.78246
9.88702	10.1364	9.61563	9.34954	8.9904	8.81024	9.00457	9.29221	9.69522	9.61553
8.8964	8.62409	8.32645	8.46485	9.53352	11.3463	8.50274	8.907	8.73664	10.2078
9.33326	8.84529	9.43687	9.17953	8.90129	9.0101	8.9262	9.08972	8.30669	9.83862
9.37247	8.92581	9.05148	8.99136	8.96531	8.5361	8.8575	9.37659	9.55531	10.6078
9.64261	8.68573	9.07874	9.09639	9.55444	10.3556	9.72085	9.57525	8.79005	10.1022
9.88237	8.35358	9.72681	9.69437	9.59576	9.59216	9.67852	8.24052	8.25877	10.549
9.53258	9.18354	8.76882	9.56699	8.76403	8.86914	9.79988	9.12392	9.86226	9.62501
9.30531	8.10639	8.97786	9.01895	9.25203	9.00825	9.14322	9.13497	9.50991	9.86708
9.9286	8.56912	8.92875	10.7005	9.23561	9.33862	8.81718	9.05195	8.33221	9.85643
9.14162	9.20058	8.53701	9.05613	9.31729	8.68209	8.22487	8.79373	8.82737	10.2889
9.58258	8.96003	9.16315	9.21505	8.8367	8.37807	8.92071	8.67136	9.68184	9.78999
9.52107	8.61362	8.41405	9.52104	8.93415	9.42086	8.62297	8.31175	9.61215	10.2141
9.84217	8.05777	8.27881	9.31898	9.1509	8.66387	9.48364	8.56032	9.65733	10.7483
8.83214	8.78497	9.65803	9.2609	10.2436	8.84953	9.35005	9.63677	9.83236	9.91806
9.49926	9.01045	8.94683	9.05599	10.5063	8.50082	9.4534	10.4186	9.27004	9.64874
9.30482	8.0401	8.68065	8.83276	9.19563	8.98695	8.78426	8.87884	9.29945	9.69213
9.45967	9.01304	10.0691	9.00631	9.40031	8.50796	9.4583	9.72472	9.01353	9.1152
9.66625	8.97782	9.35527	9.6964	8.75576	8.79922	9.2195	9.39171	8.77735	8.62004
9.82023	9.67435	9.53066	11.353	8.28086	8.27139	9.20975	9.00001	8.33955	9.41286
9.82508	8.44958	8.75343	9.53359	8.51963	7.77382	9.93723	8.12421	8.58665	9.13174
9.3667	9.02229	8.92674	8.83979	8.30794	9.34296	9.61466	8.5777	9.63331	8.78694
9.44372	9.38296	9.20025	9.91987	8.35653	8.11194	9.01856	9.14643	9.77078	8.03126
9.32993	8.58742	8.90931	9.24278	8.90926	9.1147	9.68197	9.2446	9.38528	9.83535
9.07755	9.83928	8.36382	8.94932	8.49326	8.38104	9.5067	8.99638	8.67179	9.12453
9.07253	7.54573	8.36105	9.18407	9.0258	8.57226	9.41409	8.9699	9.20289	9.3936
9.63377	8.29728	9.51186	10.3683	8.2698	8.6684	11.0339	9.03172	9.1115	8.32759
9.93969	8.95459	8.78033	9.03097	9.23514	7.95639	9.27613	8.6689	9.31011	9.94321
9.1448	9.43202	8.8958	9.87019	8.57917	9.26662	9.6219	9.33361	8.99701	8.9683
10.2632	9.14525	8.87491	9.6439	8.51559	7.85418	9.11454	8.78045	9.1226	9.83488
8.96264	8.35329	9.10296	9.55011	8.93284	8.8832	9.00599	9.44426	9.69046	9.31584
8.79019	9.60246	9.05549	9.17997	8.65235	8.80852	9.19354	9.24489	8.97837	8.86905
9.2533	8.94653	8.70453	9.03363	8.29456	9.3428	9.5265	8.15502	9.27991	8.74507
8.86127	9.02804	8.14402	8.53826	8.73821	8.27002	8.77686	8.31529	8.73233	9.70333
9.24643	9.27679	9.49002	9.4057	8.74201	8.63045	9.25099	9.19082	9.68942	9.58718
8.24673	9.3657	8.2864	9.34191	8.7866	8.80471	9.3142	9.39265	9.16219	9.03149
8.52055	9.2646	9.11685	9.07108	8.49315	8.86308	9.33849	9.43844	9.13774	10.4638
10.1662	8.97215	8.47717	9.26333	8.84883	8.54791	9.29861	8.99554	9.28049	8.32709
10.0062	9.52104	8.95719	9.49561	9.08622	8.6889	8.69655	8.25365	9.64045	9.56996
10.3783	9.9142	8.8842	8.91888	9.04747	8.7469	9.10476	8.80613	9.56699	9.30696
9.86772	9.60993	8.8642	9.27189	8.96209	9.31883	9.25366	8.76355	9.34317	8.53593
9.45703	9.13001	9.38613	10.1959	9.73881	8.89902	9.17761	8.88989	8.73226	9.15408
9.81171	8.03932	8.78013	9.37503	9.49976	8.83796	8.51566	9.50708	9.46389	9.92729
9.86309	9.46184	9.55242	9.48747	8.97747	8.57312	9.19449	8.62696	9.11159	11.2226
9.90642	8.22061	8.92054	9.48423	8.87609	8.7347	9.1473	8.50357	9.54211	9.26002
9.71938	8.51347	8.72114	9.64124	8.96678	8.69655	8.34465	8.31775	9.38081	9.12415
9.93504	8.42211	9.58899	9.01436	9.64781	9.39452	8.30014	8.95048	9.42516	9.06574
9.8888	9.7944	9.8489	8.8783	9.71538	8.31578	8.54046	9.66094	9.33666	9.49962
9.50565	9.69775	9.17135	9.98834	8.93199	10.0142	9.2797	10.2789	9.03861	9.41612
9.07736	10.3785	9.36889	9.68314	8.4912	10.247	9.53409	9.46339	8.70765	8.85278
9.9577	9.01556	10.249	9.24485	7.6474	10.248	9.77623	9.69072	9.23247	9.92803
9.48382	8.93746	9.86973	9.31143	8.46699	9.94144	9.69642	9.36131	8.94501	8.93271
10.0519	8.6629	9.83194	9.08495	8.2215	9.48921	9.30041	9.90962	8.38498	9.27047
9.40294	9.51838	7.86673	9.25823	8.20084	9.51885	9.63485	9.84326	9.00101	9.71346
9.11923	9.51343	9.97953	9.56652	8.43939	9.40807	9.14405	9.21389	9.75101	9.55341
10.247	9.07544	8.18511	8.67387	8.78916	9.06801	9.52675	9.57079	9.84721	8.98913
9.7867	10.7946	8.58845	9.5275	9.23328	9.02646	8.80627	8.15524	9.08476	11.4457
9.10057	9.01796	8.30989	9.56547	9.03075	9.41904	10.1726	9.92378	9.07045	9.8904
9.37663	10.1606	9.11368	9.29296	8.63393	9.42319	9.40336	10.3495	9.65765	9.80182
9.76154	8.7682	8.76343	9.16646	8.83902	9.88354	9.73205	10.345	9.45349	9.39964
10.0382	9.23386	9.04097	9.97241	8.87773	9.85299	9.71926	9.48916	8.97028	10.4238
9.57999	8.743	8.88714	9.30454	8.77765	9.1123	9.4885	9.6277	8.89197	9.81485
9.10113	9.40678	8.21268	8.99532	8.36342	8.58195	9.38088	8.49142	9.10628	8.81719
9.53548	9.53985	8.98052	9.36948	8.37994	9.09847	9.74616	8.92408	9.08	10.3299
9.43873	8.735	8.33847	8.58433	8.55848	8.31339	9.52483	8.23155	9.94814	9.24959
9.94182	9.14953	8.82122	9.20093	8.76696	8.59609	9.90434	7.62836	9.70072	8.91008
8.7775	9.14204	9.10371	9.2038	9.09823	8.3634	9.59057	8.98701	9.25968	9.3028
9.62903	8.31471	9.02785	9.15747	9.94891	9.06219	9.69889	8.3049	9.0844	8.47119
9.76965	9.88196	9.28473	10.3397	8.80425	7.91465	9.33189	7.85527	9.02047	9.12163
9.08683	9.19833	9.74327	9.22647	8.83312	8.70038	9.70105	8.82955	8.6695	10.0702
8.76941	7.83008	9.31722	9.31858	9.01631	9.05083	9.31515	7.98469	9.11372	9.44879
8.98025	9.36057	8.7259	8.45906	9.37506	8.38237	9.88924	9.38839	9.18828	9.14417
8.51714	9.54845	9.37315	9.05721	8.99401	9.06743	9.58427	9.02627	9.00787	9.46965
8.91063	8.10859	8.41957	10.2252	9.24046	9.25986	9.3617	9.29649	9.02257	9.43008
8.65353	8.56927	8.86667	9.10417	9.06506	8.82511	9.18772	8.8839	9.20463	9.70579
8.85833	8.5359	8.66236	9.25107	8.98611	9.14191	9.58344	9.37187	8.89239	10.8705
9.64766	7.95413	8.17932	9.1623	9.29277	8.34605	9.29464	9.07982	8.77454	9.0392
9.05782	8.89796	8.3977	9.17913	8.89677	8.54708	9.77363	9.06004	9.31856	9.16749
9.4068	8.6455	8.37479	9.15324	9.02656	8.25484	9.45071	8.69532	9.50436	9.62618
8.39026	8.78354	10.2304	9.4408	8.76167	9.327	9.03204	8.42085	8.63992	9.44429
9.64982	8.01298	8.65646	9.27553	8.91443	8.32294	8.94263	8.83042	9.34413	12.5731
9.11686	8.56042	9.10277	8.6195	9.21395	8.29977	8.8563	8.37202	9.38081	9.21283
9.5569	9.6084	8.43168	8.88223	8.90169	8.33366	8.40532	9.48928	8.89703	9.95369
8.79295	8.81131	8.86273	9.02342	9.23408	9.32714	9.33046	8.93327	9.42031	9.76755
10.375	9.68617	9.98278	9.1124	9.13462	8.49883	9.79878	9.3055	9.17348	10.2683
9.11909	9.04647	8.63046	9.10935	8.89371	9.22638	9.36733	9.39084	9.22422	10.8384
8.6977	9.10854	9.40575	9.33363	8.60012	9.03033	9.04658	10.8314	8.96665	9.49677
9.52837	8.95001	8.74649	9.14313	9.60447	9.88203	9.55814	9.52817	9.17536	9.65097
9.67958	8.64358	9.6724	8.93162	9.8243	10.004	9.54996	9.92473	9.2298	9.54322
8.13481	9.8902	9.47157	9.16965	9.04456	9.64925	9.10827	9.1951	9.50725	8.7925
8.38453	8.78049	9.04891	9.22199	9.02463	8.98388	10.037	9.58018	8.89272	9.89888
9.01701	9.3928	9.66342	9.00738	9.88173	9.34905	9.92118	9.05839	9.09856	9.45946
7.78399	8.23411	8.88984	6.81588	9.35514	8.88915	9.63976	9.58065	8.53746	9.73394
9.96548	8.41829	8.93886	8.73865	9.45744	9.46551	9.18411	8.76306	9.33464	9.20943
9.59044	8.79986	8.41511	8.88771	9.45934	8.61128	9.81279	8.92922	9.06693	9.76695
9.31247	8.86909	8.66357	9.2512	9.41111	9.81248	9.75588	8.69486	9.04852	10.0454
9.16269	8.55611	8.57552	8.89372	9.28183	11.137	9.43977	8.90696	9.03284	10.1647
9.79306	9.4308	9.0171	8.66385	9.29588	9.52004	9.66997	8.74803	9.08966	8.8014
9.34975	8.81261	9.30688	8.82985	9.02099	8.67373	9.79502	9.04194	9.77372	8.80377
9.61289	8.62401	9.17146	8.69848	9.49914	9.13133	9.4007	9.96332	9.06428	9.08029
9.78236	8.64652	8.96135	9.3952	9.22817	8.63789	9.14433	9.02954		8.78972
9.42328	8.44974	8.56375	9.22165	9.09345	9.74329	8.766	9.07447		9.85637
9.42138	8.87767	9.46177	9.43698	9.52631	10.157	9.35004	8.67286		9.33325
10.0479	8.91556	7.89648	9.17729	9.82548	8.83354	9.25632	8.29946		9.33704
9.57744	8.65874	9.33998	9.00427	8.74466	8.48769	9.45135	9.05677		8.92227
10.0962	8.21541	9.23582	8.72314	9.32291	9.31519	9.64831	8.32328		8.67789
9.90998	9.92041	8.80183	9.01789	9.26988	8.65647	9.21725	8.50173		9.70539
9.58858	9.18875	9.2021	8.82501	9.13914	8.62387	10.5053	9.46714		8.53605
9.58124	8.09462	9.03062	8.92139	8.97987	9.14906	9.12211	8.60324		8.92714
9.91407	8.47925	8.62713	9.13852	9.01429	8.89571	9.54867	8.1942		9.03583
9.78628	9.4701	8.19616	9.48912	8.99301	8.7664	8.71996	8.78036		8.82408
9.61285	9.02076	8.92608	9.06331	8.67862	8.46439	9.46127	9.03454		10.5463
9.34915	8.98089	9.94468	10.0172	9.21279	9.99399	8.83554	9.10083		8.90053
	8.85615	8.45187	9.09097	9.08244	9.12746	9.7175	8.6836		9.00544
	9.36843	8.7976	8.9198	9.4849	8.71844	8.55455	8.87812		10.4415
	8.96867	8.25639	8.58873	9.70845	9.02772	9.48909	8.55277		8.13814
	8.46841	8.89224	9.75819	9.18536	8.52474	9.30682	9.64399		9.20992
	8.65152	9.15921	8.5886		8.10266	9.38763	8.17139		9.37214
	8.51255	8.89082	9.09815		7.29325	9.89591	9.78013		9.38238
	8.81013	8.32541	9.14226		8.67705	9.76318	8.73896		8.9101
	9.68397	8.49797	8.83605		8.63269	9.47956	8.97713		9.42961
	8.93112	8.8753	9.30189		8.59487	9.38671	9.1447		9.49416
	9.36594	8.32509	9.36125		8.94321	9.6258	8.25514		10.1214
	9.00397	8.05588	8.82481		8.51675	7.39298	8.91296		9.37033
	8.55335	8.60275	9.17901		8.64103	9.02838	9.24783		9.43024
	8.85834	9.16744	9.33889		8.60532	9.11894	9.39124		9.59627
	6.90976	8.70731	9.11335		8.53557	9.85368	9.63511		9.6472
	8.22047	9.45011	9.02767		8.88962	9.86847	9.61875		9.3507
	7.15957	8.83756	9.59011		8.49104	10.1307	9.13246		10.5061
	7.82456	9.59275	9.43784		9.20284	9.46302	9.09024		9.33817
	9.59016	8.69459	8.96473		9.32066	9.47931	8.97871		9.77639
	6.17277	8.21753	9.20003		9.80684	10.0793	9.95188		9.72855
	8.56302	8.4593	9.59693		8.3799	9.85115	10.0452		9.82041
	9.03936	10.1625	8.04048		9.18636	9.70513	9.15681		9.14612
	8.29344	8.99925	9.26681		8.75371	9.84897	8.30625		11.4195
	9.62889	8.98511	8.94686		9.26376	9.09473	8.84481		9.64155
	9.09554	8.8196	9.57925		8.75688	9.69684	8.7303		8.91875
	9.13741	8.90295	10.1474		8.14943	9.09621	9.66249		9.42716
	9.6655	8.80601	9.69765		8.31351	9.25811	9.59969		9.86934
	8.15802	9.29596	10.7432		8.15199	9.04727	9.52028		9.46902
	8.76386	8.95367	9.47851		8.94582	9.00183	8.31654		8.94805
	8.86051	8.78589	10.0038		8.69491	9.45225	9.3854		9.45252
	8.94995	9.88917	9.40568		9.09239	8.87219	8.93265		11.1446
	8.93545	8.72868	9.07666		8.87467	9.69992	8.66342		8.72745
	8.93666	8.66405	9.25103		9.73613	9.41522	9.36725		8.60368
	8.57651	8.77836	8.99916		8.42372	9.75571	9.58525		9.35278
	9.14912	9.35861	9.79519		8.53498	9.23793	9.01768		9.88879
	9.23601	8.77168	9.54048		8.18833	8.70333	9.24298		9.27172
	8.81698	8.90611	9.09156		8.83576	9.25301	8.98118		9.70592
	9.33164	9.17647	9.30189		8.67518	9.50788	9.61013		9.38004
	9.13005	9.39781	9.71025		8.42906	9.18403	9.5063		9.39748
	8.49362	8.51838	9.01505		8.49575	8.45417	9.91665		9.68499
	8.36823	8.57688	8.52742		8.44953	9.37425	8.61719		9.55913
	9.36155	8.34611	9.14136		8.95743	9.37852	9.56213		8.72779
	8.7518	8.08849	9.47949		8.86516	9.45157	9.85625		9.98395
	8.39328	8.33718	10.2701		8.29716	8.94689	8.3805		9.10922
	8.80282	9.1833	9.22648		9.13573	9.37048	9.50454		8.44352
	8.64436	8.7055	9.04444		8.58837	9.73329	9.18877		9.87597
	8.96247	9.20354	9.40581		9.00779	10.8001	10.1681		9.46099
	8.5939	9.07401	9.09764		8.48569	9.28164	8.93849		8.55326
	8.41876	8.49829	9.1507		8.51292	9.46477	9.33192		9.69723
	9.1025	8.55603	9.38136		9.0472	9.78787	8.33965		9.77981
	9.35988	9.44515	9.43952		9.60299	9.75676	9.92762		9.20874
	9.43833	8.58585	9.48486		9.28562	8.89247	8.72237		8.81414
	8.89345	8.99387	9.60254		8.17356	9.52844	8.12787		8.94007
	9.47976	8.48911	9.37935		9.51546	8.51174	9.29002		9.22443
	9.07568	8.2142	9.02554		9.04362	9.57639	9.16853		10.0049
	9.53207	9.12258	9.09103		8.87019	9.63181	8.70246		9.74408
	9.34792	8.44998	9.04495		8.65825	9.48633	8.36643		10.0576
	9.67332	9.67262	9.40744		8.42446	9.61009	9.60913		10.3794
	8.90054	8.68308	9.21257		8.54551	9.52272	9.311		9.43087
	9.28042	8.06783	9.82648		8.62674	9.83717	9.53151		10.0462
	8.58643	9.18435	9.01772		8.52979	9.65056	8.14471		9.22228
	8.83056	8.42223	8.83567		8.39005	9.2998	9.20412		8.92785
	8.85601	8.34692	9.5405		8.57397	10.0248	8.85778		9.84339
	8.49493	9.84566	9.16478		8.01138	9.03596	8.83394		7.95665
	8.74214	8.80846	8.86847		8.73496	8.68721	8.91367		8.85658
	8.24597	9.35609	8.895		8.98267	9.09745	8.60598		9.7328
	9.21794	9.38398	9.00429		8.42458	8.34127	9.74488		9.2857
	9.55857	9.30629	9.36639		8.76174	8.70952	9.17987		9.5293
	8.33487	8.52114	9.27534		9.22035	9.33067	10.3085		9.55519
	9.35946	9.09811	9.56553		8.64117	9.70939	9.83982		10.4772
	8.72485	8.6877	9.44333		8.48677	8.63187	9.62895		10.3392
	9.25308	9.88247	10.3642		8.78091	9.44547	9.66484		8.68795
	9.03029	8.84453	9.444		8.46303	9.51234	8.64161		8.97396
	8.7134	9.15001	9.42022		9.02611	9.22458	9.03548		9.5787
	9.00613	8.34615	9.31243		8.6705	9.71151	9.25111		10.6339
	8.22308	9.28095	9.5137		8.71597	8.38979	9.98207		9.2917
	9.58175	9.0911	8.70054		8.41474	9.70654	9.85319		8.954
	9.08174	8.84986	9.4818		9.07747	10.0403	10.3845		8.82658
	9.39658	8.49421	9.85742		8.57707	9.27413	8.91933		9.01879
	8.26219	9.39981	9.53022		9.13044	9.18764	9.30658		10.3947
	10.8736	8.71606	8.83121		8.43163	9.57738	10.0258		10.4567
	8.59682	8.67475	9.27649		9.08165	9.10267	9.70809		8.87037
	9.36087	8.84581	9.3352		8.54195	9.60319	9.13124		8.9993
	8.40802	7.79289	9.00399		8.99205	8.94113	10.0015		10.4649
	9.09122	9.55898	9.52594		8.72727	9.84102	8.64318		10.0632
	9.07104	9.08496	9.16431		9.23754	9.22492	9.70358		9.66686
	8.23598	9.01674	9.53851		8.62093	8.83518	9.15019		9.27624
	8.99999	8.32215	9.30917		10.463	9.40411	9.18859		8.78767
	8.77564	8.57762	9.14393		9.28775	9.07534	9.32617		9.84413
	9.86879	9.05139	8.27199		9.06489	9.47431	8.08353		8.8784
	8.78406	8.76482	9.23408		9.08754	9.08128	8.40974		9.00919
	9.09047	8.74633	8.90996		9.01319	9.20468	9.64566		9.07976
	8.39554	8.49593	9.70239		9.2574	8.7514	8.71838		8.93678
	9.07245	9.54333	8.55734		9.74627	9.67861	11.065		8.5093
	9.72272	9.1218	9.10897		10.1822	9.31849	9.09734		9.05839
	8.69091	8.58549	9.57905		9.38622	9.43055	9.23651		9.01178
	8.52581	8.69398	9.43329		9.26865	9.46279	9.43151		8.705
	8.97389	8.68484	8.80766		9.3605	9.68359	8.09377		9.32289
	8.6451	9.10196	8.89932		9.17234	9.29118	8.89287		9.87075
	9.03118	8.52581	8.65942		8.8012	9.36309	8.892		9.24014
	8.36695	8.62375	8.62076		10.1734	8.77543	8.77496		9.54057
	8.57606	9.26564	9.59071		8.85186	9.76386	9.26154		8.67332
	8.47329	9.18962	9.06218		9.0888	9.19355	8.83328		9.11295
	9.20674	8.63667	8.57154		9.23168	9.75756	8.95812		9.58785
	9.16095	10.0776	9.2721		9.7783	9.49431	9.33548		8.87782
	9.59937	9.1739	9.43383		10.1512	9.59965	8.47979		9.70199
	8.88993	9.39055	8.83218		8.7505	9.81474	8.18677		9.22107
	9.19128	8.22565	8.95401		10.1431	9.38572	8.79457		8.97795
	9.03763	8.6269	8.51223		9.0519	9.44604	8.61296		9.44541
	9.39943	8.82105	8.93261		8.97293	9.90704	9.14285		9.27793
	9.76148	9.3952	8.99341		8.97456	9.10215	9.52861		9.01973
	8.31679	8.7349	9.06766		9.24407	9.38816	8.97499		8.98189
	8.43548	10.2537	9.24065		9.3236	9.97582	9.23148		9.23575
	8.91021	8.51765	9.27867		9.57742	9.77115	9.0122		8.72484
	8.36069	8.70094	9.06741		8.61222	9.45587	9.28483		8.83752
	9.02342	9.346	9.89388		9.28257	9.64445	9.64621		9.15875
	8.43975	8.7324	10.1581		9.62306	9.79244	9.40749		8.91836
	8.50438	9.261	9.60328		9.23038	9.73633	8.93006		10.0363
	8.35267	8.73542	9.46831		8.09469	8.69116	9.97335		9.86228
	9.19139	9.18154	9.83185		9.54355	9.59575	9.05209		9.31737
	9.14574	9.51055	9.07274		8.96388	9.4832	10.1848		9.63373
	9.221	8.48485	9.28608		8.51874	9.57262	9.16605		9.10385
	8.66334	8.79462	9.21605		9.3194	8.82521	9.20253		9.53433
	9.04119	8.93844	8.68925		9.62866	9.05286	9.84823		8.23578
	8.85446	9.60065	7.87293		9.74882	10.2207	9.25646		9.09657
	8.64415	8.5263	9.51443		8.99374	10.2546	8.1186		8.1477
	9.31259	8.52554	9.1236		8.8211	9.3869	8.72128		9.69637
	7.92619	8.15242	9.01572		8.69529	9.61999	9.39037		8.81363
	8.73507	8.97261	9.4852		9.21919	9.57803	8.99535		9.08951
	8.43004	8.97034	9.03133		9.49599	9.10485	9.11817		10.2081
	8.76197	8.51466	9.39957		8.87827	8.67053	9.01955		9.19509
	8.32222	8.84676	9.40069		8.8543	9.21858	9.08445		10.4296
	8.68875	9.28294	8.98278		9.34341	9.25111	9.28817		9.98267
	8.83608	9.27458	8.68685		9.83825	9.02393	9.10959		9.24793
	8.94955	8.56948	9.37829		9.79396	9.00537	8.46473		10.0519
	8.91145	9.38576	9.77974		9.19533	9.9409	9.52527		9.70543
	9.19585	8.02815	8.89672		9.5397	9.58297	10.4606		8.83446
	9.30618	9.36607	9.04915		9.89159	9.50999	9.74308		10.1483
	8.33227	8.8279	8.90231		8.16273	9.2251	8.96657		9.58242
	8.65444	8.70055	8.55772		8.91939	9.59597	7.84655		9.60861
	7.74071	8.88555	8.6263		10.0035	9.4068	9.55875		9.42941
	8.82916	8.76545	9.3296		9.18509	9.61219	8.92989		9.30428
	9.27215	8.7639	8.72451		9.5832	8.88699	9.70409		8.6866
	9.57166	9.10249	9.14522		9.57923	9.06537	8.9959		10.8963
	8.64845	8.70092	9.24712		9.76886	9.28253	8.91395		9.12957
	8.61352	8.24671	8.98609		9.73756	10.3955	9.58125		9.24851
	9.10434	9.3954	9.31721		8.89785	9.03535	8.71294		10.0737
	8.20918	9.50281	8.92412		8.07133	9.55696	8.75535		9.72542
	9.19672	9.33966	9.25011		9.06607	10.9348	9.27817		9.50473
	8.89622	8.6879	9.53398		8.92388	9.79873	8.91044		9.69622
	8.31316	9.26216	9.25259		8.71194	10.0384	8.52233		9.32146
	9.74362	8.67178	9.65755		9.3203	10.6609	8.66673		9.06253
	9.2537	8.98977	9.28335		8.84553	9.9357	9.35081		9.50386
	8.51816	8.27042	8.78364		8.50534	9.5901	8.90729		8.94923
	8.18114	8.15195	9.8256		8.85087	10.0753	9.52164		9.96395
	8.42664	8.34651	9.02093		9.29042	9.04218	9.92043		9.37657
	8.567	8.32649	8.99037		8.99723	9.52331	9.15219		9.56689
	8.08294	8.30989	10.0437		8.71544	9.28224	9.50735		9.20718
	9.08345	8.71592	8.98711		9.2542	9.55007	9.09028		9.44396
	8.43291	8.97633	9.86354		8.69739	9.0518	8.5084		9.08409
	9.19082	9.06523	9.36813		8.81349	9.02272	8.53391		8.71923
	8.46227	9.35961	8.7259		9.14633	9.44973	8.83714		10.7365
	7.64169	9.41417	8.23869		8.834	9.61821	9.83763		8.93694
	8.90125	8.81844	10.0069		10.3025	9.83594	9.34259		9.30954
	9.06502	9.26993	9.67807		8.43009	9.06389	9.39272		9.54778
	8.24907	9.1285	9.29396		9.61785	9.37723	8.53287		10.1773
	8.34708	8.3511	8.56855		8.88615	8.677	9.56198		10.0172
	9.31349	8.9092	9.34585		9.41475	9.30723	9.39537		9.26991
	8.65142	8.6195	9.33105		8.29717	9.96626	9.52756		8.86805
	8.45857	8.47535	9.19471		8.9047	9.52742	9.21592		8.98696
	9.18099	8.75262	9.12536		9.46075	9.33596	8.05633		9.1376
	8.46798	10.1117	9.21763		9.201	9.10116	8.71842		9.28032
	10.3855	9.25134	9.02117		8.88867	9.78921	7.7328		9.62968
	9.66923	9.59159	9.20389		9.29692	9.4367	9.08468		9.91043
	8.72752	8.48184	9.22281		8.47066	9.51338	9.14725		9.34663
	7.92131	8.61748	9.2016		9.55201	10.164	9.17803		8.86161
	9.58681	9.01729	9.05322		9.20855	9.42923	8.47799		9.6555
	8.90705	8.823	9.37929		8.62824	9.52932	9.4324		9.37953
	9.09353	8.61926	9.36958		9.27534	11.124	8.08769		9.00247
	9.40112	8.09214	9.10112		8.57254	9.3343	9.28232		9.32348
	9.11316	8.50632	9.6925		9.10077	9.63833	8.80007		9.01966
	8.96394	9.30342	8.86891		8.64964	9.64497	9.11818		10.6745
	8.70001	9.28676	9.70272		8.77295	9.72913	10.0337		9.09916
	10.1422	9.02679	9.28182		9.53751	8.86603	9.38027		8.97228
	8.89996	9.29078	9.99921		9.54322	10.1513	8.8956		9.23444
	9.38207	8.96181	9.32771		8.55153	10.3454	8.9281		9.60341
	9.03406	9.51785	9.09503		8.74108	9.68869	9.51953		9.27847
	9.02382	8.7432	9.01763		9.42086	9.23606	9.44996		9.45597
	9.31396	8.76855	9.5147		8.61587	9.40324	9.02316		10.1756
	8.47429	9.06196	9.66187		8.73765	8.81542	9.12172		12.0107
	8.9957	8.23496	9.60452		8.84941	8.82727	9.01235		10.1857
	8.73499	8.86379	9.38482		8.98517	10.1187	9.9232		9.09778
	8.87316	9.24085	9.4596		9.13529	10.0158	9.38398		10.2849
	8.46484	10.1644	9.55391		8.7203	9.56098	9.05231		8.23951
	8.45034	8.60988	9.07517		9.29728	9.41607			9.21186
	7.7849	8.58808	8.98269		8.51175	9.48195			8.50418
	8.98374	9.08514	9.6048		9.63936	9.82941			8.84204
	8.66226	8.9951	8.77941		8.51176	10.0443			9.37076
	8.04731	8.47508	9.14188		8.10612	9.6114			9.10553
	9.0923	8.79025	9.4504		9.42506	9.66159			9.23392
	9.59441	9.10673	9.59211		9.10547	9.19759			9.31525
	8.33258	8.65269	9.35093		7.21014	10.1265			10.0223
	8.34069	8.85257	9.73166		10.1309	9.46753			9.48953
	8.72321	9.32988	9.15549		8.60323	9.58848			9.34027
	8.28563	8.19415	9.10435		8.98095	9.1784			9.98496
	8.66509	9.48616	9.80605		9.22301	8.9725			9.384
	8.15026	9.54774	9.08819		8.55421	9.57493			8.64727
	8.94062	9.04049	9.47967		8.95852	9.3942			9.22178
	8.79396	9.46239	10.082		8.32131	9.24146			9.11735
	10.2872	9.15048	9.28504		10.0663	9.68678			9.42743
	9.09343	9.44978	9.07682		10.5386	9.33958			10.7061
	9.29482	8.88266	8.98353		9.15437	9.67623			9.24671
	9.0156	9.74466	9.01191		8.23778	9.83409			11.6017
	8.42988	8.49275	8.65403		9.04987	10.3577			8.98784
	9.42406	8.92399	9.44216		9.75529	9.81591			8.16806
	8.0384	8.63924	8.75956		8.65263	9.92461			9.30208
	8.6793	9.9304	9.20559		9.18021	9.76352			9.41131
	9.09706	8.53501	9.23568		8.88684	9.39501			9.28262
	8.18669	8.89281	9.16223		8.45944	9.8411			9.01693
	9.11242	8.68525	9.55267		9.79084	8.60812			8.85891
	9.54699	9.11815	9.50771		9.02645	9.01773			9.40791
	9.02155	9.39746	9.27509		9.40831	9.01972			8.39351
	9.27804	8.12393	9.49076		8.62787	9.83637			9.62419
	9.36652	9.53342	8.87239		9.52285	9.5293			9.15146
	9.74837	8.73145	9.19671		8.9083	9.40673			10.3981
	9.18407	8.67936	9.19262		7.44838	9.57686			9.00015
	8.11861	9.20105	9.59308		8.64294	10.3167			8.7168
	9.14807	9.7565	9.65186		8.8614	9.39726			9.49437
	9.03233	9.15738	8.39752		8.81723	9.76346			8.58207
	9.10052	8.47997	8.85061		8.25403	8.86743			9.71001
	8.53957	8.51907	9.02133		9.10383	8.69549			8.97816
	8.65094	8.99424	10.1524		8.68315	9.94688			8.92429
	10.0999	9.839	9.70914		8.3329	9.59703			9.22759
	8.7461	9.0422	10.1081		9.17442	9.77476			9.90396
	9.00432	8.45775	9.84286		9.24464	10.0015			9.15815
	8.81859	9.36003	9.13272		8.84644	9.79269
	8.29265	9.2981	9.28453		8.51323	9.71158
	9.87825	9.36136	9.65076		8.74898	9.42123
	9.02772	8.4845	9.59849		8.08685	10.021
	9.48344	9.34966	8.67516		10.5696	9.27776
	9.16518	8.51019	8.96226		8.79686	9.40495
	9.17237	8.31037	9.10806		9.09196	9.35649
	9.08676	9.27408	9.50765		9.69808	9.77505
	8.30092	9.49876	9.28987		8.66612	9.25863
	8.80156	9.21418	9.40835		8.71262	9.0709
	9.84346	9.28733	8.75578		8.95818	9.70301
	9.3686	9.31162	9.09873		8.72555	10.2258
	8.85069	9.2358	8.96705		8.64343	9.24446
	9.08324	9.00405	9.5348		8.47648	9.90137
	8.59779	8.68883	9.45582		9.03648	9.51837
	8.7709	9.01754	9.74748		8.77938	9.74511
	8.09509	9.81053	9.39642		8.18262	9.48782
	8.78537	9.19005	9.07079		8.58839	8.68101
	9.21603	9.38017	9.76863		8.44783	9.17375
	7.91954	8.57908	9.49245		9.35032	9.51279
	9.63615	9.15087	9.46856		8.44559	9.71148
	8.28175	9.84822	9.15214		8.43444	8.85838
	8.86698	9.81804	9.03292		8.0344	9.04822
	8.93382	8.82498	8.60625		8.67739	9.47335
	8.66304	9.18259	8.8612		8.93171	9.53307
	9.41121	8.6919	8.94628		8.22233	9.80398
	7.885	8.69488	9.71897		8.77928	8.89907
	9.24809	8.49152	8.79812		9.33879	8.97544
	8.61506	9.43074	9.88265		7.457	9.90408
	8.58857	8.97407	8.76261		9.02103	9.71041
	8.28843	8.179	8.22447		8.48458	10.3865
	9.24236	9.10179			8.82698	9.13082
	8.41184	8.87559			7.83251	9.6211
	9.33607	9.59513			8.41709	9.60356
	8.42361	9.54473			8.71616	9.08121
	9.06697	8.52388			9.41368	9.37346
	8.93083	9.18261			8.98188	9.41131
	8.56373	8.32448			8.416	8.59307
	9.15795	9.00612			8.87456	9.36617
	9.48168	8.7371			8.93045	9.47585
	9.48416	8.74143			8.35201	9.43005
	8.92905	8.90612			9.45748	8.77285
	9.50261	8.90035			8.97866	9.75776
	8.98555	8.9967			9.62442	9.38898
	9.46784	9.36679			9.32046	9.05566
	9.88223	9.28661			9.65356	9.70656
	9.147	9.01077			8.74318	9.81301
	8.33405	9.59068			9.16727	9.63251
	9.36018	9.5745			9.28939	9.41657
	9.6132	9.26523			8.60764	9.56675
	9.77045	8.79808			10.1381	9.49489
	9.50905	9.43952			9.47596	9.22738
	8.70688	8.88371			9.51206	9.97937
	8.92714	9.05263			8.76428	9.09725
	8.8238	9.33075			10.0187	8.72296
	8.62337	8.66621			9.91995	10.07
	9.23357	8.96343			8.87197	9.52042
	8.40139	9.25304			8.6544	9.58347
	8.8074	8.73993			9.02258	8.94208
	9.08917	9.14425			8.22519	9.92216
	9.13865	8.73461			9.71318	8.6631
	8.40863	8.4064			10.0381	9.15303
	8.88817	9.06028			8.93766	9.94543
	8.80793	8.94222			9.27632	9.88548
	8.32683	8.64327			7.95159	9.82722
	8.52553	7.92822			8.4888	9.70658
	9.2761	7.50515			9.6103	9.82575
	9.32074	9.26949			8.10553	9.0009
	8.67238	8.91505			8.75515	8.53404
	9.03293	9.20179			8.62817	9.38022
	9.76719	8.56867			8.61048	8.85338
	9.6491	8.9148			10.3398	9.7311
	9.56738	9.69707			8.45479	9.36258
	9.11311	9.10826			8.84197	9.30875
	9.10204	8.6015			8.65403	9.33661
	9.24254	9.6279			8.96798	8.81259
	8.91801	8.28105			9.2872	9.32062
	8.71273				8.77776	9.41474
	10.3298				8.81528	9.59666
	8.99073				9.22164	9.27111
	9.01317				9.31227	8.76628
	8.80039				8.84852	8.48942
	9.63143				8.94171	8.81842
	8.81247				9.45077	8.31018
	9.27503				9.00635	10.0356
	8.98757				8.61138	9.71625
	9.02622				8.0269
	9.06126				9.64969
	8.78556				9.02185
	9.01446				8.94324
	9.06186				8.45837
	9.40832				9.13723
	8.81951				8.73431
	8.61638				9.28573
	8.95945				8.79625
	8.6553				8.97116
	9.14619				9.23101
	9.29015				9.93381
	8.47462				9.00345
	9.50226				9.61385
	9.90812				10.4394
	9.85766				9.28306
	9.43101				9.47059
					8.67575
					7.90337
					9.69219
					8.68998
					9.47587
					8.96091
					8.92289
					8.85437
					8.58839
					8.31062
					8.92775
					8.71503
					8.94477
					9.7567
					8.75997
					9.04487
					9.54353
					8.70012
					9.43546
					9.52892
					8.97916
					8.67919
					8.68871
					9.06772
					8.90906
					9.36963
					8.19773
					9.34564
					9.63678
					9.16665
					9.11557
					8.55831
					9.00673
					8.91025
					9.0968
					8.94529
					8.51848
					9.72463
					9.37046
					9.65542
					8.77328
					8.74082
					8.47575
					8.80064
					9.36492
					8.52081
					8.56335
					8.78024
					9.51922
					8.26972
					9.08574
					8.81119
					8.76899
					9.12294
					8.50255
					8.54961
					8.52368
					8.54461
					8.80259
					8.76535
					8.64551
					10.0251
					8.80827
					8.40038
					8.77819
					8.41459
					10.0914
					9.72365
					10.0675
					9.67904
					9.2636
					8.85617
					8.56516
					9.32294
					9.43492
					8.78293
					8.76227
					9.23907
					9.43866
					8.69694
					9.10939
					8.3422
					9.55582
					8.78337
					8.85318
					9.63964
					9.12133
					7.80096
					8.84427
					9.30578
					9.32362
					8.91559
					8.81509
					9.40614
					8.74106
					9.20229
					8.8957
					8.62849
					9.53666
					9.18335
					9.31485
					8.86262
					8.87071
					8.37402
					8.94413
					8.60351
					8.95205
					8.15127
					8.65383
					8.74111
					8.69353
					9.88973
					8.74849
					8.41469
					7.25684
					6.93337
					9.44773
					7.6423
					8.25996
					8.38016
					8.39346
					8.16782
					8.30047
					8.64311
					9.58251
					8.86182
					7.20047
					9.03795
					9.42571
					8.8183
					8.93526
					8.23338
					8.46073
					7.70995
					8.314
					8.72558
					9.60439
					8.66622
					9.11782
					9.27815
					9.70547
					9.36633
					8.5357
					10.0666
					9.86219
					8.78245
					9.61721
					9.1327
					9.33035
					8.9391
					9.05067
					9.12664
					8.95144
					8.70809
					8.75222
					8.70169
					8.71676
					10.202
					9.65915
					8.28929
					9.77807
					9.52687
					9.26361
					8.84935
					8.82213
					9.4821
					9.56265
					9.85691
					8.92722
					9.43514
					8.7088
					10.3115
					8.80536
					8.78708
					9.14342
					8.77941
					9.0395
					9.70944
					9.42006
					9.28126
					8.81139
					9.39008
					8.62565
					8.97466
					8.68691
					8.84526
					9.4878
					9.54356
					8.80367
					8.63939
					8.19664
					8.61627
					8.58273
					8.46902
					9.46148
					10.1856
					9.02514
					9.08064
					8.31723
					8.62199
					9.4234
					8.70719
					8.24566
					9.36215
					8.88617
					8.91089
					7.71414
					8.35318
					7.93209
					9.25681
					8.58967
					8.72598
					8.44052
					8.5494
					8.26359
					9.10405
					8.6874
					8.98812
					9.06245
					8.13014
					9.18354
					8.64754
					8.88906
					8.79957
					6.92961
					8.4954
					8.44793
					8.79571
					9.15671
					8.30574
					8.91996
					9.57759
					9.04496
					8.89274
					9.20468
					9.26271
					8.61055
					8.66935
					8.33679
					9.41618
					8.86885
					8.53408
					8.4661
					8.94261
					8.14933
					8.90729
					9.69078
					8.99148
					8.19884
					8.68802
					9.82375
					8.47875
					9.14051
					9.25891
					9.33691
					9.31862
					8.97668
					8.21378
					8.65201
					8.9454
					8.5513
					8.57432
					8.0134
					9.4712
					8.43198
					9.25715
					8.99552
					8.82994
					9.88424
					9.40099
					8.85484
					9.19255
					9.01315
					8.52706
					8.96054
					9.50828
					8.80823
					8.66327
					9.99948
					8.60342
					9.28419
					9.05765
					8.67845
					8.88758
					7.82683
					9.38788
					10.3977
					9.2488
					9.6883
					8.76872
					9.51372
					9.50423
					8.8645
					8.64953
					9.18652
					8.44408
					9.31994
					8.57061
					9.01755
					8.70204
					9.07087
					8.08684
					8.44482
					9.38582
					8.42279
					9.18403
					8.77676
					8.64872
					8.78556
					8.94366
					9.33557
					9.62228
					8.17793
					9.02357
					8.88311
					7.70068
					8.21331
					8.52095
					8.66768
					8.23935
					8.5334
					7.96443
					8.33798
					8.974
					8.87234
					9.18633
					8.38514
					9.09117
					8.35391
					9.33526
					8.77887
					9.07889
					9.30178
					8.49953
					9.52486
					8.82385
					9.58434
					8.79133
					9.50179
					9.39098
					8.72098
					8.78683
					8.7977
					8.51955
					9.07809
					9.00474
					9.64112
					10.0687
					7.99605
					8.79938
					8.6623
					8.77367
					8.88614
					8.70707
					9.70255
					8.98645
					8.74053
					9.94298
					8.79795
					8.86194
					9.45742
					10.1523
					9.89375
					9.59138
					8.61492
					8.98094
					9.53638
					8.97474
					9.22834
					10.4574
					8.77432
					8.2305
					8.78112
					9.15795
					8.41934
					8.80952
					9.0447
					8.65662
					8.97054
					9.4344
					8.86008
					8.57337
					8.17158
					9.05794
					7.86562
					9.19876
					8.71278
					9.46172
					8.76073
					9.28632
					9.06569
					11.2367
					7.95285
					8.35878
					7.53574
					9.32959
					9.43626
					9.4986
					9.32245
					9.34077
					8.38737
					8.41341
					8.51846
					8.39066
					7.9819
					8.55725
					9.80711
					8.62661
					8.09753
					8.59066
					8.55775
					9.33902
					9.2082
					8.92309
					9.42384
					9.81322
					9.26026
					10.4008
					9.70419
					9.62264
					9.71279
					10.4218
					9.42663
					9.04591
					9.70161
					8.55969
					9.33929
					7.46367
					8.94711
					8.77993
					8.47586
					8.12898
					8.95267
					8.78828
					8.77556
					9.16853
					9.16172
					8.59251
					9.13818
					9.28305
					8.1952
					9.03609
					8.30774
					10.4207
					9.00794
					8.63339
					7.60133
					9.01901
					8.99324
					9.38569
					9.17813
					8.56352
					9.5642
					8.17966
					8.76513
					9.55065
					9.10557
					9.19689
					9.62907
					9.23674
					8.6408
					9.71995
					9.38471
					9.09157
					9.44865
					9.34039
					8.83844
					9.14518
					8.56419
					8.6489
					9.52285
					9.41087
					10.2423
					9.25124
					9.35381
					8.64058
					9.00317
					8.95723
					9.46875
					8.34516
					9.69257
					8.61774
					9.04054
					8.80189
					9.23869
					9.66589
					9.1602
					9.29797
					8.88393
					8.96352
					9.2402
					9.12481
					8.97384
					9.53035
					9.33283
					9.99503
					9.23171
					10.2454
					9.4611
					8.75565
					9.21444
					9.4623
					8.82237
					9.43551
					9.6901
					10.9317
					10.1587
					9.5592
					9.17456
					10.1048
					11.0653
					10.0953
					8.75419
					9.24242
					8.9399
					10.5134
					9.52436
					9.79047
					10.2655
					8.97216
					8.78552
					8.96812
					8.81378
					10.0607
					9.12538
					8.99946
					9.83905
					9.19659
					9.42961
					8.72307
					9.19253
					10.2239
					9.08988
					10.1123
					9.16695
					8.26418
					9.03699
					10.0806
					9.63965
					10.6278
					9.88838
					8.13986
					8.61075
					8.93812
					9.17907
					9.47273
					9.96292
					9.57584
					8.54733
					10.2181
					9.76971
					9.19484
					9.21105
					8.99415
					10.2135
					8.16347
					8.67414
					9.50737
					9.42918
					9.16089
					9.0846
					8.92958
					10.4646
					9.74316
					9.90111
					9.27366
					10.9459
					9.28184
					9.01551
					8.98288
					9.58936
					8.83777

## Sheet: Ext.Fig.1i
Relative PRMT1 protein level
AML		LC	COAD	PAAD	BRCA	PRAD	LIHC	GBM	BLCA	ALL
-0.10578		-0.44194	-0.36989	-0.09339	-0.3771	-0.14391	-1.6867	-0.2806	0.233082	0.718015
-0.11523		-0.55452	-0.05854	-0.06039	-0.4036	0.525491	0.464558	-0.50074	0.432092	-1.7098
0.304398		0.080931	0.194765	-0.34371	0.366214	-0.40583	0.22293	-0.05379	0.097953	-0.33728
-0.075		-0.20308	0.046516	0.001097	0.156087	-0.55831	0.025397	-0.10765	-0.32651	0.35074
0.149708		0.47491	-0.59434	-0.32919	1.413	-0.22562	0.890771	-0.22244	0.143927	-2.44086
-0.11165		0.203174	0.39688	0.005304	-0.18443		-0.22205	0.150598	-0.02597	-0.76116
0.322091		0.112351	-0.50128	0.530746	0.238627		0.459466	0.145854	-0.46141	0.234536
0.983393		0.459767	0.76671	0.197781	-0.58701		0.80638	-0.81619	-0.39052	-0.3505
-0.82976		0.250227	-1.16375	-0.96286	-0.17507		0.523033	-0.53613	-0.32654
-0.0962		-0.1212	-0.80917	-0.15735	0.076414		0.32004	-1.02187	-0.41291
-0.37336		0.135984	0.218568	-0.41484	-0.4735		0.145683	-0.15674	-0.57582
-0.00716		-0.97607	0.186306	-0.7335	-0.05498		0.247857	0.05325
0.239935		-0.02852	-0.34672	0.024554	0.234353		-0.21111	0.292256
0.456482		0.048647	-0.45416	-0.08401	0.561002		-0.07374
		0.294591	-0.50242	0.265583	-0.68275
		-0.42029	0.095199	0.279821	-0.38949
		0.510162	-0.33219	-0.58294	-0.2226
		0.104112	-0.78823	0.081613	-0.09838
		-0.83362	0.011736	-0.12985	0.909919
		-0.60897	0.195042		-0.38305
		-0.82661	0.051812		-0.34406
		0.827285	0.28005		0.282831
		0.375576	-0.12769		-0.37406
		-0.23731	0.023472		-0.6176
		0.780426	-0.18892		-0.41234
		-0.10006	0.627867		-0.69645
		0.130494	0.231682		-0.54283
		-0.46507	-0.31168		0.382048
		-0.37188	0.415372		-0.49077
		0.023502	-0.50437		0.003869
		0.232531
		0.344811
		0.108227
		-0.85819
		-0.09815
		-0.1468
		0.484687
		0.277062
		1.12441
		0.039497
		-0.01103
		0.889268
		-0.23639
		-0.21563
		-0.02115
		-0.20578
		0.112121
		-0.13908
		-0.14249
		-0.1087
		1.04658
		-0.39657
		0.103421
		0.1677
		0.124262
		0.042998
		0.162697
		-0.54663
		-1.66571
		-0.06927
		-0.11088
		0.157839
		0.013062
		-0.31147
		0.40198
		0.25193
		-0.68926
		-0.28424
		-0.44557
		-0.16112
		-0.38959
		-0.60138
		0.187033
		-0.06935
		-0.104
		-0.00862
		-0.09712

## Sheet: Ext.Fig.1j
Relative PRMT3 protein level
AML		LC	COAD	PAAD	BRCA	PRAD	LIHC	GBM	BLCA	ALL
-0.41198		-0.85854	-0.28593	0.937357	-0.53404	-0.38934	-1.24491	-0.96166	1.03516	0.938891
0.603356		1.12305	0.694088	-0.0028	0.553862	0.439044	-0.3464	-0.33054	-1.05221	-1.5002
0.497871		-0.3988	-0.35284	-0.895	0.062076	-1.27794	0.270571	0.675827	0.497521	-0.47724
-0.05481		-0.18628	0.08325	-0.25058	-1.21892	-0.18333	-0.50212	-0.99906	-0.49374	0.141176
-0.52977		-0.55771	-0.70576	-1.53528	0.065131	-0.08317	-0.20116	-0.74657	-1.77447	-1.6606
0.069917		0.136202	0.494354	0.106624	1.52062		-0.16027	-0.3672	-0.31014	-0.7606
0.088599		-0.46755	-0.47052	0.384854	0.641026		-0.24296	1.10602	-1.35869	-0.24772
0.082074		1.10078	0.554725	-0.31664	-0.24765		-0.25006	0.194987	-1.07947	-0.31643
-0.42582		0.189342	0.551937	-0.92854	-1.11806		0.395519	-0.38428	0.173447
0.353607		-0.47929	-0.95549	-1.30148	-0.10157		-0.97325	-0.31689	-0.6808
0.658737		0.391842	0.125077	-0.12033	-0.97687		0.580704	0.631188	-0.27658
1.10364		0.142949	0.455008	-0.42942	-1.21485		-0.3929	-0.06099
-0.26719		-0.60645	0.245212	-1.21622	-0.11993		-1.02425	-0.54964
0.622805		0.245675	1.48268	0.595562	-0.4993		-0.12828
		-1.00445	0.48079	-1.46691	0.250207
		0.494754	-0.40537	-0.7974	-1.08306
		-0.41239	0.187381	-0.4413	-1.33121
		-0.37098	0.031122	-0.79199	-0.69724
		1.09625	-0.09396	0.94242	0.172281
		-0.4817	-0.38223		-0.63144
		-0.61495	-1.51276		-0.11898
		-0.4836	0.068181		0.425791
		0.343054	-0.44296		-0.31499
		-0.44189	0.631446		-0.81509
		0.793649	-1.0137		-1.85019
		-0.41935	0.239261		-0.8219
		0.231308	-0.28273		0.557515
		0.405	0.176219		0.685105
		-0.62938	-0.40648		1.2465
		-0.17958	0.670966		-0.10493
		-1.31327
		-0.91428
		0.513115
		-0.74235
		0.102585
		0.22513
		-0.21783
		0.19748
		0.577417
		-0.0332
		0.126726
		0.434848
		-0.83713
		-0.4229
		-0.55752
		0.86428
		0.056519
		0.524848
		0.95391
		0.991225
		-0.76925
		-0.56192
		0.866884
		0.944803
		-1.46272
		0.391338
		0.024376
		-1.39373
		-1.76734
		-0.32169
		-0.82196
		-0.44333
		-0.0382
		0.274144
		0.104534
		1.24904
		0.079785
		-0.33254
		-0.38709
		-0.2632
		0.141121
		-0.52532
		-0.84421
		0.107778
		0.544461
		0.091967
		2.12907

[truncated: 7 more sheets: Ext.Fig.1k, Ext.Fig.1l, Ext.Fig.1m, Ext.Fig.1n, Ext.Fig.1o, Ext.Fig.1q, Ext.Fig.1r]
