# Supplementary material for: Targeting PRMT9-mediated arginine methylation suppresses cancer stem cell maintenance and elicits cGAS-mediated anticancer immunity
Source: Nat Cancer. 2024 Feb 27;5(4):601–24. doi: 10.1038/s43018-024-00736-x (PMC11056319; doi:10.1038/s43018-024-00736-x)
Supplement: Supplementary file 22 — Statistical source data. [file 43018_2024_736_MOESM22_ESM.xlsx]

## Sheet: Ext.Fig.2a
Relative PRMT9 level
Normal	AML
3.66562	3.70437
3.70935	3.87223
3.58058	4.08957
3.65118	3.86792
3.92503	3.62686
3.70665	4.03983
3.49221	3.28025
3.66187	4.99942
3.62221	3.93478
3.71745	3.38465
3.50689	4.85215
3.75901	4.09358
	3.87181
	3.89058
	4.56476
	3.50591
	4.11593
	3.94146
	3.76872
	3.99981
	3.94105
	4.00686
	3.65764
	3.84249
	3.1754
	3.16282
	3.92335
	3.71654
	3.51568
	4.77559
	4.14853
	4.22006
	4.84866
	3.76516
	5.18706
	4.88446
	4.64365
	3.73609
	3.4167
	3.94946
	4.6082
	4.78609
	3.8045
	3.55107
	4.94873
	5.30561
	4.08158
	4.68539
	3.83817
	4.8074
	4.03084
	4.10515
	3.45111
	4.02032
	3.69435
	4.94271
	4.14814
	3.61883
	4.54734
	4.72469
	4.25633
	3.35705
	3.75991
	3.30017
	3.08849
	3.3591
	3.57778
	4.16185
	3.26966
	4.85919
	4.10838
	4.83641
	3.78466
	3.74414
	3.49768
	3.25922
	3.6465
	4.44337
	4.16105
	4.06807
	3.63164
	4.18269
	3.92294
	3.64883
	3.97979
	4.00148
	3.36523
	4.36942
	4.57082
	5.0134
	3.21016
	4.75173
	4.04512
	4.19629
	4.27416
	3.35811
	4.45028
	3.43866
	3.87139
	4.13644
	4.08158
	4.0171
	3.28441
	4.35574
	4.55592
	4.18269
	4.76183
	3.59021
	4.49743
	4.15164
	4.31438
	4.15833
	3.93175
	4.05318
	4.32561
	3.66002
	4.59895
	4.35686
	4.06687
	3.3241
	5.95654
	3.99447
	4.62703
	3.04513
	3.84554
	3.20315
	5.11287
	3.81454
	4.17274
	3.91288
	4.05159
	3.56024
	4.67193
	4.52118
	3.82537
	3.6903
	4.81857
	3.83242
	4.2764
	3.797
	3.44065
	4.13371
	3.43424
	4.08442
	4.09358
	3.03258
	3.38364
	3.64981
	4.06727
	4.4572
	4.51147
	3.73462
	4.20085
	4.07479
	4.27753
	3.15956
	4.36534
	3.64183
	4.37275
	4.13912
	5.18602
	4.11274
	3.87311
	4.17387
	4.66737
	3.44065
	4.39996
	4.94306
	4.24187
	4.98813
	3.39012
	4.31628
	3.56116
	3.81763
	3.74954
	3.70079
	5.2718
	5.06461
	4.04263
	4.80174
	5.14252
	4.1889
	3.52146
	4.16889
	4.05119
	4.22239
	3.85592
	3.40247
	4.71419
	3.51517
	5.21267
	3.6081
	3.30287
	3.51085
	4.04184
	4.40293
	3.65118
	4.40071
	4.4423
	3.61279
	3.92956
	4.42995
	4.02564
	5.07663
	2.90661
	4.57687
	3.68437
	4.86655
	3.70257
	3.54917
	3.34531
	3.9482
	4.718
	4.89208
	4.00441
	4.06647
	4.97934
	4.39294
	3.75901
	4.01056
	3.66793
	4.19893
	3.25167
	3.38866
	3.30075
	3.67537
	4.1072
	3.75001
	3.73158
	3.87475
	5.87494
	4.19591
	4.09358
	5.28145
	4.19551
	3.66793
	4.7078
	3.94237
	3.27174
	3.57731
	3.79744
	4.00105
	2.60007
	3.4064
	3.97442
	3.92009
	3.82018
	2.86328
	4.50283
	3.75991
	4.03369
	3.66793
	4.64967
	4.16414
	4.05197
	2.62551
	4.49311
	4.62168
	5.07663
	4.67585
	4.64685
	4.81124
	4.57972
	3.63999
	3.99289
	4.19509
	3.68302
	5.08118
	3.71745
	3.78909
	4.83711
	3.94237
	6.53897
	4.56476
	4.43681
	3.76428
	4.15874
	4.8953
	5.19321
	4.22046
	6.6767
	4.08401
	3.89315
	3.8412
	3.13683
	4.222
	3.69759
	4.73664
	3.37963
	3.50058
	4.7875
	3.5554
	3.82368
	4.43392
	5.01928
	3.46773
	3.9503
	3.90264
	4.23008
	4.62668
	4.54412
	4.48334
	3.40695
	3.30235
	4.98986
	5.86968
	4.95083
	3.24092
	3.70617
	3.88671
	4.03777
	4.3487
	4.10596
	4.7629
	4.7226
	4.98742
	3.42416
	4.69028
	5.03335
	4.90542
	5.93577
	3.96819
	4.01592
	4.84268
	5.28867
	3.85462
	4.30986
	5.44778
	3.57685
	3.58972
	3.2251
	3.58627
	3.82145
	3.44213
	3.45518
	3.96397
	4.49778
	4.10119
	3.65628
	4.40256
	4.27265
	3.55976
	3.82495
	3.58396
	3.43113
	5.00955
	3.82941
	3.75807
	3.85462
	4.37053
	3.6999
	3.63495
	4.28397
	4.27186
	3.86886
	4.35574
	4.82317
	3.84511
	3.82452
	4.15203
	5.03724
	3.63399
	5.56548
	4.36905
	3.85984
	4.12223
	4.61248
	4.17387
	4.88583
	3.85764
	3.50008
	4.39665
	4.09479
	4.1399
	4.08321
	3.83817
	4.06567
	4.50859
	4.58294
	3.50008
	4.59682
	4.16536
	5.39009
	4.18575
	4.19971
	4.30534
	4.24382
	4.07282
	4.23046
	3.48489
	3.717
	4.66737
	5.174
	5.60832
	4.91377
	5.24191
	4.15953
	4.02152
	4.8953
	5.0211
	4.03084
	4.31887
	3.43057
	3.44574
	3.9279
	4.18536
	4.22815
	4.85565
	4.65003
	3.7572
	3.93394
	3.6123
	3.59169
	3.66607
	3.78337
	3.51713
	5.23294
	4.0143
	4.0002
	3.6803
	3.97897
	4.25333
	4.91445
	4.07396
	4.19355
	4.13371
	4.70502
	4.76324
	4.13257
	3.88035
	3.99691
	3.46375
	3.9503
	4.01867
	4.18927
	4.22815
	4.06281
	4.16772
	5.39808
	4.42378
	3.96776
	3.77313
	3.90391
	4.04063
	4.62204
	3.91879
	3.87223
	3.81367
	4.4663
	3.39624
	4.0276

## Sheet: Ext.Fig.2b
Relative PRMT9 level
NK	11q23	Complex	inv(16)	t(15;17)	t(8;21)
5.0134	3.35705	4.70502	3.43866	3.94105	3.9482
4.16105	3.28441	4.02564	3.70079	3.92294	3.75901
3.71745	3.63399	3.38364	3.66793	3.82537	4.85215
3.75001	3.56116	3.45518	3.51568	5.24191	4.54412
4.19551	4.58294	4.13644	3.64883	3.82495	5.01928
4.80175	3.94945	4.62667	4.01592	4.15953	3.92335
3.50007	2.60007	4.40292	4.86655	4.07282	3.84554
3.70437	4.0171	3.82145	3.57731	4.19355	3.34531
3.82452	4.76183	4.50283	3.43423	4.09358	3.65764
3.84511	4.04263	4.64967	5.2718	5.06461	3.13683
5.0211	3.6903	3.5554	3.50591	3.91879	3.61883
3.03258	4.4423	3.87311	4.06687	3.93175
3.66793	3.42416	2.90661	4.36534	3.89315
3.8412	4.0002	3.2251	4.6082	3.86886
3.96776	3.51085	4.06647	3.73462	4.08321
4.01056		3.97442	4.94872
4.0276		3.65118	4.75173
4.06281		3.9503	3.99447
4.06567		3.1754	4.22006
4.08401		3.66793	3.57685
4.23046		4.98813	3.38866
4.31887		3.44574	3.55107
3.48489		3.81763	3.25167
3.73158		3.50058	4.08158
3.83242		3.30075	4.27415
4.03983		2.62551
4.19971		2.86328
4.57082		3.40695
5.21267		3.15956
3.30287		4.62168
3.62686		4.91445
3.76428		3.56024
3.78909
3.82368
3.85462
4.00686
4.03084
4.09358
4.10838
4.13371
4.1889
4.31628
4.39294
3.24092
3.27174
3.37963
3.39012
3.39624
3.43057
3.44213
3.46375
3.51713
3.54917
3.55976
3.58627
3.58972
3.59169
3.6123
3.63998
3.6999
3.70257
3.70617
3.7572
3.75991
3.76872
3.77313
3.78337
3.79744
3.81367
3.85462
3.85592
3.85764
3.88035
3.89058
3.90391
3.92009
3.9279
3.93394
3.99691
3.99981
4.0143
4.04512
4.07396
4.09479
4.13257
4.16536
4.18269
4.19509
4.22815
4.28397
4.43681
4.49311
4.49743
4.65003
5.00955
5.174
3.20315
3.68302
3.75807
3.96397
4.00441
4.07479
4.09358
4.19893
4.49778
4.56476
4.7078

## Sheet: Ext.Fig.2c
Relative PRMT9 level
FLT3wt	FLT3-ITD
3.70437	5.00955
3.87223	3.82941
4.08957	3.75807
3.86792	3.85462
3.62686	4.37053
4.03983	3.6999
3.28025	3.63495
4.99942	4.28397
3.93478	4.27186
3.38465	3.86886
4.85215	4.35574
4.09358	4.82317
3.87181	3.84511
3.89058	3.82452
4.56476	4.15203
3.50591	5.03724
4.11593	3.63399
3.94146	5.56548
3.76872	4.36905
3.99981	3.85984
3.94105	4.12223
4.00686	4.61248
3.65764	4.17387
3.84249	4.88583
3.1754	3.85764
3.16282	3.50008
3.92335	4.39665
3.71654	4.09479
3.51568	4.1399
4.77559	4.08321
4.14853	3.83817
4.22006	4.06567
4.84866	4.50859
3.76516	4.58294
5.18706	3.50008
4.88446	4.59682
4.64365	4.16536
3.73609	5.39009
3.4167	4.18575
3.94946	4.19971
4.6082	4.30534
4.78609	4.24382
3.8045	4.07282
3.55107	4.23046
4.94873	3.48489
5.30561	3.717
4.08158	4.66737
4.68539	5.174
3.83817	5.60832
4.8074	4.91377
4.03084	5.24191
4.10515	4.15953
3.45111	4.02152
4.02032	4.8953
3.69435	5.0211
4.94271	4.03084
4.14814	4.31887
3.61883	3.43057
4.54734	3.44574
4.72469	3.9279
4.25633	4.18536
3.35705	4.22815
3.75991	4.85565
3.30017	4.65003
3.08849	3.7572
3.3591	3.93394
3.57778	3.6123
4.16185	3.59169
3.26966	3.66607
4.85919	3.78337
4.10838	3.51713
4.83641	5.23294
3.78466	4.0143
3.74414	4.0002
3.49768	3.6803
3.25922	3.97897
3.6465	4.25333
4.44337	4.91445
4.16105	4.07396
4.06807	4.19355
3.63164	4.13371
4.18269	4.70502
3.92294	4.76324
3.64883	4.13257
3.97979	3.88035
4.00148	3.99691
3.36523	3.46375
4.36942	3.9503
4.57082	4.01867
5.0134	4.18927
3.21016	4.22815
4.75173	4.06281
4.04512	4.16772
4.19629	5.39808
4.27416	4.42378
3.35811	3.96776
4.45028	3.77313
3.43866	3.90391
3.87139	4.04063
4.13644	4.62204
4.08158	3.91879
4.0171	3.87223
3.28441	3.81367
4.35574	4.4663
4.55592	3.39624
4.18269
4.76183
3.59021
4.49743
4.15164
4.31438
4.15833
3.93175
4.05318
4.32561
3.66002
4.59895
4.35686
4.06687
3.3241
5.95654
3.99447
4.62703
3.04513
3.84554
3.20315
5.11287
3.81454
4.17274
3.91288
4.05159
3.56024
4.67193
4.52118
3.82537
3.6903
4.81857
3.83242
4.2764
3.797
3.44065
4.13371
3.43424
4.08442
4.09358
3.03258
3.38364
3.64981
4.06727
4.4572
4.51147
3.73462
4.20085
4.07479
4.27753
3.15956
4.36534
3.64183
4.37275
4.13912
5.18602
4.11274
3.87311
4.17387
4.66737
3.44065
4.39996
4.94306
4.24187
4.98813
3.39012
4.31628
3.56116
3.81763
3.74954
3.70079
5.2718
5.06461
4.04263
4.80174
5.14252
4.1889
3.52146
4.16889
4.05119
4.22239
3.85592
3.40247
4.71419
3.51517
5.21267
3.6081
3.30287
3.51085
4.04184
4.40293
3.65118
4.40071
4.4423
3.61279
3.92956
4.42995
4.02564
5.07663
2.90661
4.57687
3.68437
4.86655
3.70257
3.54917
3.34531
3.9482
4.718
4.89208
4.00441
4.06647
4.97934
4.39294
3.75901
4.01056
3.66793
4.19893
3.25167
3.38866
3.30075
3.67537
4.1072
3.75001
3.73158
3.87475
5.87494
4.19591
4.09358
5.28145
4.19551
3.66793
4.7078
3.94237
3.27174
3.57731
3.79744
4.00105
2.60007
3.4064
3.97442
3.92009
3.82018
2.86328
4.50283
3.75991
4.03369
3.66793
4.64967
4.16414
4.05197
2.62551
4.49311
4.62168
5.07663
4.67585
4.64685
4.81124
4.57972
3.63999
3.99289
4.19509
3.68302
5.08118
3.71745
3.78909
4.83711
3.94237
6.53897
4.56476
4.43681
3.76428
4.15874
4.8953
5.19321
4.22046
6.6767
4.08401
3.89315
3.8412
3.13683
4.222
3.69759
4.73664
3.37963
3.50058
4.7875
3.5554
3.82368
4.43392
5.01928
3.46773
3.9503
3.90264
4.23008
4.62668
4.54412
4.48334
3.40695
3.30235
4.98986
5.86968
4.95083
3.24092
3.70617
3.88671
4.03777
4.3487
4.10596
4.7629
4.7226
4.98742
3.42416
4.69028
5.03335
4.90542
5.93577
3.96819
4.01592
4.84268
5.28867
3.85462
4.30986
5.44778
3.57685
3.58972
3.2251
3.58627
3.82145
3.44213
3.45518
3.96397
4.49778
4.10119
3.65628
4.40256
4.27265
3.55976
3.82495
3.58396
3.43113

## Sheet: Ext.Fig.2d
Relative PRMT9 level
NPM1wt	NPM1mut
3.70437	5.00955
3.82941	4.08957
3.87223	3.85462
3.86792	3.6999
3.75807	4.99942
3.62686	3.93478
4.03983	3.38465
3.28025	4.28397
3.63495	3.89058
4.85215	4.27186
4.09358	3.76872
3.87181	3.99981
4.56476	4.35574
3.50591	4.14853
4.11593	4.82317
3.94146	4.15203
3.86886	5.03724
3.94105	3.63399
4.00686	4.54734
3.65764	4.25633
3.84249	3.75991
3.1754	3.85764
3.16282	3.3591
3.92335	3.26966
3.71654	3.78466
3.51568	3.63164
4.77559	4.18269
4.22006	4.04512
4.84866	4.09479
3.76516	4.45028
5.18706	4.50859
4.88446	4.49743
4.64365	4.58294
3.73609	4.15833
3.84511	4.05318
3.82452	4.16536
3.4167	4.05159
3.94946	5.39009
4.6082	3.38364
4.78609	4.20085
3.8045	4.24382
3.55107	4.66737
4.94873	4.39996
5.30561	4.24187
5.56548	3.39012
4.08158	3.717
4.68539	3.74954
3.83817	5.174
4.36905	5.60832
4.8074	3.85592
4.03084	4.42995
3.85984	3.43057
4.10515	3.70257
3.45111	3.9279
4.12223	3.54917
4.02032	4.18536
3.69435	4.22815
4.61248	4.65003
4.88583	3.30075
4.94271	3.7572
4.14814	3.93394
3.61883	3.6123
4.72469	3.59169
3.35705	3.75001
3.30017	3.78337
3.08849	4.19551
3.57778	3.51713
4.16185	4.0143
4.85919	3.94237
4.10838	3.27174
4.83641	3.79744
3.50008	3.92009
3.74414	4.03369
3.49768	4.25333
3.25922	4.64967
3.6465	4.07396
4.44337	4.49311
4.16105	5.07663
4.06807	3.63999
4.39665	4.19509
3.92294	3.71745
3.64883	4.76324
3.97979	4.13257
4.00148	3.88035
3.36523	3.99691
4.36942	3.46375
4.57082	4.43681
5.0134	5.19321
3.21016	4.01867
4.75173	3.37963
4.19629	4.7875
4.27416	4.16772
3.35811	5.39808
4.1399	3.24092
3.43866	3.70617
3.87139	3.77313
4.13644	3.90391
4.08158	4.04063
4.08321	4.62204
4.0171	3.96819
3.28441	4.30986
4.35574	3.87223
4.55592	3.81367
4.18269	3.58972
4.76183	3.58627
3.59021	3.39624
3.83817	4.40256
4.06567	3.55976
4.15164
4.31438
3.93175
4.32561
3.66002
3.50008
4.59895
4.35686
4.06687
3.3241
4.59682
5.95654
3.99447
4.62703
3.04513
3.84554
3.20315
5.11287
3.81454
4.17274
3.91288
3.56024
4.67193
4.52118
3.82537
3.6903
4.81857
3.83242
4.2764
4.18575
3.797
3.44065
4.13371
3.43424
4.08442
4.19971
4.09358
4.30534
3.03258
3.64981
4.06727
4.4572
4.51147
3.73462
4.07479
4.27753
3.15956
4.36534
3.64183
4.37275
4.13912
5.18602
4.11274
3.87311
4.17387
4.07282
3.44065
4.23046
4.94306
3.48489
4.98813
4.31628
3.56116
3.81763
3.70079
4.66737
5.2718
5.06461
4.04263
4.80174
5.14252
4.1889
3.52146
4.91377
4.16889
5.24191
4.05119
4.22239
3.40247
4.15953
4.71419
3.51517
4.02152
5.21267
3.6081
3.30287
3.51085
4.04184
4.8953
4.40293
5.0211
3.65118
4.03084
4.40071
4.4423
3.61279
3.92956
4.31887
4.02564
5.07663
2.90661
4.57687
3.44574
3.68437
4.86655
3.34531
3.9482
4.718
4.89208
4.00441
4.06647
4.97934
4.39294
3.75901
4.01056
3.66793
4.19893
4.85565
3.25167
3.38866
3.67537
4.1072
3.73158
3.87475
3.66607
5.87494
4.19591
4.09358
5.28145
3.66793
5.23294
4.7078
3.57731
4.00105
4.0002
2.60007
3.6803
3.97897
3.4064
3.97442
3.82018
2.86328
4.50283
3.75991
4.91445
3.66793
4.16414
4.05197
2.62551
4.19355
4.13371
4.62168
4.67585
4.64685
4.81124
4.57972
3.99289
3.68302
5.08118
4.70502
3.78909
4.83711
3.94237
6.53897
4.56476
3.9503
3.76428
4.15874
4.8953
4.22046
6.6767
4.08401
3.89315
3.8412
4.18927
3.13683
4.222
3.69759
4.73664
3.50058
4.22815
3.5554
3.82368
4.43392
5.01928
4.06281
3.46773
3.9503
3.90264
4.23008
4.62668
4.42378
4.54412
4.48334
3.96776
3.40695
3.30235
4.98986
5.86968
4.95083
3.88671
4.03777
4.3487
4.10596
4.7629
4.7226
4.98742
3.42416
4.69028
5.03335
4.90542
5.93577
3.91879
4.01592
4.84268
5.28867
3.85462
5.44778
3.57685
3.2251
4.4663
3.82145
3.44213
3.45518
3.96397
4.49778
4.10119
3.65628
4.27265
3.82495
3.58396
3.43113

## Sheet: Ext.Fig.2f
Overall survival
Months	PRMT9 Low	PRMT9 High
4.83288	1
5.3589	1
6.37808	1
6.54247	1
9.1726	1
9.40274	1
9.40274	1
9.50137	1
9.69863	1
10.3233	0
10.5534	1
11.2438	1
13.2493	1
13.5781	1
13.874	1
14.2356	1
14.4329	1
14.5644	0
15.189	1
15.3863	1
17.4575	1
17.6219	1
18.7397	1
19.2658	1
19.9562	1
20.2521	1
22.652	1
22.7836	1
23.0795	1
23.4082	1
24.6247	1
25.1836	1
25.7753	1
28.6027	1
28.9315	0
30.148	1
30.3452	1
30.411	1
35.9671	1
37.874	1
39.4192	0
42.5096	1
44.7781	1
46.4219	1
55.0685	0
56.2849	0
56.8438	1
58.0932	1
59.1123	0
61.874	0
62.3342	1
65.2603	0
66.5753	0
66.6082	0
69.6	0
69.8959	0
70.126	0
70.7178	0
71.2767	0
72.0986	0
72.4931	0
73.8411	0
73.8411	0
76.9973	0
77.7206	0
78.4767	0
79.1014	0
80.548	0
81.9288	0
82.4877	0
82.7178	0
85.2164	0
85.6438	0
88.3397	0
88.3726	0
88.6027	0
88.9973	0
90.0164	0
90.7397	0
90.9699	0
92.1534	0
92.6795	0
92.8438	0
93.0082	0
96.8548	0
97.052	0
97.4794	0
98.0712	0
100.438	0
100.701	0
100.899	0
102.444	0
102.904	0
103.364	0
103.529	0
106.455	0
107.277	0
108.197	0
118.356	0
3.68219		0
5.45753		1
7.49589		1
9.13973		1
10.2904		1
10.3562		1
11.1452		1
11.5397		1
12.263		1
12.4274		1
12.8219		1
13.052		1
13.2822		1
14.1041		1
14.3343		1
15.189		1
15.9452		1
17.0301		1
17.8192		1
19.2329		1
19.463		1
19.726		1
20.1863		1
20.7123		1
23.0795		1
23.7041		0
25.9397		1
26.3014		1
26.7288		1
27.4849		1
27.7151		1
30.0493		0
39.9123		1
40.4055		1
41.0301		1
43.8904		0
48.1315		0
54.3123		0
58.5206		0
62.0712		0
62.4657		0
62.5644		0
64.2082		0
64.7014		0
65.063		1
72.4274		0
73.7753		0
76.1753		0
79.2657		0
80.7781		0
81.4027		0
88.3726		0
106.323		0
106.948		0
111.123		0
119.343		0
132.23		0

## Sheet: Ext.Fig.2i
Relative Creb1 level
Blast	LSC
0	2.58496
1	2.32193
0	0
2	3.16993
0	2.32193
0	1.58496
0	2.32193
0	1
2.58496	2.32193
1	3.16993
1	2.32193
2	2.32193
2	3.80735
2.32193	3
0	1.58496
0	1
2	0
1.58496	3.16993
1.58496	2.32193
1	0
1	2
2.32193	1.58496
1	1
2	2.32193
2	2
2.32193	1.58496
1	2.58496
1.58496	1.58496
0	1.58496
2.58496	1
0	1.58496
2.80735	2
3.45943	1
1	2
1.58496	3
0	1.58496
1.58496	2
2	1
1	1
1	1.58496
2	2
1	1.58496
1	2.32193
2	1
2.32193	2.58496
0	2
1	3.58496
0	2.32193
2	2.32193
1	2.80735
2.58496	2
1	1.58496
1.58496	1.58496
0	1
1	2.58496
0	1
2.32193	2.58496
0	2
0	4.16993
2.58496	2.80735
1	1.58496
0	3
2.32193	1
0	1.58496
2	1.58496
0	1
1.58496	1.58496
1	3
2.32193	1
1.58496	2
2.32193	2.32193
0	2.32193
1.58496	2.32193
0	1
2	1
2.58496	1
1.58496	1
1	1.58496
1	3.70044
2	2.32193
2	1
1	2
0	2
1	2
2	3.32193
1.58496	3.45943
0	2.80735
1.58496	2.58496
2	3.32193
1	2
0	0
2	2
1.58496	3
1	2.58496
0	2.58496
0	0
1	2.32193
0	1
1	0
2	3.45943
1	1.58496
0	2
2.80735	1
0	1
2.58496	1.58496
1	3
0	2.80735
0	3.80735
1.58496	3.58496
0	3.58496
3	2.58496
2.32193	0
1	1
1	0
1.58496	3
1	1
1	2.32193
1.58496	1
0	1
2.32193	3
0	2
0	2.80735
2	0
0	0
2.58496	0
1.58496	2
1	1.58496
2.32193	2.58496
2	2.32193
2.32193	0
3.45943	2.58496
1	0
0	4.16993
1	1.58496
0	2.32193
0	2.80735
1.58496	2
1	1
1	4
2.58496	0
2	2.32193
2	2.32193
2	2.58496
0	3
3	2.58496
1.58496	3.16993
1	1.58496
2.80735	1
1	1.58496
0	1
2	1
0	2.58496
0	2
0	2.80735
1.58496	1
1	1
0	3.45943
3.58496	1.58496
0	3
1	2.32193
1	2.80735
1	4.24793
1.58496	2.58496
3.32193	3.70044
1	2
1	2
0	1
0	2
1	2.80735
0	2.80735
2.32193	1
0	1.58496
3	2.58496
1	1.58496
1.58496	2.32193
1	1.58496
1	1.58496
2.32193	2
2.58496	2
2	2
0	2
1	2.58496
2	1
1	3
1	2.58496
0	0
2.32193	1
1	0
0	0
1	3
1	4.58496
0	1.58496
3.16993	2.58496
2	2.32193
1.58496	1.58496
2	3.32193
1	1.58496
1	2.80735
2.58496	2
2.32193	2.80735
0	3.90689
1	0
2	0
2.32193	1
1	2.58496
1.58496	2.32193
1	1.58496
1.58496	3.16993
0	3.16993
0	3.32193
1	1.58496
1.58496	1
1.58496	2.80735
1.58496	0
2.32193	2.80735
0	3.58496
3.90689	2.58496
2.80735	3
2	2.80735
1	2
0	2
2	2.58496
1	2
0	2.32193
1	3.90689
2	3
1	2
0	1.58496
1	2.32193
1	2.58496
0	1
1.58496	3.16993
0	1
1.58496	1.58496
2	3.16993
2.80735	2.58496
1	2
1	3.45943
1	3.16993
0	3
0	2.58496
0	2.80735
2	2.80735
0	2.58496
1.58496	2.58496
2.32193	1
2	3.45943
1	0
0	1.58496
1.58496	1
0	1.58496
2.32193	3
0	0
2.32193	2.32193
0	2.32193
0	2
3.58496	2
2	2
0	1.58496
2	3
0	2.32193
2	1.58496
1.58496	1
0	0
1	2.58496
0	3.45943
0	1
2.32193	0
0	2
1	3.32193
1	1.58496
0	3.32193
1	2.58496
2	1.58496
2	1
0	2
1	1.58496
2.32193	3.32193
1.58496	2.58496
2	2.80735
2	1.58496
0	1
2.32193	2.32193
2	1
0	0
0	2.32193
2	1.58496
0	2.32193
1	2.58496
1.58496	2.58496
1.58496	0
1	2.58496
2	1
2.32193	2.58496
1	3
0	3.58496
0	2.58496
1.58496	2.58496
1	3
0	1.58496
1	2.80735
0	3.16993
1	2.58496
0	1
0	3.45943
1	1
0	2.32193
0	0
1.58496	3.32193
1	0
0	2
0	1
0	2
0	1
1	1
2.32193	2.32193
2.58496	1.58496
1.58496	3
1.58496	1
0	2.80735
1	0
0	2.32193
1	2
0	0
1.58496	2.80735
2.32193	3
2	1.58496
0	2
1	1
0	2
0	2.32193
1	1.58496
1	3
2	0
3.32193	2.32193
0	2.58496
0	3.45943
1.58496	1
0	3.32193
2	1
1	1
0	1.58496
0	3.32193
1	1.58496
2.80735	1
3	2.32193
1	2
2.32193	2
1	3.16993
2.32193	1.58496
1.58496	3.80735
1	1.58496
1	2
1	1
0	0
1	2.32193
1.58496	2.80735
3	0
2	2
0	4.39232
0	1
0	2
1.58496	2
0	2
0	2
0	2.80735
2.32193	3
1	2.32193
0	2.80735
1	2
1.58496	2.58496
1.58496	2.32193
1	2
2	0
1	2
1.58496	2
0	2
1	2.58496
1.58496	2.80735
0	0
1	3.16993
2.32193	3
2.32193	2.58496
0
1
2
1.58496
0
1
1.58496
0
2.32193
1.58496
1.58496
2.32193
2.80735
0
2
0
1.58496
2.80735
0
1
1.58496
2
0
2.58496
2
1
0
0
1.58496
1.58496
1
1.58496
0
0
1.58496
2
2.58496
0
2.32193
1
0
0
0
1
1.58496
0
2.32193
1
1
0
1
2
0
2
2
1.58496
2
1
1.58496
1
0
2.32193
0
2.32193
1.58496
1
2.58496
1
0
2.80735
0
1.58496
0
0
1.58496
2
1
0
2
2.58496
1
0
0
0
1.58496
1
0
1
0
0
1.58496
0
1
2
0
2.58496
1
1.58496
3.45943
0
1.58496
0
0
0
2.32193
1.58496
1.58496
1
1
0
1
2
0
0
1
2
0
2.58496
0
2.80735
2.32193
1.58496
2
1
1
2.32193
1
0
1.58496
2
2.32193
2
2.32193
1
3.32193
0
0
0
2
1
1
1.58496
2.58496
1
2
1
2
0
0
1
1
1
0
1
1
0
1.58496
1.58496
1.58496
1.58496
1
2.32193
1
0
1
1.58496
0
1
1.58496
1
0
1.58496
0
1.58496
0
1
1.58496
2.32193
2.32193
3
0
1
2
2
0
1.58496
1
2.32193
1
2
1
0
1
0
1
0
1
1
0
1
1.58496
1
1.58496
2
2
0
1
1.58496
0
0
1
1
3.16993
0
0
1
1
0
3
2.32193
1
2
2.32193
2
1
1
1.58496
2
1
1
2.32193
1
1
0
1.58496
0
1
0
1
1.58496
1.58496
1
0
0
1.58496
0
2.32193
1
1.58496
1.58496
2.58496
1
1
3.45943
1.58496
1
2.58496
0
1
1
1
0
1.58496
1.58496
0
1
1.58496
1
0
1.58496
0
2
0
1
3.45943
0
1.58496
2
2
2
2.32193
2.32193
0
1.58496
1
1.58496
1
1
1
2
1
1.58496
1
0
0
1
1
0
1.58496
1
1.58496
1
1.58496
1
1.58496
1.58496
1
1
2.32193
2
1.58496
1.58496
1.58496
0
1
1.58496
0
2.32193
0
1
2.32193
0
2.32193
1.58496
2.80735
0
1
2
0
1.58496
0
2.32193
2.32193
0
2
0
1
1
1
0
1
1
2
1.58496
1
0
0
0
1
0
1
1.58496
2
0
0
1
0
1
3
0
1
1.58496
0
1
1.58496
2
0
1.58496
0
0
2
0
2
1
2
2
1.58496
1
0
0
2
0
0
0
2.32193
0
1
1
1
1
1
1
0
1.58496
2.32193
1
0
0
1.58496
2
0
1.58496
1
1.58496
1
1
0
0
2.58496
0
0
1.58496
0
1
1
0
0
2.58496
1
1.58496
1
0
1.58496
1
1.58496
2.32193
2.32193
2
0
1
1
2.32193
1
0
1
1.58496
1
2.80735
0
1
0
1
1
1
1.58496
1
0
2
1.58496
1
1
1
1.58496
1
0
0
0
1
0
1
1
1
0
2.58496
1
0
1
0
0
2
1
1.58496
0
0
1.58496
1
0
0
0
1.58496
0
0
2.32193
0
1
2
1.58496
1.58496
0
1
0
2
1.58496
0
1.58496
1.58496
1
2
1.58496
2.58496
1.58496
1
0
0
1.58496
0
0
1
1
2.58496
1.58496
1.58496
0
0
1
1.58496
1.58496
1
0
1
0
0
3.45943
1
1
1
2
0
2.32193
1.58496
1.58496
1
1.58496
0
1.58496
1.58496
1.58496
2
0
0
1
1
0
0
2.32193
2.58496
1
3
1
0
0
1.58496
1
0
2.32193
2
1.58496
1.58496
1
2.32193
0
2
0
0
1.58496
1
1.58496
1
1
1.58496
1
1.58496
1.58496
2.58496
0
1.58496
0
0
1
2
0
1
1
0
2
1.58496
1
2.58496
2.32193
2
2
2
1
2
1
1
1
0
1
1
2.58496
2.32193
1
1
0
1
0
1
1
2
1
1
2
0
2
1
2
1
1.58496
0
1.58496
2.32193
2.80735
1
0
1.58496
2
2
2
1
1
0
0
0
0
1
1.58496
1.58496
0
0
1.58496
2
1
1
1
0
1.58496
0
0
1
0
2.32193
2.32193
0
2
1
1.58496
0
0
0
2.58496
1.58496
1
1
0
2
1.58496
1.58496
0
1.58496
2
1.58496
0
1
2
2.80735
1.58496
0
1
0
0
1.58496
1
0
1
1.58496
0
0
0
0
0
1
0
1.58496
0
0
0
2
0
1.58496
1
1
2.80735
0
2.32193
2
0
2.32193
1
2
1.58496
1.58496
0
0
2
1.58496
0
2
1
0
1.58496
3
0
0
2.32193
2.32193
1.58496
0
2
2
1.58496
1
0
2
0
0
2.80735
1.58496
2
1
0
2
1.58496
0
2
1.58496
1.58496
1
1.58496
1.58496
2
3.16993
2.58496
1
1.58496
2.80735
1
1
0
1
2.32193
1.58496
1
0
1
0
2.58496
0
0
3
0
0
1
0
2
0
1.58496
1.58496
0
1
1
1
0
0
2.32193
2.58496
0
1
0
1
1
0
1
2.58496
1
0
0
0
0
1
1
0
1.58496
1
1.58496
2
1.58496
1
2
1
0
2.80735
0
2.58496
1
0
0
1.58496
0
3
2.32193
1
1
1.58496
1
1
1.58496
0
2.32193
0
0
2
0
2.58496
1.58496
1
2.32193
2
2.32193
3.45943
1
0
1
0
0
1.58496
1
1
2.58496
2
1.58496
1
1
2
2
1
0
1
2
1.58496
0
1.58496
2
1
0
2
1.58496
1
0
0
1
0
1
2
2
0
3
1.58496
1
2.80735
1
0
2
0
0
0
1.58496
2
0
1
2
1
1
0
2.32193
1
0
1
1
0
3.16993
2
1.58496
2
1
1
2.58496
2.32193
0
1
2
2.32193
1
1.58496
1
1.58496
0
0
1
1.58496
1.58496
1.58496
2.32193
0
3.90689
2.80735
2
1
0
2
1
0
1
2
1
1
0
3.58496
0
1
1
1
1.58496
3.32193
1
1
0
0
1
0
2.32193
0
3
1
1.58496
1
1
2.32193
2.58496
0
1
1
0
1.58496
0
1.58496
2
2.80735
1
1
1
0
0
0
2
0
1.58496
2.32193
2
1
0
1.58496
0
2.32193
0
2.32193
0
0
1
2
2.32193
1
0
0
1.58496
1
0
1
0
1
0
0
1
0
0
1.58496
1
0
0
0
0
1
2.32193
2.58496
3.58496
2
0
2
0
2
1.58496
0
1
0
0
2.32193
0
1
1
0
1
2
2
0
1
2.32193
1.58496
2
2
0
2.32193
2
0
0
2
0
1
1.58496
1.58496
1.58496
1.58496
0
1
0
1
2
2
0
1
1
1

## Sheet: Ext.Fig.2l
Fold enrichment experiment 1 (Showed in Extended Data.Figure.2l)
	Normal CD34+			Molm13			Normal CD34+			Molm13
Ctrl	1.0067	0.950733	0.859439	1.08675	0.57025	0.80686	1.58714	2.06671	1.8069	2.90103	2.3059	2.58159
CREB1 binding region	1.86587	2.24254	2.45964	10.1553	11.6287	9.52035	7.52201	7.11072	7.5249	36.8611	38.1362	37.2231
	αCREB1 vs. IgG			αCREB1 vs. IgG			αH3K27Ac vs. IgG			αH3K27Ac vs. IgG
Fold enrichment experiment 2
	Normal CD34+			Molm13			Normal CD34+			Molm13
Ctrl	1.23682	0.927434	0.965323	1.32452	1.20328	1.10237	3.6651	2.86732	3.14675	4.23759	4.02742	4.82231
CREB1 binding region	2.13654	2.36748	2.64986	7.38743	8.23875	8.98443	10.8498	9.38759	9.28476	32.3213	34.3241	35.1231
	αCREB1 vs. IgG			αCREB1 vs. IgG			αH3K27Ac vs. IgG			αH3K27Ac vs. IgG
Fold enrichment experiment 3
	Normal CD34+			Molm13			Normal CD34+			Molm13
Ctrl	1.24763	1.13094	1.52094	2.12384	1.84321	1.72393	1.53887	1.67328	2.01284	3.28755	3.64727	3.41645
CREB1 binding region	1.57423	1.63842	2.13231	15.2318	13.4753	13.2399	6.18478	6.65874	7.08764	42.5143	40.2516	44.756
	αCREB1 vs. IgG			αCREB1 vs. IgG			αH3K27Ac vs. IgG			αH3K27Ac vs. IgG

## Sheet: Ext.Fig.2m
PRMT9 log2 expression
HSC_BM	HSC_BM	HSC_BM	HSC_BM	HSC_BM	HSC_BM	HSC_BM	HSC_BM	early HPC_BM	early HPC_BM	early HPC_BM	early HPC_BM	CMP	CMP	CMP	GMP	GMP	GMP	MEP	MEP	MEP	PM_BM	PM_BM	PM_BM	MY_BM	MY_BM	MY_BM	PMN_BM	PMN_BM	PMN_BM	PMN_PB	PMN_PB	PMN_PB	CD14+ monocytes	CD14+ monocytes	CD14+ monocytes	CD14+ monocytes	CD14+ monocytes	CD14+ monocytes	CD14+ monocytes	CD14+ monocytes	CD14+ monocytes	CD14+ monocytes	CD14+ monocytes	CD14+ monocytes	CD14+ monocytes	CD14+ monocytes	B cells	B cells	B cells
8.01612	7.71728	7.16286	7.37406	8.2219	8.29231	6.1394	7.60305	7.73508	7.82236	6.51649	7.45072	6.97572	6.58682	6.79211	6.51071	6.3518	6.74667	7.3246	7.34244	7.00078	5.8808	6.43423	6.27879	6.36709	6.55312	6.10222	4.97744	4.48403	4.99929	4.66261	4.97744	4.75045	6.69945	6.64922	5.69886	5.69089	6.39245	5.86198	6.54396	6.52836	5.31416	5.89155	5.46167	5.79344	6.75329	6.14205	6.59571	5.73916	5.19426
[truncated: 27 more columns]

## Sheet: Ext.Fig.2n
Relative Prmt9 expression
LTHSC	ST-HSC	MPPs	CMP	GMP	MEP	Myeloid	B cell	T cell	Erythoid
2.71123	2.30949	2.77778	2.1363	2.05245	2.80502	0	2.04044	0.814115	1.58927

## Sheet: Ext.Fig.2p
Cell Frequency (%)
	PRMT9-WT									PRMT9-KO
LT-HSC	0.01846	0.044007	0.032233	0.047025	0.035263	0.023544				0.019462	0.023745	0.036085	0.03918	0.0177	0.040587	0.030173	0.027593	0.034382
ST-HSC	0.102912	0.094552	0.075211	0.071178	0.083212	0.061273				0.078844	0.073999	0.076598	0.090784	0.048623	0.049079	0.081122	0.073496	0.059899
MPP	0.12463	0.112909	0.080677	0.064591	0.096329	0.061273				0.137325	0.172394	0.108255	0.186983	0.124535	0.079816	0.217974	0.156792	0.173789
LMPP	0.022454	0.044219	0.038442	0.035301	0.040767	0.031934				0.032215	0.040154	0.030977	0.044449	0.055388	0.032894	0.053325	0.049131	0.071979
CMP	0.066303	0.107148	0.043071	0.107826	0.10791	0.084546				0.077702	0.039124	0.048823	0.03145	0.013686	0.043184	0.063737	0.080231	0.042516
GMP	1.56033	1.80388	1.50645	1.66158	2.21418	2.29658				1.66019	0.865318	1.37409	1.22733	1.50738	1.67395	1.66343	1.30792	1.13596
MEP	0.311744	0.794792	0.506957	0.749984	0.78056	0.685591				0.380017	0.37085	0.249986	0.655853	0.430122	0.503076	0.391691	0.363409	0.49009

[truncated: 2 more sheets: Ext.Fig.2q, Ext.Fig.2r]
