# Supplementary material for: Targeting PRMT9-mediated arginine methylation suppresses cancer stem cell maintenance and elicits cGAS-mediated anticancer immunity
Source: Nat Cancer. 2024 Feb 27;5(4):601–24. doi: 10.1038/s43018-024-00736-x (PMC11056319; doi:10.1038/s43018-024-00736-x)
Supplement: Supplementary file 24 — Statistical source data. [file 43018_2024_736_MOESM24_ESM.xlsx]

## Sheet: Ext.Fig.3d
CFC numbers per 500 cells
	Ctrl			Prmt9-KD
MA9-ITD	153	182	143	47	37	63
MA9	73	61	82	36	39	40
CMM	67	84	61	32	39	31

## Sheet: Ext.Fig.3j
Relative Cell Viability
	shCtrl				shPRMT9-1				shPRMT9-2
Molm13	1.01416	1.04622	0.921371	1.01825	0.184895	0.218116	0.180869	0.221136	0.41345	0.364936	0.425397	0.417794
MV4-11	1.02062	1.01858	1.00835	0.952446	0.303613	0.291341	0.311113	0.28316	0.373615	0.413158	0.393387	0.365655
HL-60	1.02043	0.994784	0.96532	1.01947	0.407247	0.414254	0.368067	0.381605	0.416026	0.412204	0.378758	0.391818
MA9.6-ITD	1.018	1.04407	1.02545	0.912477	0.163873	0.163873	0.156425	0.171322	0.327747	0.290503	0.301676	0.243327
THP1	0.986881	0.98915	1.01894	1.00503	0.471809	0.534247	0.468653	0.533951	0.611975	0.622726	0.644328	0.648175
NB4	1.00003	1.00664	1.0179	0.975425	0.54355	0.563015	0.550773	0.530084	0.617613	0.602923	0.647605	0.635486
OCI-Ly3	1.014	1.046	0.94		0.384	0.418	0.38
Rec1	1.02	1.018	0.962		0.503613	0.591341	0.411113

## Sheet: Ext.Fig.3k
Annexin V+ cells (%)
	shCtrl			shPRMT9-1			shPRMT9-2
Molm13	8.39	10.7	9.3	63.6	59.3	53.8	44.1	42.4	45.1
MV4-11	11.9	11.7	10.1	54.3	53.2	49.3	42.4	40.9	44.3
HL-60	16.7	15.7	14.5	40	48.2	50.1	36.6	34.8	39.6
MA9.6-ITD	17	16.7	15.9	57.2	55.8	52.2	49	47.2	45.9
THP1	12.9	13.3	11.9	40.6	41.3	38.8	33.8	36	32.9
NB4	10.8	10.3	11.1	38.2	39.2	33.9	36.4	35.8	33.4
OCI-Ly3	8.39	10.7	10.2	33.6	39.3	31.8
Rec1	11.9	11.7	10.7	34.3	43.2	36.9
