# Supplementary material for: Targeting PRMT9-mediated arginine methylation suppresses cancer stem cell maintenance and elicits cGAS-mediated anticancer immunity
Source: Nat Cancer. 2024 Feb 27;5(4):601–24. doi: 10.1038/s43018-024-00736-x (PMC11056319; doi:10.1038/s43018-024-00736-x)
Supplement: Supplementary file 26 — Statistical source data. [file 43018_2024_736_MOESM26_ESM.xlsx]

## Sheet: Ext.Fig.4b
Relative protein synthesis
	Ctrl			Prmt9-KD
Normal BM	0.825991	1.12996	1.04405	0.660793	0.991189	0.852423
MA9-ITD	1.00171	1.05712	0.941173	0.495669	0.521698	0.461251

## Sheet: Ext.Fig.4c
Relative protein synthesis
	Ctrl			Prmt9-KD
Rec1	1.02977	1.07925	0.890985	0.557332	0.62613	0.496498
OCI-Ly3	0.999653	0.845331	1.15502	0.311975	0.252412	0.409649

## Sheet: Ext.Fig.4d
Relative protein synthesis
	Ctrl			PRMT9-KD
Molm13	1.09797	1.04746	0.854569	0.445125	0.409444	0.286152
MA9.6ITD	1.23728	0.986324	0.776391	0.438283	0.308161	0.244822
MV4-11	1.18537	1.01607	0.798565	0.684944	0.578387	0.458527
THP1	1.10296	1.04798	0.849061	0.591108	0.577018	0.46045
NB4	1.14512	1.0074	0.847484	0.659184	0.553017	0.486993
HL60	1.09853	1.02287	0.878599	0.518937	0.48287	0.335323

## Sheet: Ext.Fig.4e
Relative mRNA level
ΔCt of MYC vs. ACTIN mRNA in Individual QPCR experiments
	Experiment 1 duplicates	Experiment 2 duplicates	Experiment 3 duplicates			Average ΔCt	Experiment 1	Experiment 2	Experiment 3		2^ΔCt	Experiment 1	Experiment 2	Experiment 3		Mean		Relative mRNA level	Experiment 1	Experiment 2	Experiment 3
Ctrl	3.22	3.33	3.18			Ctrl	3.3635	3.3525	2.928		Ctrl	0.0971596	0.0979032	0.131397		0.10882		Ctrl	0.892848	0.899682	1.20747
	3.507	3.375	2.676			PRMT9-KD	3.192	2.85	2.7205		PRMT9-KD	0.109424	0.138696	0.151722				PRMT9-KD	1.00555	1.27455	1.39425
PRMT9-KD	3.09	2.93	2.81
	3.294	2.77	2.631
ΔCt of RUNX1 vs. ACTIN mRNA in Individual QPCR experiments
	Experiment 1 duplicates	Experiment 2 duplicates	Experiment 3 duplicates			Average ΔCt	Experiment 1	Experiment 2	Experiment 3		2^ΔCt	Experiment 1	Experiment 2	Experiment 3		Mean		Relative mRNA level	Experiment 1	Experiment 2	Experiment 3
Ctrl	6.68	6.732	5.811			Ctrl	6.776	6.6665	5.7705		Ctrl	0.00912475	0.00984427	0.0183192		0.0124294		Ctrl	0.734126	0.792015	1.47386
	6.872	6.601	5.73			PRMT9-KD	6.4875	6.273	6.193		PRMT9-KD	0.0111447	0.0129312	0.0136685				PRMT9-KD	0.896639	1.04037	1.09969
PRMT9-KD	6.401	6.322	6.208
	6.574	6.224	6.178
ΔCt of CEBPA vs. ACTIN mRNA in Individual QPCR experiments
	Experiment 1 duplicates	Experiment 2 duplicates	Experiment 3 duplicates			Average ΔCt	Experiment 1	Experiment 2	Experiment 3		2^ΔCt	Experiment 1	Experiment 2	Experiment 3		Mean		Relative mRNA level	Experiment 1	Experiment 2	Experiment 3
Ctrl	3.804	4.217	4.508			Ctrl	3.849	4.0725	4.477		Ctrl	0.0693962	0.0594368	0.0449044		0.0579124		Ctrl	1.19829	1.02632	0.775384
	3.894	3.928	4.446			PRMT9-KD	3.9705	3.8485	4.326		PRMT9-KD	0.0637911	0.0694202	0.0498591				PRMT9-KD	1.10151	1.19871	0.860939
PRMT9-KD	4.021	3.784	4.209
	3.92	3.913	4.443
ΔCt of SAMHD1 vs. ACTIN mRNA in Individual QPCR experiments
	Experiment 1 duplicates	Experiment 2 duplicates	Experiment 3 duplicates			Average ΔCt	Experiment 1	Experiment 2	Experiment 3		2^ΔCt	Experiment 1	Experiment 2	Experiment 3		Mean		Relative mRNA level	Experiment 1	Experiment 2	Experiment 3
Ctrl	7.211	7.301	6.788			Ctrl	7.1235	7.17	6.6955		Ctrl	0.00717155	0.00694408	0.00964836		0.00792133		Ctrl	0.905346	0.876631	1.21802
	7.036	7.039	6.603			PRMT9-KD	7.2565	7.0445	6.9385		PRMT9-KD	0.00653997	0.0075752	0.00815274				PRMT9-KD	0.825615	0.956304	1.02921
PRMT9-KD	7.288	7.233	6.892
	7.225	6.856	6.985

## Sheet: Ext.Fig4f
Relative SAMHD1 mRNA abundance in polysome profiling fractions
	Relative abundance
Fraction number	Ctrl	PRMT9-KD
1	1.23981e-05	0.00116643
2	2.24909e-06	0.000303642
3	0.00315204	0.00485125
4	0.0230354	0.0196121
5	0.0218605	0.021262
6	0.0181722	0.034082
7	0.0253565	0.0321633
8	9.34562e-05	0.00371724
9	0.0240946	0.0171705
10	0.0330392	0.0502839
11	0.0426373	0.0612719
12	0.0470435	0.0710225
13	0.0501059	0.0754629
14	0.0586216	0.0799678
15	0.0544408	0.104206
16	0.0836597	0.115736
17	0.140865	0.0833967
18	0.11172	0.0573861
19	0.0963208	0.0445391
20	0.068015	0.0454312
21	0.0468672	0.0401071
22	0.050885	0.03686
