# Supplementary material for: Targeting PRMT9-mediated arginine methylation suppresses cancer stem cell maintenance and elicits cGAS-mediated anticancer immunity
Source: Nat Cancer. 2024 Feb 27;5(4):601–24. doi: 10.1038/s43018-024-00736-x (PMC11056319; doi:10.1038/s43018-024-00736-x)
Supplement: Supplementary file 29 — Statistical source data. [file 43018_2024_736_MOESM29_ESM.xlsx]

## Sheet: Ext.Fig.6a
Compound screen cell viability data
Compound ID	5μM	p value	1μM	p value
ZINC000306144762	104.258	0.82383	99.2974	0.957485
ZINC000306132789	99.6316	0.974147	124.227	0.021454
ZINC000306127637	116.905	0.114882	125.803	0.0155279
ZINC000306132057	124.612	0.0141228	130.987	0.0038777
ZINC000306129048	118.923	0.0299952	141.166	0.0015154
ZINC000095869672	120.857	0.00481219	128.812	0.00123162
ZINC000002966969	69.5996	0.0928	70.4974	0.0002
ZINC000004061484	67.465	0.0002	79.6577	0.0002
ZINC000008438828	63.8809	<0.0001	83.3035	0.0081
ZINC000009695154	113.368	0.0063	108.312	0.0116
ZINC000100752701	61.4876	<0.0001	67.3739	0.0018
ZINC000019660915	72.945	<0.0001	77.3678	<0.0001
ZINC000012088705	72.4	<0.0001	78.0519	0.0001
ZINC000012118837	78.958	<0.0001	76.6703	<0.0001
ZINC000009057162	34.7949	<0.0001	71.3235	<0.0001
ZINC000019572706	74.5128	<0.0001	70.2581	<0.0001
ZINC000012442599	91.6544	0.0103	98.8576	0.6143
ZINC000006924258	97.6184	0.1586	97.9694	0.1646
ZINC000044838853	115.335	0.0001	110.703	0.0166
ZINC000013811678	95.3157	0.2295	98.1287	0.3924
ZINC000008972970	94.3446	0.1102	90.7427	0.0039
ZINC000006028395	87.6848	0.0002	104.678	0.2682
ZINC000002245853	108.113	0.0191	106.131	0.1737
ZINC000005423570	103.253	0.4662	99.2943	0.8065
ZINC000013802184	94.307	0.1122	101.285	0.662
ZINC000002204117	110.109	0.0188	99.3786	0.8587
ZINC000005352119	70.6866	<0.0001	86.2682	0.0015
ZINC000012342287	73.1295	<0.0001	86.9964	0.0014
ZINC000000719167	75.4009	<0.0001	108.569	0.0004
ZINC000012427915	66.4647	<0.0001	87.2916	<0.0001
ZINC000004624319	90.5682	0.0351	100.463	0.8898
ZINC000004626127	86.5425	<0.0001	114.987	<0.0001
ZINC000245235212	84.408	<0.0001	98.5784	0.3656
ZINC000001253048	91.2327	0.0007	98.0349	0.3583
ZINC000000709864	100.597	0.743	111.945	0.0005
ZINC000020758983	1.88074	<0.0001	8.15933	<0.0001
ZINC000002372642	75.7239	0.0018	90.5354	0.0062
ZINC000012523803	69.6705	<0.0001	95.2856	0.3588
ZINC000000625497	61.038	<0.0001	81.9006	0.0079
ZINC000000720091	64.2228	<0.0001	78.8795	<0.0001
ZINC000009312973	76.1119	<0.0001	80.9406	0.0023
ZINC000000720557	111.127	0.0023	112.01	0.0021
ZINC000005055115	73.9947	<0.0001	101.384	0.6459
ZINC000000625482	96.1222	0.0791	99.6434	0.8877
ZINC000012407687	85.0427	<0.0001	92.6907	0.0015
ZINC000006039982	49.8217	<0.0001	84.4574	<0.0001
ZINC000002256174	79.4424	0.0001	83.7262	<0.0001
ZINC000000720375	108.206	0.0004	107.904	0.006
ZINC000009281904	14.4998	<0.0001	87.5529	0.0016
ZINC000009210753	92.0552	0.0562	107.158	0.0017
ZINC000067473533	89.4651	0.0015	99.3878	0.6856
ZINC000071721557	85.152	0.0033	92.9082	0.0006
ZINC000067847308	91.5835	0.1001	76.0654	0.0127
ZINC000010104477	70.8767	<0.0001	89.3408	0.0239
ZINC000067739600	85.0136	0.0028	88.6036	0.0326
ZINC000067921214	86.3129	<0.0001	87.6207	0.0005
ZINC000067562959	108.076	0.0122	94.5295	0.0522
ZINC000006848771	92.767	0.0006	97.7072	0.5532
ZINC000021984175	94.4081	0.0476	98.2156	0.3438
ZINC000012779022	101.325	0.5273	98.8003	0.7622
ZINC000009915587	90.8802	0.0002	102.69	0.0883
ZINC000004251115	93.9251	0.0015	95.4786	0.0203
ZINC000012781248	87.2309	<0.0001	102.91	0.2579
ZINC000012526041	97.9896	0.7507	112.163	0.1912
ZINC000089853213	87.7365	0.0035	95.9531	0.2629
ZINC000005251821	63.8463	<0.0001	83.929	0.001
ZINC000005251826	65.1598	0.0016	93.4308	0.0031
ZINC000010233753	80.918	<0.0001	92.0298	0.0659
ZINC000003235499	97.4078	0.2434	98.5291	0.6495
ZINC000006886696	68.7357	<0.0001	88.4115	0.0046
NSC5856	91.5149	0.018	91.358	0.0031
NSC37553	90.5916	0.0039	96.179	0.2544
NSC37641	105.255	0.2771	115.237	0.001
NSC61642	115.54	0.0025	115.182	0.0008
NSC84100	107.033	0.0559	107.766	0.0064
NSC93354	69.1143	<0.0001	91.9237	0.0104
NSC116709	72.6762	<0.0001	90.212	0.0051
NSC116644	88.296	0.0013	108.164	0.0295
NSC116702	149.845	<0.0001	87.7997	0.0029
NSC82802	101.383	0.6869	126.371	<0.0001
NSC146771	67.5267	<0.0001	91.139	0.0105
NSC156516	118.069	<0.0001	121.616	0.0003
NSC142446	111.912	0.002	87.0917	0.2106
NSC37627	150.932	<0.0001	144.104	<0.0001
NSC202386	80.3985	0.0001	117.762	0.0001
NSC60659	111.573	0.0194	112.857	0.0006
NSC227186	110.322	0.0538	108.756	0.2603
NSC270738	34.7622	<0.0001	84.589	0.0037
NSC283845	60.4257	<0.0001	105.08	0.4188
NSC319990	96.8586	0.1941	105.978	0.394
NSC321496	79.0616	0.0007	92.372	0.0394
NSC332670	84.7596	0.0036	79.2496	0.0012
NSC661221	7.31327	<0.0001	7.53153	<0.0001
NSC328101	103.538	0.6752	104.001	0.5938
NSC340852	53.2066	<0.0001	88.3273	0.0387
NSC636718	65.5946	<0.0001	105.373	0.3675
NSC407628	100.05	0.9933	94.6715	0.2462
NSC661122	79.2511	0.0016	100.187	0.9609
NSC671136	12.7831	<0.0001	71.4635	0.0002
NSC21603	96.4752	0.3727	106.275	0.1152
NSC13487	94.7651	0.1999	93.2961	0.1233
NSC25457	109.649	0.0397	111.906	0.0239
NSC40306	106.707	0.0985	117.159	0.0031
NSC58052	80.4608	0.0018	95.9676	0.3551
NSC13294	97.8902	0.6884	98.3006	0.651
NSC32673	45.8254	<0.0001	90.2934	0.028
NSC59620	93.6022	0.1424	102.79	0.4931
NSC338042	93.0909	0.2274	90.6103	0.154
NSC327702	82.6175	0.0083	86.3582	0.0193
NSC293778	76.0972	0.0023	95.7192	0.4558
NSC27592	110.844	0.0225	128.659	0.0004
NSC63680	75.1719	0.0006	102.689	0.5551
NSC76478	117.264	0.0047	119.395	0.0018
NSC80731	83.9028	0.008	78.099	0.0013
NSC86467	104.587	0.3109	100.684	0.8561
NSC132232	74.5163	0.0080218	91.2874	0.160007
NSC127133	101.908	0.662919	99.0137	0.848846
NSC97920	8.91441	3.10616e-07	59.0602	6.13059e-05
NSC89258	106.832	0.211416	112.99	0.0224504
NSC214029	97.3766	0.575709	111.976	0.0462501
NSC204232	116.867	0.0132265	109.511	0.103966
NSC201863	106.781	0.324077	109.172	0.0881899
NSC149017	107.233	0.147638	104.545	0.397908
NSC214009	103.401	0.573967	107.555	0.131388
NSC292140	104.712	0.405736	104.552	0.666564
NSC270737	15.0892	4.10631e-07	90.7976	0.158054
NSC269148	1.55137	2.935e-07	2.10274	2.94416e-07
NSC246999	98.7123	0.780424	103.332	0.519076
NSC305798	18.8528	3.09255e-07	91.0374	0.103034
NSC305780	6.55844	4.84133e-07	12.6614	6.65505e-07
NSC8090	104.692	0.300153	105.106	0.503638
NSC94600	1.5411	2.93345e-07	2.48293	3.21868e-07
NSC645330	10.024	3.11453e-07	52.5497	2.91244e-05
NSC636717	86.0235	0.0187783	103.63	0.501969
NSC601359	72.7285	0.000778435	104.521	0.387067
NSC17055	101.81	0.799378	103.036	0.669026
NSC11668	90.4629	0.154938	119.002	0.0313409
NSC10416	81.7225	0.0111834	99.1198	0.866446
NSC6844	100.98	0.850476	105.576	0.297896
NSC5157	106.417	0.390064	94.602	0.52351
NSC36162	91.7442	0.267001	103.064	0.767348
NSC33472	102.607	0.574967	120.289	0.0076743
NSC29858	103.103	0.702234	121.314	0.00405423
NSC50654	133.848	0.000411101	127.336	0.000609822
NSC40275	114.573	0.0173295	116.461	0.013765
NSC40273	102.356	0.65627	100.557	0.939048
NSC80734	67.1829	0.000270098	112.79	0.025242
NSC55691	114.495	0.0261528	124.723	0.0010774
NSC91529	105.732	0.272443	110.2	0.162468
NSC91395	106.941	0.194532	111.621	0.182278
NSC39352	100.785	0.859206	96.7188	0.516336
NSC641396	1.44282	2.90777e-07	2.72408	3.19749e-07
NSC331968	43.2121	8.34981e-06	62.8934	0.000113273
NSC338963	109.921	0.0750397	113.888	0.0660729
NSC24032	125.392	0.0104807	119.827	0.0807436
NSC19061	140.575	0.00576976	158.405	0.000418973
NSC111210	139.427	0.00214737	159.686	0.000144342
NSC91402	144.739	0.0028928	156.195	0.000841699
NSC91397	145.75	0.000521681	148.736	0.00352582
NSC47722	124.158	0.0200535	111.366	0.254114
NSC91396	143.15	0.000814608	147.271	0.00285652
NSC78697	156.863	0.000366649	168.64	5.2897e-05
NSC61888	133.875	0.0133023	143.582	0.00226908
NSC48480	106.966	0.340012	106.842	0.379814
NSC158959	127.448	0.00637876	114.977	0.133243
NSC154585	109.344	0.235093	115.363	0.160992
NSC137112	147.772	0.00123672	145.853	0.000724773
NSC32984	124.651	0.0344798	137.452	0.00503462
NSC643174	81.0385	0.0387558	115.903	0.229546
NSC634396	117.531	0.0560012	168.747	0.0187115
NSC111847	85.7424	0.0889593	87.5503	0.147882
NSC203837	86.4644	0.0207684	111.972	0.0135356
NSC276736	70.5432	4.00486e-06	97.9247	0.524962
NSC321502	102.611	0.538459	104.566	0.0282064
NSC111848	74.1256	4.19256e-05	93.1496	0.226413
NSC637645	124.662	8.15678e-05	120.6	3.71244e-05
NSC96021	87.8506	0.00122507	102.265	0.277902
NSC91398	60.9123	1.81169e-06	59.8292	4.72062e-06
NSC372769	93.0804	0.0683971	82.8314	0.124015
NSC39984	79.5221	0.000374068	76.8116	0.000137003
NSC292923	68.3419	1.00992e-05	68.9035	1.67671e-05
NSC319435	100.837	0.860848	96.7967	0.391293
NSC67436	81.267	0.0447235	95.2351	0.322363
NSC87838	92.6277	0.154299	92.3183	0.0257936
NSC19990	83.7942	0.00544566	68.6427	0.00997032
NSC268487	72.0925	0.000362423	83.0807	0.00172065
NSC321491	85.7339	0.00316871	105.544	0.222454
NSC81120	103.556	0.184081	101.407	0.608088
NSC112125	81.8229	0.000601236	85.3901	0.00264044
NSC117268	97.3668	0.342611	90.261	0.00900869
NSC298892	69.104	0.000665257	84.181	0.0037191
NSC50648	62.0699	2.38678e-05	80.9576	0.00621802
NSC80137	75.5938	0.0191885	82.2326	0.000931593
NSC111846	84.6337	0.00419	77.0207	0.0017023
NSC15784	81.6538	0.00426426	85.6996	0.00197923
NSC109174	79.9404	0.000828825	75.7457	0.000863211
NSC328104	90.9401	0.0920625	87.9087	0.00242634
NSC372275	83.6681	0.00110673	95.6133	0.213528
NSC214026	90.9802	0.0108501	92.2409	0.0338384
NSC214005	72.6885	8.1536e-05	81.3444	0.000521076
NSC204321	90.1063	0.018084	93.4157	0.125109
NSC128751	79.9948	0.0010462	80.4275	0.00044611
NSC375982	104.418	0.181816	98.5531	0.640676
NSC372499	108.616	0.201383	114.995	0.0337849
NSC217697	74.3693	0.00603158	69.2864	0.00308548
NSC252359	75.826	0.00493215	63.9981	0.00429415
NSC252777	63.7112	0.00231121	77.5548	0.0134819
NSC310347	74.3693	0.00603158	69.2864	0.00308548
NSC319436	77.2531	0.00789489	84.0037	0.0357426
NSC339161	87.5317	0.0712331	92.7848	0.338076
NSC371765	86.0768	0.0476641	90.5673	0.130082
NSC401077	75.2966	0.00361719	94.6303	0.522042

## Sheet: Ext.Fig.6e
Relative catalytic activity (% Control)
LD2 concentration (μM)	NSC641396			NSC661221			NSC645330
1e-05	100	100	100	100	100	100	100	100	100
0.2	85.9101	83.3023	96.8608	102.007	108.657	104.475	99.6216	102.292	102.143
1	67.5009	53.566	51.8744	85.5864	78.3685	91.9048	88.5465	86.9771	87.7142
5	10.1664	9.58558	3.25755	23.9621	31.7628	23.9956	60.9348	44.673	56.2412
25	12.6143	11.5833	3.97163	5.50423	9.90639	7.40642	7.7724	9.31574	15.066

## Sheet: Ext.Fig.6h
Nomalized survial (% Control)
LD2 concentration (μM)	Rec1						UPN1						BL-41						Raji						Ly3
1e-06	100	100	100	100	100	100	100	100	100	100	100	100	100	100	100	100	100	100	100	100	100	100	100	100	100	100	100	100	100	100
1	94.3302	94.6559	96.9467	93.5593	99.54	97.0121	94.3431	88.5673	89.2801	97.432	97.567	95.5225	70.8534	71.4634	79.1754	70.3865	78.1997	82.7792	80.6607	73.2527	71.7264	70.3154	70.5847	75.1619	78.6124	74.241	71.7324	70.1235	68.5324	73.1632
2	75.6355	79.4416	75.3052	70.8883	76.7792	76.2234	84.7334	88.7373	89.5601	77.312	77.585	85.5255	55.7823	60	59.8722	57.8637	56.389	56.4268	56.435	58.2661	67.1661	64.5022	62.9475	62.0954	56.1356	59.3864	68.9643	62.2325	60.1253	62.1235
4	49.7598	50.1215	48.5365	46.8826	48.3648	49.8449	60.6828	54.7184	62.4772	76.5429	71.6161	71.3614	33.3333	35	34.0302	34.5679	37.5582	38.3623	52.4432	46.4382	45.7981	44.2177	44.0334	48.97	48.4452	46.2553	45.1778	42.1115	44.0997	46.2333
8	26.38	25.7704	25.0251	25.9619	26.0962	24.9677	21.3464	21.6221	22.5623	25.1924	20.9211	25.3468	13.0489	12.8659	15.6214	15.0832	15.1578	15.6824	14.5217	17.3387	18.3062	18.8621	19.5704	22.0718	17.5223	15.3664	18.1126	18.7553	19.5893	23.0113
16	6.95533	6.62135	7.02913	7.06555	7.74381	7.63767	11.9102	12.1661	9.47368	14.0561	8.92351	14.8836	6.49351	7.86585	8.18815	7.56844	9.10502	9.87593	11.287	8.66935	9.18567	10.1422	11.8735	12.4191	9.2457	8.4226	9.942	10.4684	12.5326	12.1257
32	5.1	4	3.6	5.9	3.8	2.9	7.2	4.9	8.3	5.2	4.2	3.9	2.9	2.5	4.3	2.2	5.1	4.3	3.9	7.7	8.1	5.3	2.6	3.9	3.9	8.9	5.3	4.9	6.8	7.3

## Sheet: Ext.Fig.6j
Normalized methylation level
LD2 (μM)	PABPC1-R493me	methy-SmB/B'
1e-06	99.9959	100.046
0.5	94.8369	103.632
1	36.1151	93.4544
2.5	18.9364	88.7376
5	11.4396	89.5618
10	5.96946	85.1248
20	3.86659	80.3424
40	3.08726	66.9588

## Sheet: Ext.Fig.6m
Relative cell viability
	DMSO				LD2
Ctrl	86.5253	106.98	91.1278	115.367	42.6284	49.6947	47.2938	56.3625
PRMT9-KD	35.4677	43.7292	40.9404	48.9293	34.5433	22.5667	27.4264	39.3959

## Sheet: Ext.Fig.6o
Cell frequency (%)
		Leukemia	T cells
AML01	VEH	71.7	9.7
	LD2	27.7	32.8
AML02	VEH	77.3	14.6
	LD2	48.6	43.9
AML03	VEH	49.1	17.9
	LD2	22.8	38.7

## Sheet: Ext.Fig.6p
Relative Cell Viability
VEH			LD2
105.052	90.9585	104.423	92.594	86.0656	96.7705

## Sheet: Ext.Fig.6q
Frequency (%)
	CTL High	CTL Low
PRMT9 High	19.4	36.1
PRMT9 Low	31.2	33.8
