# Supplementary material for: Targeting PRMT9-mediated arginine methylation suppresses cancer stem cell maintenance and elicits cGAS-mediated anticancer immunity
Source: Nat Cancer. 2024 Feb 27;5(4):601–24. doi: 10.1038/s43018-024-00736-x (PMC11056319; doi:10.1038/s43018-024-00736-x)
Supplement: Supplementary file 30 — Statistical source data. [file 43018_2024_736_MOESM30_ESM.xlsx]

## Sheet: Ext.Fig.7a
Overall survival
Days elapsed	MA9/Ctrl	MA9/Prmt9-KD
45	1
47	1
50	1
51	1
52	1
70		1
75		1
76		1
86		1
95		1

## Sheet: Ext.Fig.7b
Total flux (ph/s*109)
	Ctrl					Prmt9-KD
Day 30	0.56	0.149	0.185	1.03	0.195	0.543	0.45	0.595	0.116	0.626
Day 50	Dead	0.945	1.87	Dead	1.29	0.247	0.433	0.755	0.198	0.555

## Sheet: Ext.Fig.7c
Overall survival
Days elapsed	Ctrl	Prmt9-KD	Prmt9-KD+αCD4/CD8	Prmt9-KD+αNK1.1
45	1
48	1
49	1
51	1
51	1
51	1
58	1
79		1
95		1
99		1
120		0
120		0
120		0
120		0
80				1
81				1
90				1
97				1
120				0
55			1
59			1
62			1
65			1
70			1

## Sheet: Ext.Fig.7e
Cell frequency (%)
	Ctrl					Prmt9-KD
MA9	26.1	22.2	24.4	29.3	26.6	19.1	15.6	21.9	17.75	17.5
CD3+	1.83	3.82	3.23	3.46	3.43	3.77	4.78	5.43	4.45	4.61
B220+	5.7	7.9	10.5	3.6	8.3	8.8	3.9	9.7	7.6	4.9
Gr1+/Mac1+	54	52.1	41.5	40.1	46.5	62	52	54.7	39	50.9

## Sheet: Ext.Fig.7g
MA9 cell frequency (%) in BM
Ctrl	Prmt9-KD
24.9	16.8

## Sheet: Ext.Fig.7k
T cell frequency (%) in spleen
Ctrl	Prmt9-KD
32	39.8

## Sheet: Ext.Fig.7m
Cd44+ % in T cells
Ctrl	Prmt9-KD
33.7	48.1

## Sheet: Ext.Fig.7n
Foxp3+ % in CD4+ T
Ctrl	Prmt9-KD
4.7	3.1

## Sheet: Ext.Fig.7r
Isg15 Log2 expression
T cells		Mono./MPs		DCs		Gran.		B cells
Ctrl	Prmt9-KD	Ctrl	Prmt9-KD	Ctrl	Prmt9-KD	Ctrl	Prmt9-KD	Ctrl	Prmt9-KD
0	0	2	4.32193	0	3.58496	0	2.32193	0	2.32193
0	3.16993	0	4.16993	1	5.49185	0	1	0	2.32193
1	2.58496	3.32193	2.32193	0	5.55459	1	2	0	3.16993
0	0	0	5.16993	0	2	0	2.32193	0	2.80735
0	2	2.32193	1	1	0	0	1.58496	0	2.80735
0	0	0	0	0	3.16993	0	1	0	0
1.58496	2.32193	0	4.45943	0	3.58496	1	0	1	1.58496
0	3.32193	0	4.08746	0	3.45943	0	1	0	1.58496
1	2	1	0	0	2.32193	0	2	0	3
0	3.16993	1	2.80735	2.32193	6.37504	0	0	0	2.80735
0	2.32193	3	2.80735	0	0	0	3.16993	0	0
1	2.32193	0	3.58496	0	5.88264	1	2.32193	0	2.58496
1	3.16993	3	1.58496	0	1.58496	0	2.58496	0	0
0	2.32193	0	4.08746	0	4.52356	0	0	0	1
0	1	0	2.32193	1	6.49185	0	1	0	2.58496
0	0	1	4.64386	0	3.80735	0	1	0	1
0	0	2.32193	5.12928	0	1.58496	0	0	0	0
0	2.32193	0	4.85798	0	4.85798	1	2	0	2.32193
0	0	0	3.16993	0	5.67243	0	2.80735	0	3.70044
0	1	3.32193	3.90689	0	3.70044	0	1	1	0
0	1.58496	1	2.80735	0	5.61471	0	1	0	1
1	3.32193	1	4.32193	0	0	4.32193	1.58496	0	0
0	3	4.39232	2	1	5	0	0	0	3.16993
0	1	0	1.58496	3.45943	3.70044	0	2	0	2.58496
0	4	0	3	0	2	1.58496	2	0	1
0	2.32193	2.58496	3.90689	1.58496	5.04439	0	1	0	1.58496
0	3.16993	0	0	1	0	0	0	0	3.80735
1	2.80735	1	0	4.24793	4.64386	4.16993	1	0	2
1	3	1.58496	1.58496	0	1.58496	0	1.58496	0	1
1	0	0	5.20945	0	1.58496	3.80735	3.80735	0	1
0	0	0	2.32193	0	4.70044	0	2.58496	0	1
0	4	1	1.58496	0	1	0	3.16993	2	0
0	3.16993	1.58496	1	0	5.12928	0	1	0	1
0	0	0	3.70044	0	4.24793	0	2.32193	0	1
1	1.58496	0	0	1	6	0	1.58496	0	2
0	1	2	2.32193	0	2	0	1	0	4.45943
0	1.58496	0	3.90689	0	6.10852	1	2.58496	1	0
1	2.80735	1	3.58496	0	2	0	4.85798	0	1.58496
0	4	0	2.58496	0	4.08746	0	2.80735	0	2.58496
0	2	1	4	0	4.16993	0	0	0	2
0	3.80735	1.58496	0	0	5.64386	0	1.58496	0	0
1	2.32193	1.58496	0	0	0	0	2.58496	0	0
0	2.32193	0	2.58496	1	3	2	0	0	0
0	3.58496	3.80735	2	1	3.58496	0	1	0	1
0	3	1.58496	2	1.58496	3.32193	1	1	0	0
0	2.80735	1	4.75489	1	4.32193	0	0	0	2.58496
0	2	1	2.32193	0	4	1	1	0	1
0	2	1.58496	3.80735	3.90689	3.45943	0	2	0	1
0	1	0	2	0	2.80735	2.32193	2.80735	0	2.58496
0	1.58496	1.58496	1.58496	0	3.58496	0	1	0	1
0	3.70044	1.58496	2.58496	1	3.32193	0	4.52356	0	0
0	1.58496	1	1	0	4.24793	0	1.58496	0	2.80735
0	0	0	2.80735	0	0	0	4.16993	1	1
0	1	1	3.16993	0	7.58496	0	3.45943	0	0
0	0	0	3.58496	0	2.58496	0	1.58496	0	0
0	0	1	2.32193	0	0	2	3.70044	0	0
0	0	0	2.32193	0	0	1	1	1	2.80735
0	4.80735	0	0	4.24793		0	2	0	0
0	0	1	2.80735	0		0	1.58496	0	1
0	1.58496	1	3.45943	0		0	0	0	1.58496
0	3.16993	0	1.58496	0		0	2.32193	1	1.58496
0	0	1	2.80735	1		0	1.58496	0	0
0	0	0	2.32193	1		0	1	0	3.32193
0	1.58496	1	3.45943	0		0	1	0	1
0	1	1	3.45943	2.32193		0	2.58496	0	1
1.58496	1	0	1	0		0	2.58496	1	0
1	1.58496	0	2	0		3.58496	0	0	1.58496
0	2.80735	0	2	0		0	1	0	0
0	2.58496	0	4.9542	1.58496		0	0	0	0
0	3.16993	0	2.80735	1.58496		0	3	0	2.58496
0	0	1	3.70044	0		0	3	1	0
0	1	1.58496	2.32193	3.90689		0	2	0	2.32193
0	2	0	0	0		0	1	0	3.16993
0	1.58496	0	5.61471	1		0	2.32193	0	2
0	0	0	3.32193	4.75489		0	2.80735	0	1.58496
0	0	0	2.58496	1		0	1.58496	0	1.58496
0	2	0	6.10852	1		1	2.80735	0	1
0	2.80735	0	2	0		0	1.58496	0	1
0	0	2.32193	1	0		1	2.58496	0	1
1	0	0	2	0		0	1.58496	0	0
0	0	0	5.32193	3.70044		0	1.58496	0	2.80735
1	3.90689	3.16993	2	0		1	3	0	1
0	1.58496	1	5.39232	3.16993		0	2	0	4.24793
0	1.58496	0	5.04439	3		0	4	0	1
0	3.32193	1.58496	1.58496	0		1	2.80735	0	0
1	3.45943	2.80735	2.32193	2.32193		4	0	1	1
0	0	0	0	0		0	1.58496	0	3
0	2.80735	0	3	0		0	2	0	0
0	0	0	3.45943	0		0	3	0	0
1	3.32193	0	1	3		1	1.58496	0	1
0	3.80735	0	1	3.16993		0	1	0	1
1	2	0	3.90689	0		0	2	0	2.80735
0	0	1	1.58496	2.80735		0	2	0	4
0	2.80735	2.80735	5.24793	0		0	1.58496	0	0
0	1.58496	1.58496	2.58496	0		3.32193	1.58496	0	2.32193
0	4.16993	0	1	0		1.58496	0	0	0
0	3.58496	1	4.08746	0		1	2	0	2.32193
0	0	2.32193	3	1.58496		0	1	0	1.58496
0	2.32193	0	2	0		1	3.70044	0	1.58496
0	4.45943	0	0	0		0	2	0	0
0	1.58496	1	1	1.58496		0	2	0	0
1	1	0	3.70044	1		0	1	1	2.58496
0	3.45943	1.58496	1.58496	1		0	0	0	0
0	3	0	3.16993	0		0	2.32193	0	1
1	1.58496	2	2.58496	0		0	0	0	2.80735
0	3.58496	0	4.24793	1		0	2	0	0
1	2	1	0	0		0	0	1	1.58496
0	1.58496	1	3.16993	0		0	2.80735	0	3.45943
0	2.58496	1	1			0	3	0	3.32193
0	2	1.58496	4			0	1	0	1
0	0	1	4			0	0	0	4.08746
0	0	0	5.16993			0	0	0	1
1	2.32193	2	1			0	3.16993	0	3.16993
1.58496	1.58496	1.58496	1			0	2.32193	0	1.58496
0	3.58496	1	2.80735			1.58496	2.80735	0	0
1	2.58496	0	3.58496			1.58496	2	0	0
0	1.58496	0	2.58496			0	3	1	0
0	1.58496	0	2.32193			0	0	0	3
1	4.08746	0	3.58496			0	1	1.58496	1
1	0	1	0			0	3.32193	3.32193	0
1	3.45943	0	4.9542			0	3.16993	0	1.58496
0	0	1.58496	2.58496			0	2.32193	0	1.58496
1	1.58496	1	0			0	2	0	0
0	3.32193	0	2.58496			1.58496	1	0	1
1	0	0	0			0	2	0	1
1.58496	1	0	3.70044			0	0	0	0
1.58496	3.32193	2.32193	1.58496			0	2.80735	0	2.80735
0	2.32193	1.58496	3			0	2.32193	0	3.32193
0	3.70044	0	2.32193			0	1.58496	0	2.32193
0	1.58496	1.58496	1			0	0	0	2.32193
0	0	0	4.75489			0	1.58496	0	0
1	0	1	1			0	0	0	0
1	1	3.58496	0			0	2	0	0
0	2.32193	0	2.80735			1	2.58496	0	1
1	1	0	3.32193			0	2	1
0	1	0	3			1	4.80735	0
0	1	1.58496	4.39232			0	1	1.58496
0	1.58496	1	3.32193			2.80735	2.80735	0
0	0	0	2.32193			0	3.32193	0
0	0	0	2.58496			0	2.58496	0
1	0	0	2			1	1	0
0	2	0	2			1	3	1
0	0	0	2.58496			0	0	0
0	1	1	3.45943			0	3.16993	0
0	1	0	2.32193			0	1.58496	0
0	3.90689	1.58496	1			0	4.45943	0
0	1	1.58496	1.58496			0	3.90689	0
1	3	1.58496	3.90689			0	0	0
0	1	2	2			0	1.58496	0
0	3.16993	0	3			0	3.32193	0
0	1	0	0			0	3	0
1	1	0	5.97728			0	1	0
1	2	0	4.39232			1	3.80735	0
0	3	1	2			0	1	0
1	2.80735	0	3.70044			1	0	0
0	1.58496	0	0			0	2.32193	0
0	1	0	3			0	0	0
0	3.58496	0	1.58496			1	0	1
0	2.32193	1	2			1	3.16993	1
0	0	0	2.80735			0	2	1
0	0	0	0			0	2.80735	0
1	3.58496	0	4.64386			0	2.80735	0
0	3	0	2.58496			0	3.16993	0
1	3.32193	0	2			1	2.80735	0
1.58496	3	0	2.32193			0	1.58496	0
0	0	0	3.70044			1.58496	0	0
1	1.58496	0	1.58496			0	3.70044	0
0	2.32193	1	1.58496			0	2.32193	0
0	1	1	2			0	3.16993	0
0	2.32193	1.58496	4			0	3	1
0	1	1.58496	6.40939			0	3.58496	0
1	0	1	3.32193			0	0	0
1	1.58496	2.58496	2			0	2.80735	0
0	2	0	2.58496			1	2	1
0	2	0	1			0	2.32193	0
0	3.58496	0	0			0	1	0
0	2.58496	1	2			0	1.58496	0
0	1.58496	0	2.32193			0	3.16993	1
1	6.72792	1	4.39232			0	0	0
1	1.58496	0	1			0	0	0
0	0	2.32193	4.85798			0	0	0
0	0	0	0			1	3.58496	0
0	3	1	1.58496			0	3.16993	0
0	2.32193	0	1.58496			0	0	0
0	1.58496	0	4			0	0	0
2	0	0	4.52356			0	1	3.90689
0	1	0	2			0	2.32193	0
0	0	0	1.58496			0	2.58496	1.58496
0	1	0	1			0	1.58496	0
0	1	1	3.32193			0	1.58496	0
0	0	0	4.90689			0	1	0
0	1	0	2			1	1	0
1	0	0	3.16993			0	1.58496	0
2.58496	1	0	3.80735			0	1	0
1	3.70044	0	2			0	1	0
0	2.32193	1	2			0	4.24793	0
0	0	0	3.16993			0	2.32193	0
0	0	2	4.32193			0	3.45943	0
2.32193	1.58496	1	5.55459			0	0	0
1	2	5.9542	3.70044			0	2	0
0	2.80735	0	2.80735			0	1.58496	0
0	1	0	1			0	3.70044	1
0	1	1	2			0	1.58496	0
0	3	2	4			0	3.58496	1
0	2.80735	1.58496	2.32193			0	2.80735	0
0	2.32193	1.58496	1			1.58496	2	0
0	4.08746	0	3			0	1.58496	0
0	0	1	1			1	0	0
0	3.16993	0	1			0	1	0
0	3.70044	0	1.58496			0	1.58496	0
0	1	1	1			0	1.58496	0
0	2.58496	1.58496	4			0	0	0
0	2	0	3.58496			0	4.32193	0
0	3.16993	1	5.78136			0	3.16993	1
0	3.45943	0	2.58496			0	1	0
1	1	1	1.58496			1	3	0
0	2	0	4			0	4.16993	0
1.58496	3.70044	0	4.24793			0	1.58496	0
0	3.32193	2	1			1	3.32193	0
0	2	0	3.90689			0	1	0
0	2.80735	1	3.16993			0	0	0
1	4.08746	1	1.58496			0	1	1
1	0	2.58496	4			0	3	1
0	1.58496	2.58496	3.32193			0	1	0
0	2	2.58496	3.45943			0	2	0
0	1	2.58496	4.85798			2	0	0
0	1.58496	2.32193	3			1.58496	3.70044	0
0	3	0	3			0	3	1
0	1	0	3.58496			1	2.32193	0
0	0	1.58496	5.35755			0	1	0
0	1	1.58496	3.70044			0	1	0
0		0	4.64386			0	2.58496	0
0		0	2			0	2.58496	0
0		0	0			0	1	0
2		1.58496	2.32193			0	1.58496	0
0		1	1			0	1.58496	0
0		0	2			0	3.32193	0
0		0	2.32193			1	3	0
0		0	3.70044			0	4.45943	1
0		0	4.32193			0	1	0
0		0	2.58496			0	2.58496	1
0		0	3			0	2.58496	0
1		0	0			0	1.58496	1.58496
1		1	2.80735			1	2.58496	0
0		2	0			3.45943	4	0
0		0	0			0	2.32193	0
0		0	3.80735			0	0	0
0		0	2.80735			0	2.32193	0
0		0	2.80735			0	1	0
		1	1.58496			0	0	0
		2.80735	2.80735			0	1	0
		0	3.90689			0	2.58496	0
		0	3.45943			1	1	0
		0	2			1	3	0
		0	2			0	2.58496	0
		0	2.80735			0	2.58496	0
		0	3.16993			1	0	0
		1	2.58496			0	2.32193	0
		1	2.32193			1	2	0
		1.58496	4.08746			0	1	0
		0	3.16993			1	4.32193	0
		0	1.58496			2	2	0
		1	5.16993			0	1	0
		0	2.32193			0	3	0
		0	2			0	3.32193	1
		0	0			0	3.32193	0
		0	1			0	2	0
		0	3.45943			0	0	0
		4	3.16993			0	0	0
		0	1			0	1.58496	0
		0	4.45943			0	2.58496	0
		0	2.80735			2.58496	3.90689	0
		0	3.80735			1	2	0
		1	0			0	3.45943	0
		0	5.20945			0	4	0
		0	0			0	0	0
		2	3.16993			1.58496	1.58496	0
		2.80735	1			2.32193	3.45943	0
		0	3.58496			0	2.58496	1
		0	3.58496			1.58496	0	0
		0	3.45943			0	1	0
		1.58496	2.32193			0	0	0
		0	2.58496			0	0	0
		0	1.58496			1	2.80735	0
		0	0			1	3.16993	0
		1.58496	2			0	2.58496	0
		2.80735	5.85798			0	2	0
		0	3.45943			0	2	0
		0	2.32193			0	1	0
		1.58496	2			0	1	0
		0	2.32193			0	3.70044	0
		0	1.58496			0	1	0
		1	3.90689			1	1.58496	0
		0	1.58496			1	1	0
		0	4			0	1	0
		0	5			0	2	0
		1.58496	3			0	3.16993	0
		0	4.80735			0	2.58496	0
		0	4			1	2.58496	1
		0	0			0	1	0
		1	4.32193			0	1	0
		0	2			0	0	0
		1.58496	2.32193			0	0	1
		2	0			0	0	1
		1	4.90689			0	2.80735	0
		0	0			2	1.58496	0
		0	2.58496			0	4.39232	0
		2	2.32193			0	1.58496	1
		2.58496	1.58496			0	2	0
		0	0			0	3.32193	0
		0	4.45943			0	1.58496	0
		1.58496	3			0	2.58496	0
		0	1			0	3	0
		1.58496	3.45943			0	3.16993	0
		0	0			0	3.45943	0
		1	2			0	2.80735	0
		0	2.32193			0	1	0
		0	0			0	0	0
		1.58496	4.70044			1	1	0
		0	2.58496			0	1.58496	0
		0	2			0	1	0
		1	2			1.58496	1.58496	0
		0	2.32193			1	0	0
		2	1.58496			1	4	0
		0	1.58496			0	2	0
		1.58496	5.85798			0	1	0
		0	2.32193			0	2.80735	0
		0	0			1	1.58496	0
		1	1			0	3.80735	0
		0	1			1	2	0
		0	0			0	2	0
		1	1			1	0	0
		1	3.90689			0	2.32193	0
		0	5.24793			0	0	0
		1	0			2.58496	3.32193	0
		0	4.16993			0	0	1
		4	1.58496			0	3	0
		0	1.58496			0	4.70044	0
		1	3.70044			0	1.58496	1
		1	4.24793			0	0	0
		2.80735	3.80735			0	2.58496	0
		0	2.58496			0	1.58496	0
		1.58496	1			1	0	0
		0	0			1	0	0
		0	1			0	1	0
		0	4			0	0	0
		2.80735	3.58496			0	1	0
		0	0			0	2	0
		0	3.70044			2.58496	0	0
		0	1.58496			0	2	0
		3	2.32193			0	2.80735	0
		1	3.70044			0	3.32193	0
		0	3.70044			0	2.80735	0
		0	5.70044			1	1.58496	0
		1	0			0	2.32193	0
		2.58496	2			0	1	0
		0	4.16993			0	1.58496	0
		2.32193	3.16993			0	3.16993	0
		1	3.70044			0	3.90689	0
		1	3.16993			0	1	1
		1.58496	4.70044			1	3	0
		0	1			0	3.80735	0
		1.58496	1			1	0	0
		1	2.32193			0	1	0
		1	4.16993			0	1	0
		2	2.80735			1	2	0
		0	4.70044			1	3.45943	0
		1	1			1	2	0
		0	1			0	1.58496	1
		1	5.49185			1	1	0
		0	2.32193			0	0	0
		2	1			0	1.58496	0
		0	5.04439			0	2.58496	2.58496
		1.58496	2.32193			1	0	1
		0	3.16993			0	3	1
		0	0			0	1.58496	0
		0	4.08746			0	2.58496	0
		2.58496	3.32193			0	3.45943	0
		0	2			1	2.58496	0
		0	1.58496			0	1.58496	0
		2	4.32193			0	3.58496	0
		0	2.80735			0	1.58496	0
		2	4.52356			1	1.58496	0
		0	2.32193			0	0	0
		0	2.80735			0	0	0
		0	0			0	4.08746	0
		3.70044	1			1.58496	2.58496	0
		1	3.70044			0	0	0
		1.58496	1.58496			0	2.80735	0
		0	4.85798			0	3.16993	0
		0	5.24793			2.58496	1.58496	0
		1	1			0	0	0
		1.58496	2			1	3	0
		1	1.58496			1	2.80735	0
		0	3			2	0	0
		0	1.58496			0	1.58496	0
		0	2.32193			0	2.80735	0
		0	1			0	1.58496	0
		1	0			0	3.58496	0
		0	2			0	0	0
		0	1.58496			0	2	0
		0	1			0	2	0
		0	0			0	1.58496	0
		1.58496	4.52356			0	1	1
		0	3.80735			0	0	0
		1	0			0	1	0
		0	3.32193			1.58496	2	0
		3.16993	1.58496			1.58496	1.58496	0
		0	1			0	0	0
		0	2			0	1	0
		0	2.32193			0	1.58496	0
		0	1.58496			1	3	0
		1	1			0	0	0
		1.58496	1.58496			0	2.80735
		0	2			1.58496	2.32193
		0	2			0	1
		0	2			0	0
		0	4			0	2.58496
		0	1			0	1
		1.58496	0			0	0
		0	2			0	1.58496
		1	1			0	2.80735
		0	3.80735			1	4.32193
		0	1			2	1
		1	2.32193			3.58496	3.70044
		0	4.08746			0	0
		0	1			0	2.32193
		0	4.39232			0	3.16993
		0	1.58496			0	3.70044
		0	1.58496			0	2.80735
		1	0			0	2
		1	2			0	2.58496
		0	1.58496			2.58496	2.32193
		0	3.80735			0	1
		1	3.16993			0	0
		1	5.12928			0	1.58496
		2	4.9542			0	0
		0	2.80735			0	0
		0	1.58496			0	2
		0	2			0	1
		2	2.32193			0	1
		1	1			2	2.32193
		0	3.70044			0	2.58496
		0	2.80735			0	2.58496
		0	0			0	0
		0	1			0	1
		1	3.70044			0	1
		4	2			0	0
		1.58496	1			0	2
		1.58496	1.58496			2	1.58496
		1	3.58496			0	3
		1.58496	0			0	3.45943
		0	2			4.24793	1
		0	2.80735			1.58496	1
		0	0			0	4
		1.58496	0			1	1
		0	1			0	3.45943
		1.58496	2.32193			0	3.58496
		4.08746	1			0	3.80735
		0	2.58496			0	0
		1	2.58496			3.80735	1
		3.32193	1			1	2.80735
		0	2.80735			0	1.58496
		1.58496	2			1	0
		0	3			0	4.08746
		1.58496	1			0	0
		1	1			0	1.58496
		0	1			0	2
		0	5.2854			0	2
		3.45943				0	0
		0				0	3.58496
		0				0	3.45943
		0				0	0
		1.58496				0	2.32193
		0				0	3.90689
		2				0	0
		0				0	1.58496
		3				0	1
		3.32193				0	1
		1				1	0
		2				0	3
		0				0	0
		2.80735				4.24793	1.58496
		1.58496				0	2.58496
		1.58496				0	1.58496
		1				2.32193	4.08746
		0				0	2.80735
		1				0	3.45943
		3.45943				3.70044	0
		1				0	0
		1				0	1.58496
		0				0	2.58496
		1				0	2
		0				0	2.32193
		0				0	4.16993
		0				0	1.58496
		0				0	4.39232
		1.58496				0	1
		1				1	3.90689
		0				1.58496	3
		1.58496				1	3
		1.58496				1	2.80735
		2				2.32193	1.58496
		3				0	0
		1.58496				0	1.58496
		0				1.58496	2.58496
		1				0	2
		0				2.58496	3.70044
		2.58496				0	1
		0				1	3
		0				0	2.58496
		0				0	0
		0				0	1
		0				0	2
		0				0	1
		1				0	3
		2.58496				0	3.32193
		3.70044				0	3.80735
		1				0	1
		0				0	1.58496
		0				0	2
		0				0	2.80735
		1.58496				0	2.80735
		1				1.58496	3.58496
		1				0	0
		0				2.32193	2.32193
		0				0	3
		4.45943				3.70044	0
		1				0	1.58496
		2.58496				0	2
		0				0	1
		0				0	3.58496
		1				0	0
		1				0	2.58496
		0				0	2.32193
		1				0	2
		0				0	1.58496
		0				0	1
		1				0	0
		0				0	2.80735
		0				1.58496	3.16993
		0				0	2.32193
		1				2.80735	1
		0				2.58496	2
		1				0	1
		0				0	1.58496
		0				0	1
		0				0	2
		0				0	0
		0				0	4.90689
		1				0	2.58496
		0				0	3
		1				0	2
		1				0	4.16993
		0				0	1
		1				0	1.58496
		0				0	1.58496
		1.58496				0	2.58496
		1.58496				0	2
		0				0	3
		0				0	3.80735
		0				1	3.90689
		2				0	2.32193
		1.58496				0	2
		1				0	3
		1				0	2.32193
		1				1	2.58496
		1				0	2
		1.58496				0	2
		2				0	2.80735
		1				1	4.16993
		1				0	2.32193
		1.58496				0	2.32193
		1				0	1
		0				2	3.45943
		0				0	0
		0				0	2.58496
		0				1	0
		0				1	3
		1				0	0
		0				0	0
		1.58496				0	1
		2.80735				2.32193	3
		0				0	1
		2.80735				1	3.16993
		2.32193				2.58496	2
		1				0	1
		0				1	0
		0				0	1
		0				0	2
		1.58496				0	1
		1.58496				2	1
		4.58496				0	3.80735
		0				1.58496	0
		0				1	2.80735
		1				0	2
		0				0	2.58496
		0				0	0
		0				0	3.16993
		1.58496				1	0
		0				1.58496	1.58496
		2.80735				0	3.32193
		0				2.32193	2.58496
		0				0	2.32193
		2				0	1.58496
		0				0	2.58496
		3.16993				0	1
		0				0	0
		3				0	1.58496
		0				0	1
		0				2.32193	2.58496
		0				0	3.45943
		0				0	3
		1				0	2.58496
		0				0	0
		0				0	0
		1				0	1
		1				0	1.58496
		0				0	0
		0				4.24793	3.16993
		0				0	1.58496
		1				0	0
		1				0	0
		0				0	1.58496
		0				0	3.16993
		1				1	1.58496
		2				1	1
		2				0	2.58496
		0				0	0
		0				3.32193	1
		1				0	3
						1	2.80735
						0	2.80735
						3.16993	0
						0	3.58496
						0	4
						0	1.58496
						2.80735	0
						0	3
						1	0
						0	1.58496
						0	3.58496
						1	0
						0	4.45943
						0	2
						1.58496	0
						1	2.80735
						0	0
						3.45943	2.58496
						0	4.08746
						0	0
						0	1
						0	0
						0	3.58496
						0	4.32193
						1.58496	1.58496
						0	0
						0	1
						1	3.16993
						0	0
						0	1
						1	1
						0	3.58496
						0	1
						0	2.32193
						0	2.58496
						0	1
						0	1
						2	1
						3	1.58496
						0	2.32193
						0	3
						0	0
						0	1
						0	2
						1.58496	1.58496
						3.58496	2.58496
						0	2.58496
						0	4.24793
						2	1.58496
						0	2
						1	0
						0	2.58496
						3.58496	2
						0	2.80735
						0	1.58496
						1	2.32193
						1	3.32193
						1	1
						1	2
						0	4.08746
						0	1
						1	1.58496
						1	1
						0	2.80735
						0	0
						0	0
						0	1
						1.58496	3
						1.58496	2
						0	2.58496
						0	2.32193
						0	1
						0	2
						0	2.80735
						0	1
						0	3.32193
						0	3.45943
						0	3.80735
						0	3.16993
						0	3.58496
						1	2.32193
						1	1.58496
						1	2.58496
						1	0
						0	0
						0	2.32193
						0	0
						0	1
						1	1
						3	2.32193
						0	1
						0	3.90689
						0	1.58496
						0	2.32193
						0	3
						1	1
						0	3.58496
						0	0
						0	1.58496
						1	1
						0	3.80735
						1	2
						4.64386	3.16993
						0	1.58496
						0	3
						0	2.32193
						0	3.58496
						0	1
						0	1
						1	2.80735
						0	0
						0	0
						0	1
						0	2.58496
						0	2.32193
						0	0
						0	2.58496
						0	0
						0	2
						0	3.45943
						0	3
						0	4.45943
						0	3.80735
						0	2.80735
						0	2
						0	1
						0	0
						0	3.90689
						0	3.32193
						0	3.45943
						1	3.16993
						0	0
						0	1
						0	2.58496
						0	0
						0	2.58496
						1	2.32193
						0	1
						0	2.80735
						0	1
						0	2.80735
						0	2
						0	0
						1	0
						0	3.32193
						1	4.16993
						0	1
						0	1
						0	0
						1	2.58496
						1.58496	3.32193
						0	1
						2	4.45943
						0	1
						0	1.58496
						0	0
						0	2.80735
						0	2.58496
						0	3.58496
						0	2
						1.58496	2.80735
						1.58496	0
						0	3
						0	3.45943
						0	1.58496
						0	1
						0	2.32193
						0	1.58496
						1	2.32193
						1.58496	3.58496
						0	2.32193
						0	1.58496
						0	1
						0	3.45943
						0	2.58496
						0	0
						1.58496	1.58496
						0	2.80735
						0	1.58496
						0	1
						1.58496	1
						0	4.16993
						3.58496	1
						1	1.58496
						2.32193	2.58496
						1	1.58496
						0	2
						0	1.58496
						1	1.58496
						0	0
						1	3.16993
						0	0
						0	2.58496
						0	2
						0	2.58496
						1.58496	4.24793
						0	0
						0	0
						0	2
						1	1.58496
						0	3.90689
						0	3
						0	0
						0	0
						0	3
						0	3.45943
						1.58496	3
						1.58496	4.08746
						0	1.58496
						0	0
						0	3.45943
						2	1.58496
						1.58496	1
						2	1.58496
						0	0
						0	3.16993
						0	3
						0	0
						0	3
						0	4
						0	0
						0	0
						0	2.80735
						0	4.45943
						0	0
						0	2
						0	0
						0	3
						0	3.58496
						0	1.58496
						0	0
						0	2
						0	2
						0	2
						0	2
						0	0
						1	2
						0	3
						0	2.80735
						0	0
						0	2
						0	3.45943
						0	2
						0	0
						0	2
						1.58496	0
						0	1
						0	1
						0	1.58496
						0	0
						0	2
						0	4.64386
						0	1.58496
						0	3
						1	1
						0	2.80735
						0	0
						0	4.58496
						0	0
						0	1.58496
						0	0
						1	0
						0	2
						0	4.58496
						0	4.08746
						0	1.58496
						0	2
						0	3
						0	1
						0	0
						0	0
						0	1
						0	2.32193
						0	3
						0	1
						1	4.08746
						0	1
						2	0
						0	1.58496
						0	3
						0	0
						1	0
						0	0
						0	3
						0	2.32193
						0	2.32193
						0	2
						0	3.16993
						0	2
						0	3.32193
						0	2
						0	2.32193
						0	2.80735
						2.80735	2.58496
						0	0
						1	1.58496
						0	3.70044
						1.58496	0
						0	2
						0	0
						0	2
						0	3.32193
						0	2.32193
						0	1
						0	0
						0	1.58496
						0	0
						1.58496	0
						0	2.32193
						3.45943	0
						0	2
						0	3.70044
						1	1.58496
						0	3.58496
						0	1.58496
						0	0
						1	2.58496
						1.58496	2.32193
						1.58496	0
						1	1
						1	2.58496
						0	2.58496
						1	0
						0	0
						0	1
						1	1.58496
						0	0
						1	0
						0	1
						0	1
						0	1.58496
						0	2.32193
						0	1.58496
						1	2.32193
						0	1.58496
						0	1.58496
						1	3.16993
						1	2.80735
						1	0
						1.58496	0
						1	1.58496
						0	0
						0	2
						0	3
						1	1
						2.32193	3
						0	3.58496
						0	3.16993
						0	2
						0	2
						1	1
						1	2.58496
						0	2.80735
						0	3.45943
						0	2
						0	1.58496
						0	1.58496
						0	2.32193
						0	3.90689
						0	1.58496
						0	2.80735
						0	1
						0	2.58496
						1	2.80735
						0	1
						0	1.58496
						1	1
						0	0
						0	2.58496
						0	3.32193
						0	1
						0	2
						0	4.16993
						0	0
						0	3.70044
						1	2.32193
						1	1
						0	1
						0	3.45943
						0	2.32193
						0	1.58496
						0	2.32193
						0	2
						0	2
						0	1
						0	1.58496
						0	1
						0	3
						0	2.58496
						0	1.58496
						0	1.58496
						0	2.58496
						0	0
						0	1.58496
						0	0
						1	1
						0	3.80735
						0	3
						0	2
						1.58496	4.16993
						0	0
						0	1.58496
						1.58496	2
						0	1.58496
						0	1
						0	3
						0	0
						0	1
						1.58496	1.58496
						0	2.32193
						0	0
						0	2
						0	1.58496
						1	1.58496
						3.58496	3.32193
						0	3.16993
						0	0
						1	4
						2	1
						1	1
						0	2.80735
						0	2.80735
						0	2.80735
						1	1.58496
						0	4.08746
						0	1
						1.58496	1
						0	2
						0	3
						0	0
						0	2.32193
						2.32193	1
						0	1.58496
						1	1.58496
						0	0
						0	0
						1	0
						0	2.80735
						0	3
						0	0
						0	3.70044
						0	1.58496
						0	2
						0	0
						0	1.58496
						0	3
						0	2.32193
						0	2.58496
						1	2
						0	2.58496
						0	2.32193
						0	1
						0	2.58496
						0	0
						0	1
						0	3
						2.32193	2.80735
						0	2.58496
						0	4.32193
						0	0
						0	4
						2.32193	2
						0	1
						0	0
						1	1.58496
						0	3
						0	1.58496
						1	0
						0	0
						0	1
						0	1.58496
						0	1
						1	2.80735
						0	3.32193
						1	1.58496
						0	3.16993
						0	2.32193
						0	1
						0	0
						0	2
						0	1.58496
						0	3.16993
						0	1
						1	1.58496
						1	2.80735
						0	0
						0	2.32193
						0	1.58496
						0	2
						0	3.80735
						0	3
						0	2
						0	2.58496
						0	1
						0	1.58496
						1.58496	1
						0	2.80735
						0	0
						0	3.32193
						0	0
						1	3
						0	4.08746
						0	3.16993
						0	3.45943
						0	2.32193
						0	1
						3.80735	1.58496
						0	0
						1	2.80735
						1	1.58496
						1	0
						2.32193	0
						0	0
						4.70044	2.32193
						0	2.80735
						0	0
						1	1
						0	3.32193
						2.80735	0
						0	1
						0	2
						1.58496	1
						0	0
						2	0
						0	0
						1	0
						0	3.70044
						0	0
						0	1.58496
						1	0
						0	5.24793
						0	3.58496
						0	2
						1.58496	3.80735
						1.58496	1
						0	3.58496
						1	0
						0	2.80735
						1	3.16993
						0	1
						0	2.80735
						0	3
						0	2.32193
						1	2.32193
						1	0
						0	3.16993
						0	3.45943
						1	3.45943
						1	1
						0	3
						1	1
						0	4
						0	2.32193
						0	0
						0	1.58496
						0	2.32193
						1.58496	3.45943
						0	0
						0	1
						0	2.32193
						0	3
						0	3.45943
						1	2
						0	3.32193
						0	0
						0	4.64386
						0	1.58496
						0	1
						1	1.58496
						1	0
						1	3.45943
						2	0
						0	0
						0	2.80735
						2.32193	0
						0	0
						1	2
						0	0
						1	1.58496
						0	1.58496
						0	2.32193
						0	1
						1	3
						0	0
						1	2.32193
						0	1
						0	2.58496
						0	2.58496
						0	0
						1	1.58496
						0	3
						0	3.32193
						0	1.58496
						1	0
						0	2.80735
						0	0
						1	1
						2	2.80735
						0	1
						1	1
						3.16993	1
						3.16993	1.58496
						0	0
						0	1
						0	3
						0	3.45943
						0	4
						0	1
						0	2.32193
						1.58496	3.45943
						1	1.58496
						0	2.32193
						0	4
						0	0
						0	1.58496
						0	2.80735
						1	1.58496
						0	2.32193
						0	2
						0	3.16993
						0	1.58496
						0	2.32193
						2	1
						0	2
						0	3
						0	2.58496
						3.45943	0
						0	4
						0	1
						2.32193	0
						0	1.58496
						0	3.16993
						1	2.32193
						0	3
						1	0
						0	1.58496
						0	0
						0	2.58496
						0	1.58496
						0	3.16993
						0	3.32193
						0	0
						0	2
						0	1.58496
						2	2.58496
						0	3.58496
						0	2.58496
						0	1
						0	1
						0	4.32193
						1	3.58496
						0	3.58496
						0	1
						0	0
						0	1.58496
						0	1.58496
						0	2.58496
						1	2
						0	1
						0	2
						0	1
						0	4.24793
						0	2.32193
						0	3.80735
						1	4.08746
						0	1
						1	0
						0	2.32193
						0	3
						1	0
						0	2
						0	3.80735
						1	3.70044
						1	3
						0	2
						1.58496	3.90689
						0	3.32193
						1.58496	2
						0	2.32193
						1.58496	2
						0	1.58496
						0	0
						0	2.80735
						0	2
						0	0
						0	1.58496
						0	3
						1	0
						0	2.58496
						0	1
						1.58496	1.58496
						0	1
						0	3.32193
						0	1.58496
						0	2.58496
						0	2.80735
						0	2
						0	2.32193
						0	3.32193
						0	0
						0	3.32193
						2	0
						0	3.90689
						0	3
						0	1
						0	3.32193
						1	0
						0	1
						0	2.32193
						0	2.32193
						0	0
						1	2.58496
						0	4.39232
						0	2
						0	1
						0	2
						0	0
						0	2
						0	1
						0	0
						0	2.58496
						0	3
						0	0
						0	3.58496
						0	1
						0	1
						0	0
						0	2
						0	3.45943
						0	4
						0	2.58496
						0	2.32193
						1	4.39232
						0	1
						0	0
						0	2.32193
						0	0
						0	1.58496
						2	1
						0	1
						3.16993	3
						0	1
						0	3.16993
						0	1
						0	2
						0	2.80735
						1	2
						2.32193	1
						1	1
						0	3
						3	0
						0	0
						1	1
						0	0
						0	3.58496
						0	2.80735
						0	2.32193
						0	2.80735
						1.58496	3.70044
						0	1
						0	2.58496
						1	2
						0	2
						1	0
						5.16993	1.58496
						0	1
						0	2.32193
						1	0
						0	1.58496
						0	1
						2.58496	1
						0	2
						0	2.32193
						1	2
						0	3.32193
						0	4.32193
						0	4.08746
						0	1
						0	1
						0	1
						0	1.58496
						0	2
						0	2.80735
						0	1
						0	2
						1	0
						0	2.80735
						1	0
						1	0
						1	2.58496
						0	0
						0	3.45943
						0	1
						0	3.80735
						0	4.16993
						0	1
						0	1
						0	1
						1	3
						1	3.16993
						0	3.80735
						0	1.58496
						1	0
						0	2.80735
						3.70044	1
						2.32193	0
						0	1
						1	3.16993
						1.58496	0
						0	1
						0	1
						0	1
						0	1
						0	1.58496
						0	3.16993
						1	1
						0	1.58496
						1	1
						0	2.58496
						0	3
						0	3
						0	2.58496
						0	2
						0	3.16993
						0	1.58496
						0	3.70044
						0	2.80735
						0	0
						0	1.58496
						0	1.58496
						0	0
						0	2.32193
						3.45943	0
						0	0
						0	2
						2.58496	2
						0	1
						0	0
						0	1
						0	1
						0	2.80735
						0	1.58496
						0	1.58496
						0	1.58496
						0	0
						0	3.16993
						0	1
						0	3
						0	2
						1	0
						0	2
						0	0
						2.58496	2
						1.58496	2.32193
						1.58496	2
						0	1
						0	1.58496
						0	3.58496
						1.58496	2
						0	2.58496
						0	1
						0	2
						0	4.32193
						0	2
						0	2.32193
						3.16993	0
						0	1
						0	2.32193
						3.16993	0
						1	2.32193
						0	2.32193
						0	1.58496
						0	1.58496
						0	3
						1	4.08746
						0	3.58496
						0	0
						0	2.80735
						0	1
						0	3.90689
						0	4.85798
						0	2.58496
						3.45943	1
						0	1.58496
						0	1
						0	2.32193
						0	2.80735
						0	0
						0	0
						1.58496	3.16993
						0	4.16993
						0	2.80735
						1	1
						1	3
						0	1.58496
						0	0
						0	1
						0	0
						0	3.80735
						0	3.45943
						0	2.32193
						0	1
						1	3.45943
						4.24793	2
						0	2.58496
						3.58496	2.32193
						0	2.32193
						0	1
						2.80735	2
						1	1
						0	1.58496
						0	3.16993
						0	3.45943
						0	3
						0	1.58496
						0	2
						0	3.45943
						0	2.58496
						0	0
						0	2
						0	2.32193
						1	1.58496
						1	2.80735
						1	3.16993
						0	3.16993
						3.45943	0
						0	0
						0	2
						0	3.32193
						0	2
						0	2.58496
						0	3.58496
						0	0
						1	2.32193
						0	3.16993
						0	2.58496
						0	2
						1	0
						0	2
						0	2
						0	0
						0	1
						0	2.58496
						0	1.58496
						1.58496	1.58496
						1.58496	1.58496
						0	2.32193
						0	2
						0	3
						0	1
						1	0
						0	0
						0	1.58496
						0	3
						0	1
						1.58496	0
						0	1
						0	1
						0	1
						0	1
						1	3.90689
						0	4
						0	0
						0	0
						0	2.58496
						0	1
						1	2.32193
						0	2.32193
						2.58496	0
						0	1
						0	2.32193
						1	1.58496
						0	1.58496
						1.58496	1
						1	2.80735
						0	1
						0	2
						0	3
						0	3
						0	2.32193
						0	3.90689
						0	0
						0	1.58496
						0	1.58496
						0	0
						3.16993	2
						0	2.80735
						0	1.58496
						1	3.16993
						1	0
						1	0
						0	2.32193
						0	3.70044
						0	2
						0	2.32193
						0	2.80735
						0	0
						1	0
						0	1.58496
						2.32193	1.58496
						0	3.16993
						0	2.58496
						0	2.80735
						3.90689	2.32193
						0	2.80735
						0	2.58496
						1	0
						3.80735	1
						0	1.58496
						1	2
						0	1.58496
						0	0
						2.32193	0
						0	1
						1	0
						1	2.32193
						0	2.32193
						0	1.58496
						1	1
						0	1.58496
						2	1
						0	2.32193
						0	0
						0	0
						0	3.45943
						0	3
						0	1
						1	1
						1.58496	1.58496
						0	0
						0	2
						0	1
						0	0
						1	2
						1	1
						0	1.58496
						0	3.16993
						0	4.16993
						0	2.58496
						0	3.70044
						2	1
						0	0
						1	1.58496
						0	2.32193
						0	2
						0	1
						0	2.58496
						0	2
						0	1
						0	1
						0	0
						1	0
						0	1
						0	3.45943
						0	2.58496
						0	1
						0	1
						0	1
						0	3.70044
						1.58496	1
						0	0
						0	1
						0	1
						1.58496	1
						0	2.32193
						0	0
						0	2.32193
						1	2.80735
						0	0
						0	1.58496
						1	0
						0	0
						0	0
						0	2.58496
						0	1
						0	2.58496
						0	2.32193
						0	0
						0	0
						0	2.58496
						0	1
						1	0
						0	2.58496
						0	2.58496
						0	0
						1	2.32193
						1	1.58496
						0	4.08746
						1	1.58496
						0	2
						0	1
						0	3.90689
						0	0
						0	3
						0	3.32193
						0	1.58496
						0	1
						2.80735	2.32193
						0	2.58496
						0	1
						0	1
						0	2.32193
						0	2.32193
						0	3.16993
						0	1
						0	2
						0	0
						1	2.80735
						1	3
						1	2.80735
						0	2.58496
						1	2.32193
						1	2.58496
						0	3.16993
						0	2.32193
						1.58496	3.70044
						0	3.32193
						0	3.58496
						0	2
						0	1
						0	2
						0	1.58496
						0	0
						1	3.80735
						1	0
						0	1.58496
						0	3.58496
						0	1.58496
						0	2.80735
						0	0
						0	0
						1.58496	3.16993
						0	0
						0	3.58496
						1.58496	2.80735
						1	1
						0	1.58496
						0	3
						1	3.16993
						0	1.58496
						1.58496	1
						0	1
						0	1.58496
						0	0
						0	0
						0	1.58496
						0	1.58496
						0	4
						0	0
						0	0
						1	2
						0	4.08746
						0	1
						0	1
						0	1.58496
						1	1.58496
						0	3.45943
						1.58496	0
						0	1
						0	1
						0	2.80735
						0	0
						0	3.70044
						0	1
						0	3.32193
						3.32193	2.32193
						0	2.80735
						0	1
						1	3.16993
						0	3
						0	1
						1	2
						2	1
						0	3.32193
						0	0
						0	2.32193
						0	1.58496
						0	2
						0	1.58496
						0	2
						0	2.58496
						0	1.58496
						0	2.58496
						1	0
						0	2.58496
						0	3.16993
						0	3.70044
						0	1
						0	1
						0	0
						0	1
						0	1.58496
						0	1
						0	0
						0	1
						0	2.32193
						2.32193	1
						2.58496	3.32193
						0	1
						0	1
						0	3.58496
						0	2.58496
						0	1
						2.80735	3
						1	2.58496
						1	2.32193
						2	0
						0	1.58496
						0	2
						0	2.58496
						0	1
						0	1.58496
						0	2.58496
						0	3.80735
						0	2.58496
						0	1.58496
						1	3.32193
						0	3.45943
						0	0
						0	2.32193
						0	1
						0	1.58496
						3	2
						0	0
						2.32193	1
						0	0
						0	2
						0	3.32193
						0	2
						1	1.58496
						3.80735	2.80735
						0	2
						0	2
						1	0
						2	1
						1.58496	2.32193
						1	0
						0	2.80735
						1	0
						0	2
						0	1
						0	1
						0	3.32193
						2.32193	4.75489
						0	2
						0	2
						1	0
						0	2.58496
						0	0
						0	1
						1.58496	4.75489
						0	0
						0	1
						2.58496	3
						1	2.58496
						0	1
						0	2.80735
						0	2.58496
						0	1
						1	1.58496
						3	1.58496
						0	0
						0	1.58496
						0	0
						0	0
						1	2.32193
						0	1.58496
						0	1.58496
						0	2.32193
						0	2
						0	4.16993
						0	0
						2	1.58496
						1	1
						0	2
						0	0
						0	1
						0	1.58496
						0	1
						0	2.80735
						1	0
						1	1
						0	2
						1	0
						0	0
						0	3.16993
						0	2
						1	1.58496
						0	2
						0	0
						0	1.58496
						0	3.45943
						0	1
						1.58496	2.32193
						0	3
						1	2
						0	3.58496
						0	2
						0	0
						1.58496	1.58496
						0	2.32193
						0	2.32193
						0	2.58496
						3.45943	1
						0	2.58496
						0	1
						1	2.80735
						0	0
						0	1
						0	0
						0	4.32193
						1.58496	2.58496
						1	2
						0	3.58496
						0	3.32193
						0	3.32193
						0	3.70044
						0	1
						0	2
						1	3.16993
						0	4.32193
						1	3.58496
						0	1
						0	1
						0	1
						1	1.58496
						0	1.58496
						0	0
						0	1
						0	2.58496
						0	3.58496
						0	0
						0	2.32193
						0	2.32193
						0	0
						0	0
						0	2.58496
						0	3
						2.32193	3.16993
						0	1
						0	0
						0	1
						1	2.80735
						0	1
						1	0
						0	1.58496
						0	1.58496
						0	2
						1.58496	3.58496
						1	3.32193
						1.58496	1
						0	0
						0	2
						1	1
						0	3.80735
						2.32193	0
						2	2.58496
						0	1.58496
						0	1
						2.32193	3.16993
						1	2.32193
						0	2
						1	0
						3.32193	0
						0	0
						0	2
[truncated: 1,909 more rows]

## Sheet: Ext.Fig.7t
Ifit1 Log2 expression
T cells		Mono./MPs		DCs		Gran.		B cells
Ctrl	Prmt9-KD	Ctrl	Prmt9-KD	Ctrl	Prmt9-KD	Ctrl	Prmt9-KD	Ctrl	Prmt9-KD
0	1	0	3.58496	0	3.16993	0	2.58496	0	1.58496
0	3.16993	0	0	0	4.08746	0	0	0	0
0	1.58496	0	1.58496	0	2.58496	0	1	0	2.58496
0	0	0	2.80735	0	0	0	0	0	2
0	0	0	1	0	0	0	0	0	0
0	1	0	1	0	2.32193	0	0	0	0
1	0	0	4.08746	0	0	0	1.58496	0	0
0	1.58496	0	2	0	0	1	1	0	0
0	1	0	2	0	0	0	1.58496	0	0
0	4.70044	0	0	1	5.64386	0	0	0	0
0	2.58496	0	0	0	0	0	3.32193	0	0
0	0	0	1	0	3	0	2	0	1
1	0	0	2.58496	0	0	0	2.32193	0	0
0	3.80735	0	3	0	2	0	0	0	2.32193
0	0	1	1.58496	0	2.58496	0	1	0	0
0	0	1	0	0	2.32193	0	2	0	0
0	3.70044	0	2	0	2.80735	0	0	0	0
0	0	0	3.45943	0	1	0	0	0	1
0	3.45943	0	2.32193	0	2.32193	0	2.32193	0	3.58496
1	2	0	2	0	0	0	1	0	1.58496
0	3	0	2.58496	0	4.24793	1	0	0	0
0	1.58496	1	2.58496	0	1	1.58496	1.58496	0	0
1	4.16993	0	0	0	3.16993	0	1	0	0
0	2.58496	0	0	1	3.45943	1.58496	0	0	1
0	0	0	1	0	0	0	0	0	0
0	3.32193	0	2.32193	0	0	0	1	0	1.58496
0	2.32193	0	0	0	0	0	0	0	2
0	2.58496	0	0	2	2	2.32193	1	0	0
0	2.80735	0	1	0	0	0	0	0	0
0	2	0	2.32193	0	0	2.58496	3.32193	0	0
0	0	0	0	0	3.45943	0	2.32193	0	0
0	0	0	2	0	0	0	1	0	0
0	3.16993	0	1	0	1.58496	0	1	0	1.58496
0	1.58496	0	1.58496	0	2.32193	0	3	0	2
1	0	0	0	0	3.32193	0	0	0	1
0	2.32193	0	1.58496	0	0	0	0	0	0
1	1	0	2.80735	0	3.70044	0	0	0	0
0	1	0	0	0	0	0	3.58496	0	0
0	1.58496	0	1.58496	0	2.58496	0	1	0	1
0	1.58496	0	2.32193	0	3	0	1.58496	0	0
1	0	1	0	0	2	0	1	0	0
0	1	0	1	0	0	1	2	0	0
0	0	0	0	0	1	0	0	0	0
0	0	0	0	0	2.58496	1	2.32193	0	1
0	0	0	2	0	2.32193	0	1.58496	0	0
0	1	0	2.80735	0	0	0	0	0	2.32193
0	0	0	0	0	0	0	0	0	0
0	2	0	2.80735	0	2.58496	0	2	0	0
0	2.58496	0	1.58496	0	2	0	3.58496	0	0
0	1.58496	1	0	0	0	0	1.58496	0	0
0	3	0	0	0	1.58496	0	4.45943	0	0
0	2	0	1	0	2	0	3.16993	0	2
0	0	0	0	0	0	0	2.58496	0	1
0	1	0	1.58496	0	4.52356	0	1	0	0
0	1	0	2.58496	0	0	0	0	0	0
0	0	0	0	0	1.58496	0	1	0	0
0	2	0	1.58496	0	0	0	2.80735	0	0
0	0	0	0	0		0	2	0	0
0	1.58496	0	0	0		0	2.80735	0	1.58496
1.58496	1	0	2	0		0	0	0	1.58496
0	0	0	0	0		0	3	0	0
0	0	0	0	0		0	2.32193	0	1
0	0	0	1	0		0	1	0	3.32193
0	4.64386	0	2.80735	0		0	0	0	1
1	1	0	2.58496	0		0	1.58496	0	1
0	0	0	0	0		0	3.32193	0	0
0	2	0	1	0		2	0	0	1
0	2	0	0	0		0	1	0	0
0	0	0	3	0		0	0	0	0
0	2.32193	0	0	0		0	0	0	0
0	1	0	1.58496	0		0	1.58496	0	1
0	3	0	2.32193	0		0	0	0	0
0	2.58496	0	1	0		0	0	0	0
0	1.58496	0	3.58496	0		0	1	0	0
0	0	0	2.58496	0		0	2	0	1
0	1.58496	0	3.45943	0		0	0	0	0
0	1.58496	1	3.45943	0		0	1.58496	0	0
0	3.45943	1.58496	0	0		0	0	0	1
0	4.32193	1	1	0		0	2.32193	0	0
0	2.32193	0	0	0		0	0	0	0
0	1.58496	0	4.32193	2		0	0	0	1.58496
0	4.08746	0	2.32193	0		0	3.70044	0	0
0	2.80735	0	3	1		0	1	0	0
0	2	0	3.90689	1		0	2.80735	0	0
0	1	0	0	0		0	3.45943	0	0
0	2	0	2	0		2.80735	0	0	0
0	0	0	0	0		0	1	0	0
0	3	0	0	0		0	0	0	0
0	1	0	2.58496	0		0	1.58496	0	0
0	3.16993	0	0	0		0	0	0	0
0	1.58496	0	0	0		0	1	0	0
0	2	0	1.58496	0		0	0	0	2
0	1.58496	0	2	0		0	0	0	1
1.58496	0	0	4	0		0	0	0	0
0	0	0	1	0		1	0	0	2.32193
0	0	0	1.58496	1		0	0	0	0
0	3	0	2.32193	0		0	1.58496	0	0
0	0	0	1	0		0	0	0	0
0	0	0	0	0		0	2.58496	0	2.32193
0	1	0	0	0		0	0	0	0
0	3	0	0	1		0	3	0	0
0	0	0	1	0		0	0	0	2
0	4.24793	0	2.32193	1		0	0	0	0
0	0	0	0	0		0	1.58496	0	0
0	3.58496	0	0	0		0	1	0	3.45943
0	0	0	1.58496	0		0	0	0	0
0	0	0	1.58496	0		0	0	0	0
0	1	0	2.58496	0		0	2	0	1
0	2	0	0			0	2.80735	0	1
0	2	1	0			0	1.58496	0	1
1	0	0	1.58496			0	1	0	2
1	0	0	1.58496			0	0	0	0
0	0	0	1			0	2.80735	0	3.45943
1	1.58496	0	0			0	0	0	2
0	0	0	0			0	3.90689	0	0
0	1.58496	0	0			0	2.32193	0	0
0	1	0	2			0	2.58496	0	0
0	0	0	2.80735			0	1	0	0
0	1.58496	0	2			0	2	0	0
0	2.58496	1	1			0	1	0	0
0	1	0	4.16993			0	0	0	0
0	0	0	0			0	1	0	0
0	0	0	1.58496			0	2	0	0
0	0	0	0			0	1.58496	0	0
0	1	0	0			0	2.32193	0	0
0	1.58496	0	2.32193			0	0	0	0
0	0	0	0			0	2	0	0
0	3.70044	0	2.58496			0	1	0	3
0	1	0	1			0	0	0	1
0	2.80735	0	0			0	0	0	1
0	1	0	1			0	1	0	0
0	0	0	1			0	0	0	0
0	1	0	0			0	0	0	0
0	0	0	0			0	1	0	0
0	1	0	1			0	1	0
0	2.80735	0	1			1	2.32193	0
0	2.32193	0	3			0	0	0
0	0	0	1			0	1	0
0	0	0	2			0	1.58496	0
0	2.80735	0	0			0	1.58496	0
0	0	0	1			0	1.58496	0
0	0	0	1			1	3.16993	0
0	2	0	0			0	0	0
0	3.32193	0	1			0	0	0
0	2.32193	0	1			0	1.58496	0
0	3	0	1			0	3.80735	0
0	3.16993	0	2.58496			0	3.90689	0
1	0	0	0			1.58496	0	0
0	2.32193	0	0			0	1	0
0	0	0	0			0	1	0
0	0	0	0			0	3.16993	0
0	2	0	4.64386			0	2	0
0	0	0	1			0	3.32193	0
0	0	0	0			0	0	0
0	1	0	1.58496			0	0	0
0	0	0	0			0	2.58496	0
1	0	0	1.58496			0	0	0
0	2	0	0			0	0	0
0	4.32193	0	1			0	2.32193	0
0	0	0	0			0	2.58496	0
0	4	0	0			0	2	0
0	1.58496	0	2			0	0	0
0	0	0	1			0	1.58496	0
0	0	0	0			0	0	0
0	4.24793	0	1.58496			0	2.80735	0
0	0	0	1.58496			0	0	0
0	0	0	2.32193			0	2	0
0	0	0	0			0	2.32193	0
0	0	0	3			0	3.80735	0
0	2.32193	0	2.32193			0	0	0
0	2.58496	0	5.42626			0	3.90689	0
0	0	0	2.80735			0	0	0
0	0	1	0			0	3.16993	0
0	1	0	0			0	2.32193	0
0	0	0	0			0	1.58496	0
0	0	0	0			0	0	0
0	2	0	2			0	0	0
0	3	1	0			0	1.58496	0
1	0	0	3.80735			1	0	0
0	0	0	0			0	1	0
0	0	0	2.32193			0	0	0
0	4.80735	0	0			0	0	0
0	1	0	0			0	2.58496	0
0	1	0	0			0	0	0
0	0	0	0			0	2.80735	0
0	2.58496	0	2.80735			0	0	0
0	3.32193	0	1.58496			0	4.08746	0
0	2	0	1			0	2	0
0	4.24793	0	0			0	2.32193	0
0	0	0	2.58496			0	1	0
0	2.32193	0	1			0	0	0
1	3.70044	0	1.58496			0	0	0
0	1.58496	0	2.32193			0	0	0
0	2.32193	0	2.80735			0	0	0
0	2.58496	0	1.58496			0	0	0
0	1.58496	0	2			0	2	0
0	1.58496	0	0			0	1.58496	0
0	0	0	2.32193			0	2.58496	0
0	3.58496	0	3.58496			0	1.58496	0
0	2.32193	0	0			0	0	0
0	0	0	2			0	1.58496	0
0	2.32193	0	1.58496			0	3	0
0	1.58496	0	2.32193			0	1.58496	0
1	1.58496	0	1.58496			0	4.58496	0
0	2.58496	0	1			0	2.32193	0
0	2.32193	0	0			0	0	0
0	0	0	1.58496			0	1	0
0	1	0	0			0	0	0
0	3.70044	0	1			0	0	0
0	1	0	1			0	0	0
0	3.45943	0	2.32193			0	0	0
0	3	0	0			0	0	0
1	1.58496	0	1.58496			0	2	0
0	4.24793	0	3			0	1	0
0	2	0	0			0	0	0
0	0	0	1			0	1.58496	0
0	2	0	1.58496			0	3.32193	0
0	0	0	2			0	0	0
0	0	1.58496	0			1	1.58496	0
0	0	0	2			1	2.80735	0
0	0	0	1.58496			0	2.32193	0
0	1	0	1			0	0	0
0	0	0	1.58496			0	1	0
0	1	0	2			0	0	0
0	2	0	1			3.16993	2	0
0	0	0	2.32193			0	0	0
1	0	0	2.58496			1.58496	2.58496	0
0	2	0	2.32193			0	2.58496	0
0	1	0	2			0	0	0
0	0	0	4.08746			0	0	0
0	0	0	0			0	1	0
0		0	3			0	2	0
0		0	2			0	2.80735	0
0		0	0			0	1	0
0		0	2			0	0	0
0		0	1			0	0	0
0		0	2			0	0	0
0		0	0			0	2	0
0		0	0			0	3.16993	0
0		0	1			0	0	0
0		0	0			0	0	0
0		0	2.58496			0	2	0
0		0	0			0	1.58496	0
0		0	1			0	3.70044	0
1		0	0			1.58496	3	0
0		0	0			1	1	0
0		0	2.58496			0	0	0
0		0	2			0	0	0
0		0	0			0	0	0
		0	0			0	0	0
		0	0			0	0	0
		0	1			0	1.58496	0
		0	2			0	0	0
		0	0			0	2	0
		0	2			0	1.58496	0
		0	1			0	2	0
		0	2			0	1.58496	0
		1	1			0	2.58496	0
		0	1			0	0	0
		0	1			0	0	0
		0	0			0	3.16993	0
		0	0			0	1.58496	0
		0	2.58496			0	0	0
		0	0			0	1	0
		0	0			0	0	0
		0	1			0	2.32193	0
		0	0			0	0	0
		0	0			0	0	0
		1	1.58496			0	0	0
		0	0			0	1.58496	0
		0	3			0	1	0
		0	3.45943			0	1.58496	0
		0	1			0	1	0
		0	1			0	2.80735	0
		0	4.24793			0	1	0
		0	0			0	1	0
		0	0			3.45943	1	0
		0	2			1	1.58496	0
		0	0			0	1	0
		0	1			0	0	0
		0	3.80735			0	1	0
		0	1			0	1	0
		0	0			0	1	0
		0	1			0	1	0
		0	0			0	0	0
		0	0			0	3	0
		0	2.32193			0	0	0
		0	2.32193			0	0	0
		0	0			0	1.58496	0
		0	0			0	3.80735	0
		0	0			0	2.80735	0
		0	2			0	1	0
		0	2.32193			1	0	0
		0	0			0	0	1
		0	1.58496			0	0	0
		0	1.58496			0	1	0
		0	2			0	1	0
		0	3.70044			0	0	0
		0	1			0	1	0
		0	1			0	2	0
		0	1			0	0	0
		1	0			0	0	0
		0	1.58496			0	0	0
		0	1			0	0	0
		0	2			0	1	0
		0	0			2.32193	0	0
		0	2			0	2.80735	0
		1	1.58496			0	2	0
		1.58496	0			0	0	1
		0	0			0	1	0
		0	1			0	1	0
		0	2			0	1.58496	0
		0	0			1	3.70044	0
		0	2			0	1.58496	0
		0	1.58496			0	0	0
		0	2.32193			0	1.58496	0
		0	1			0	2.32193	0
		0	1.58496			0	0	0
		0	1.58496			1	0	0
		0	2.32193			0	0	0
		0	0			0	2.58496	0
		0	1.58496			0	1	0
		0	0			0	0	0
		0	0			0	2	0
		0	3.58496			0	2	0
		0	4.24793			0	1.58496	0
		0	1			0	0	0
		0	0			0	0	0
		0	1			0	0	0
		0	1			0	0	0
		0	1.58496			0	3	0
		0	1			0	0	0
		0	3.45943			0	4.08746	0
		1.58496	4			0	1	0
		0	1			1	1	0
		0	1.58496			0	0	0
		0	0			0	1.58496	0
		0	1.58496			0	2.80735	0
		0	0			0	3.16993	0
		0	1.58496			0	1	0
		0	3.45943			0	0	0
		0	0			0	0	0
		0	2			0	0	0
		0	0			0	0	0
		0	0			0	2.58496	0
		1.58496	1			0	0	0
		1.58496	3			1	1	0
		0	1			0	1.58496	0
		0	1.58496			0	1	0
		0	2			0	2	0
		0	0			0	2	0
		0	3.80735			0	2	0
		0	3			0	0	0
		0	3.70044			0	0	0
		0	1			0	0	0
		1	1.58496			0	0	0
		0	2.32193			0	1.58496	0
		0	2.32193			0	2	0
		0	1.58496			0	3.16993	0
		0	2			0	0	0
		0	2.80735			0	2	0
		0	0			0	2.58496	0
		0	1			0	0	0
		0	1.58496			0	0	0
		0	1.58496			0	1	0
		0	0			0	0	0
		0	3.58496			0	3.16993	0
		0	0			0	0	0
		0	1			0	1.58496	0
		1.58496	4.39232			0	1.58496	0
		0	0			0	0	0
		0	0			0	2.32193	0
		0	4.75489			0	1.58496	1.58496
		0	1			0	1.58496	0
		0	1.58496			0	2	0
		0	0			0	2	0
		0	3.16993			0	0	0
		0	3			1.58496	2.32193	0
		0	0			2	1.58496	0
		0	0			0	0	0
		2.58496	1			0	0	0
		0	1			0	0	0
		0	1			0	2	0
		0	1			0	0	0
		0	1			0	0	0
		0	0			0	2	0
		1	0			0	0	0
		0	3.45943			0	2.58496	0
		0	1.58496			0	2.32193	0
		0	2.58496			0	2.58496	0
		0	3.80735			1	1.58496	0
		0	3.16993			0	1.58496	0
		0	3			0	1.58496	0
		0	1			0	1	0
		0	1.58496			0	1.58496	0
		0	0			0	2	0
		0	1.58496			0	2.80735	0
		0	0			0	0	0
		0	1			0	0	0
		0	1.58496			1	0	0
		0	1.58496			0	1	0
		0	1			0	0	0
		0	0			0	2.32193	0
		1.58496	2			0	0	0
		0	0			0	0	0
		0	1			0	1	0
		0	0			0	0	0
		0	0			0	3.16993	0
		0	1.58496			0	0	0
		0	0			0	0	0
		0	0			0	0	0
		0	1.58496			0	1	0
		0	0			0	0	0
		1	1.58496			0	1
		0	1.58496			0	1.58496
		0	0			0	0
		0	0			0	0
		0	3.32193			0	2
		0	1			0	1
		0	0			0	1
		0	1			0	0
		0	0			0	1
		0	2.80735			0	2
		0	0			0	2.58496
		0	0			0	2.80735
		0	3.90689			0	0
		0	0			0	1
		0	2			0	1
		0	0			0	2.32193
		0	1			0	0
		0	1.58496			0	1
		0	0			0	2.58496
		0	0			0	2.32193
		0	1.58496			0	0
		0	1			0	2
		0	2.58496			0	0
		0	3			0	0
		0	3.16993			0	0
		0	1			0	2
		0	1.58496			0	0
		0	1			0	0
		0	1			1	0
		0	0			0	0
		0	2.58496			0	2.58496
		0	1.58496			0	1
		0	2			0	1
		0	2.58496			0	0
		3.16993	1			0	0
		0	0			0	2
		0	0			0	0
		0	0			0	0
		0	0			0	0
		0	0			0	0
		0	2.80735			1	0
		0	0			0	3
		0	0			0	0
		0	0			0	3
		1	1			0	2.32193
		0	1.58496			0	2.32193
		0	0			0	1
		0	0			3.32193	0
		1.58496	1			0	0
		0	0			0	1.58496
		0	1			0	0
		0	2			0	2.32193
		0	2			0	0
		0	0			0	1
		0	1			0	1
		0	3.70044			0	1
		0				0	0
		0				0	2.32193
		0				0	2.32193
		0				0	0
		0				0	1
		0				0	1
		0				2.32193	0
		0				0	2
		1				0	0
		1				0	0
		0				0	0
		0				0	2
		0				0	1
		0				2	1
		0				0	1
		0				0	3.32193
		0				0	1
		0				0	0
		0				0	3.70044
		1				0	0
		0				0	0
		0				0	0
		0				0	1
		0				0	0
		0				0	0
		0				0	2.32193
		0				0	0
		0				1	3.16993
		0				0	0
		0				0	2
		0				0	0
		0				0	1
		0				0	1
		0				0	3
		0				0	0
		0				0	1
		0				0	1
		0				0	1
		0				0	2.32193
		0				0	0
		0				2	2.32193
		0				0	2
		0				0	1
		1				0	0
		0				0	1
		0				0	0
		0				0	1.58496
		1				0	2
		0				0	2.58496
		0				0	1.58496
		0				0	2.58496
		0				0	0
		0				0	1.58496
		0				0	1
		0				0	1
		0				0	0
		0				1.58496	1.58496
		0				0	1
		0				3.32193	1
		0				0	1
		0				0	0
		0				0	1
		0				0	2
		1				0	0
		0				0	1
		0				0	0
		0				0	1.58496
		0				0	2.80735
		0				0	0
		0				0	1
		0				0	3.16993
		0				0	1.58496
		0				0	2
		0				0	2
		0				0	1.58496
		0				0	0
		0				0	0
		0				0	0
		0				0	2
		0				0	0
		0				0	3
		0				0	3
		0				0	1
		0				0	1
		0				0	3
		0				0	0
		0				0	1
		0				0	0
		0				0	0
		0				0	1
		0				0	1
		0				0	3
		0				0	1
		0				0	2.32193
		1				0	0
		0				0	0
		0				0	3.16993
		0				0	2
		0				0	2.58496
		0				0	3
		0				0	1
		0				1	2
		0				0	0
		0				0	2
		0				0	2
		0				0	1
		0				0	1
		0				0	2.32193
		0				0	1
		0				0	0
		0				0	0
		0				0	0
		0				0	1
		0				0	3.16993
		0				0	0
		0				0	1.58496
		0				2	0
		0				0	0
		0				0	0
		0				0	1.58496
		0				0	0
		1				0	0
		0				0	0
		2.32193				0	3
		0				1	0
		1				0	2.58496
		0				0	0
		0				0	2
		0				0	1
		0				0	1
		0				0	0
		0				0	2.32193
		0				0	1.58496
		0				0	1.58496
		0				0	0
		0				0	1
		0				0	3.16993
		0				0	0
		1				0	0
		0				0	0
		0				0	0
		0				0	0
		0				0	1.58496
		0				0	2.32193
		0				0	2
		0				0	0
		0				0	0
		0				0	1.58496
		0				0	2
		0				0	0
		0				0	0
		0				0	0
		1				0	0
		0				0	0
		0				0	0
		0				0	2.58496
		0				0	0
		0				0	0
		0				0	3.70044
		0				0	1
		1.58496				0	0
		0				0	3.16993
						0	0
						0	1.58496
						0	0
						0	1.58496
						0	2
						0	0
						0	0
						0	2.58496
						0	0
						0	1
						0	3.16993
						0	0
						0	2.80735
						0	0
						0	0
						0	0
						0	0
						1.58496	1.58496
						0	2
						0	0
						0	0
						0	1.58496
						0	2.80735
						0	3.16993
						0	1.58496
						0	1
						0	0
						0	3.58496
						0	0
						0	0
						0	0
						0	1.58496
						0	2.32193
						0	2.32193
						0	1
						0	0
						0	2.80735
						0	1
						1	2.32193
						0	2
						0	2.58496
						0	0
						0	1.58496
						0	1
						0	0
						0	1.58496
						0	0
						0	3.58496
						0	1.58496
						0	1
						0	1.58496
						0	2.58496
						2.58496	0
						0	2.32193
						0	1
						0	1
						0	2.32193
						0	0
						0	1
						0	2.80735
						0	2.32193
						0	0
						0	0
						0	0
						0	0
						1	0
						0	0
						1	2.58496
						0	0
						0	2
						0	1
						0	0
						0	1
						0	2
						0	1
						0	0
						0	2
						0	4.24793
						0	2.58496
						0	2
						0	3.32193
						0	2
						0	1.58496
						0	1
						0	0
						0	0
						0	0
						0	0
						0	0
						2.58496	1.58496
						0	0
						0	3.16993
						0	0
						0	1
						0	1.58496
						0	0
						0	1.58496
						0	0
						0	1
						0	1
						0	2
						0	0
						1	3.45943
						0	1
						0	1.58496
						0	1.58496
						0	0
						0	1.58496
						0	1.58496
						0	0
						0	1
						0	1
						0	0
						0	0
						0	2.80735
						0	0
						0	0
						0	0
						0	1.58496
						0	2.58496
						0	1.58496
						0	3.32193
						0	2.32193
						0	2.32193
						0	0
						0	1
						0	0
						0	3.58496
						0	2.58496
						0	2
						0	2.80735
						0	0
						0	0
						0	0
						3.16993	0
						0	0
						0	3.16993
						1	1.58496
						0	1.58496
						0	0
						0	2.80735
						0	2.80735
						0	0
						1.58496	0
						0	2
						0	3
						0	1
						0	0
						0	0
						0	2.32193
						0	2
						0	0
						0	3.32193
						0	1
						0	1
						0	1.58496
						0	0
						0	1.58496
						0	1
						0	0
						1	1
						0	0
						0	0
						0	2
						0	1
						0	1
						0	0
						0	1
						0	0
						1	2
						0	0
						2	0
						0	1
						0	1
						0	2
						0	0
						0	1.58496
						0	0
						0	0
						0	0
						1.58496	1.58496
						0	1
						0	2.58496
						0	0
						0	1
						0	1.58496
						0	2
						0	1
						0	1.58496
						0	1
						0	2
						0	0
						0	2.58496
						0	1.58496
						0	0
						0	3.70044
						0	0
						0	0
						0	0
						0	0
						0	2.80735
						0	2.80735
						0	0
						0	0
						0	0
						0	3.16993
						0	3.16993
						0	2.32193
						1	1
						0	1
						0	0
						0	0
						0	2.32193
						0	1
						0	0
						0	2
						0	2
						0	0
						0	2
						0	2
						0	0
						0	0
						0	3.80735
						0	3
						0	0
						0	1
						0	0
						0	0
						0	1.58496
						0	1
						0	0
						0	0
						0	1
						0	2.32193
						0	0
						0	0
						0	0
						0	1.58496
						0	2.58496
						0	0
						0	2.32193
						0	0
						0	1.58496
						0	1.58496
						0	2.32193
						0	1
						0	0
						0	0
						0	0
						0	0
						0	0
						0	1
						0	0
						0	1.58496
						0	0
						0	2.80735
						0	0
						0	1.58496
						0	0
						0	1.58496
						0	0
						0	0
						1	1.58496
						0	2.80735
						0	3.32193
						0	2
						0	2
						0	2.80735
						0	1.58496
						0	1.58496
						0	1
						0	0
						0	2.32193
						1	1.58496
						0	1.58496
						0	3
						0	0
						0	0
						0	1.58496
						0	0
						0	0
						0	0
						0	0
						0	1.58496
						0	1
						0	2
						0	2.32193
						0	0
						0	1
						0	2
						0	2
						0	0
						0	1
						0	1
						0	0
						0	1
						0	0
						0	1
						0	1.58496
						0	1.58496
						0	0
						0	2
						0	2
						0	0
						0	0
						0	0
						0	0
						0	1
						0	2.58496
						1	0
						0	1
						0	2.80735
						0	0
						0	1
						1	1.58496
						0	0
						0	1.58496
						0	1
						0	0
						0	0
						0	0
						0	1.58496
						0	0
						0	0
						0	2.80735
						0	1
						0	0
						0	0
						0	1.58496
						0	2
						0	2.32193
						0	1
						0	1
						2.32193	1.58496
						0	1
						0	0
						0	2
						0	1
						0	0
						0	0
						0	1.58496
						0	0
						0	0
						0	3
						1	0
						1.58496	1
						0	0
						0	2
						2.80735	1
						0	2
						0	2.58496
						0	2.32193
						0	1.58496
						0	2.80735
						0	1.58496
						0	0
						0	1
						0	1
						0	2.32193
						0	1.58496
						0	2
						0	0
						0	0
						0	0
						0	0
						0	1
						0	0
						0	0
						0	2.58496
						0	2.80735
						0	0
						0	2
						0	2
						1	0
						0	2.80735
						0	0
						0	1.58496
						0	0
						0	2
						0	2
						0	0
						0	1
						0	1.58496
						0	0
						0	0
						0	0
						0	0
						0	3.90689
						0	1.58496
						0	1
						0	1
						0	1.58496
						0	1
						0	0
						0	0
						0	1
						0	2
						0	2.32193
						0	1
						0	3
						1	0
						0	2
						0	0
						0	0
						0	1.58496
						0	2.32193
						0	1.58496
						0	0
						0	0
						0	0
						0	0
						0	0
						0	0
						0	1
						2	1
						0	1
						0	0
						0	2.58496
						0	0
						0	0
						0	3
						0	1.58496
						0	2.32193
						0	0
						0	1
						0	0
						1	0
						0	0
						0	2.32193
						0	0
						0	1
						1.58496	1
						0	1
						0	0
						0	1
						1	1.58496
						0	1
						0	2
						0	2.58496
						0	1
						0	3
						0	2.58496
						0	1
						0	1
						0	1.58496
						0	2.32193
						0	0
						0	1
						0	0
						1	2.32193
						0	2.58496
						0	1
						0	0
						0	0
						0	1
						0	0
						0	1.58496
						0	0
						0	1.58496
						0	0
						0	3.45943
						1.58496	0
						0	1
						0	0
						0	0
						0	1
						0	0
						0	1
						0	0
						0	1.58496
						0	0
						0	0
						1.58496	0
						0	0
						0	0
						0	2.58496
						0	1
						0	0
						0	1
						0	1
						0	0
						0	0
						0	1
						0	2.58496
						0	0
						0	0
						0	0
						0	2.32193
						0	2
						0	2.32193
						0	1
						0	2.80735
						0	1
						0	0
						0	1
						0	0
						0	1.58496
						0	0
						0	2.80735
						0	1
						0	3
						0	3.16993
						0	2
						0	2
						0	1
						0	0
						2.32193	2
						0	0
						0	1
						0	0
						0	2
						0	0
						0	1.58496
						1	0
						0	2.32193
						0	0
						0	0
						0	1.58496
						1	0
						0	2.32193
						0	2
						0	0
						0	0
						0	0
						0	0
						0	0
						0	1.58496
						0	0
						0	3.70044
						0	1
						0	5.16993
						0	2
						0	1
						0	2.58496
						0	3.32193
						0	3.16993
						0	0
						0	2.32193
						0	2.32193
						0	0
						0	2.32193
						0	2.32193
						0	2.58496
						0	1
						0	0
						0	1
						0	2.32193
						0	2.80735
						0	1
						0	2.58496
						0	1.58496
						0	2.80735
						0	3
						0	0
						0	1
						0	0
						0	2.58496
						0	0
						0	0
						0	0
						0	1
						0	2.32193
						0	1
						0	0
						0	1
						0	3.70044
						0	1
						0	1
						0	0
						0	0
						0	0
						1	1
						0	0
						0	3
						1.58496	1
						0	1
						0	0
						0	0
						0	2.58496
						0	0
						0	0
						0	1.58496
						0	0
						0	0
						0	1
						0	0
						0	3
						0	0
						0	0
						0	1.58496
						0	0
						0	3.32193
						0	0
						0	0
						0	2
						0	0
						0	0
						0	1
						0	0
						0	0
						0	0
						0	0
						0	0
						0	1
						0	3.16993
						0	1
						0	0
						0	0
						0	3
						0	2.80735
						0	1
						0	2.32193
						0	2
						0	2.58496
						0	0
						0	2.58496
						0	1.58496
						0	0
						0	0
						0	1
						0	0
						0	0
						0	2
						0	0
						0	3
						0	2
						1	0
						0	2.58496
						0	1.58496
						0	0
						0	0
						0	2
						1	2.58496
						0	2
						0	0
						0	2.80735
						0	2.58496
						0	0
						0	0
						0	3.16993
						0	0
						0	1
						0	0
						0	1
						0	2.80735
						0	2.32193
						0	1
						0	1
						0	0
						0	3.45943
						0	2.58496
						1	3
						0	0
						0	1.58496
						0	1
						0	1
						0	1
						1	2.80735
						0	0
						0	1.58496
						0	0
						0	3.45943
						0	3
						0	2.80735
						1	1
						0	0
						0	1
						0	0
						0	3.70044
						0	2
						0	2
						0	2.58496
						0	2
						0	0
						0	1
						0	2.32193
						0	0
						0	1.58496
						0	0
						0	1
						0	1
						0	0
						0	2
						0	0
						0	0
						0	2.32193
						0	2.32193
						0	0
						0	0
						0	2.32193
						0	0
						0	0
						0	1
						0	3.16993
						0	2.32193
						0	2.58496
						0	0
						0	0
						0	0
						0	0
						0	1.58496
						0	1.58496
						0	0
						0	1
						0	0
						0	2.58496
						0	0
						0	0
						0	1
						0	0
						0	0
						0	1
						0	2.58496
						0	0
						0	0
						0	1
						0	0
						0	0
						0	3
						0	0
						0	0
						0	2
						0	0
						0	2.32193
						0	2
						0	0
						0	0
						0	0
						0	1
						0	2.58496
						0	2.58496
						0	0
						0	3
						0	1
						0	2
						0	1
						0	0
						0	1
						0	1.58496
						0	0
						0	3.70044
						0	0
						0	2
						0	1.58496
						0	3
						2	2.80735
						0	0
						0	0
						0	1
						0	0
						0	0
						0	0
						0	0
						0	0
						0	2.32193
						0	1.58496
						0	2
						0	0
						0	2.32193
						0	2
						0	2.32193
						0	0
						0	1
						0	1.58496
						2.32193	1.58496
						0	0
						0	1.58496
						0	1.58496
						0	0
						0	0
						0	0
						0	1
						0	2.32193
						0	0
						0	3.16993
						0	1
						0	4.24793
						0	1.58496
						0	0
						0	2
						0	0
						0	0
						0	2.80735
						0	0
						0	1.58496
						0	0
						0	0
						0	1
						0	1
						0	1.58496
						0	1.58496
						0	0
						0	1
						0	2
						0	2.32193
						0	2
						0	1.58496
						0	0
						0	1
						0	1.58496
						0	2.80735
						0	0
						0	0
						0	0
						2.32193	0
						0	0
						0	0
						0	1.58496
						0	1.58496
						0	0
						0	2
						0	1
						1.58496	1
						0	0
						1	1
						0	2
						0	1.58496
						0	1
						0	2.58496
						0	3.16993
						0	3.32193
						0	2.32193
						0	2
						0	2.58496
						0	1
						0	3.32193
						0	0
						0	0
						0	2.58496
						0	0
						0	0
						0	0
						1	0
						0	0
						0	0
						1.58496	1.58496
						0	2.58496
						0	1
						0	1
						0	0
						0	1
						0	0
						0	0
						0	0
						0	1
						0	3
						0	1
						0	2
						0	0
						0	0
						0	0
						0	1.58496
						0	1
						0	1
						1.58496	2.58496
						0	1.58496
						0	0
						0	2
						0	1
						0	2
						0	1
						0	0
						0	3.80735
						0	0
						0	1.58496
						0	0
						0	0
						0	1
						1	2
						0	0
						0	2
						0	2
						0	0
						0	0
						0	1.58496
						0	2.58496
						0	1.58496
						0	2.58496
						0	0
						0	3.16993
						0	3.32193
						0	0
						1	1
						0	0
						0	0
						0	1
						0	2
						0	1
						0	2
						1	2.58496
						0	2.58496
						0	0
						0	2.58496
						0	2.32193
						0	0
						0	0
						0	0
						0	0
						0	3
						0	1
						0	0
						0	0
						0	3
						4	0
						0	0
						0	2.32193
						0	1.58496
						0	0
						0	1
						0	1
						0	0
						1	2
						0	1.58496
						0	2.32193
						0	1
						0	0
						0	0
						0	0
						0	0
						0	2
						0	0
						0	0
						0	2
						0	2
						0	1.58496
						1.58496	2
						0	1.58496
						0	0
						0	4
						0	0
						0	1.58496
						0	1
						0	0
						0	1
						0	2.80735
						0	2.32193
						0	0
						0	0
						0	0
						0	0
						0	0
						0	0
						0	2
						0	1.58496
						0	0
						0	1.58496
						0	0
						0	1
						0	0
						0	1.58496
						0	0
						0	0
						0	1
						1	3.45943
						0	0
						0	0
						0	2
						0	1
						0	0
						0	1
						0	3
						0	3.80735
						0	0
						0	2
						0	2
						0	0
						0	1.58496
						0	0
						1	0
						0	0
						0	0
						1	2.58496
						0	0
						0	0
						0	1.58496
						0	0
						0	0
						0	1
						0	0
						0	1
						0	3.45943
						0	0
						0	1
						0	0
						0	0
						0	2.58496
						0	2.80735
						0	0
						0	0
						0	0
						0	1
						0	0
						0	1
						0	2.80735
						0	0
						0	0
						0	0
						0	0
						0	1
						2	1
						0	2.58496
						0	0
						0	0
						0	0
						0	1.58496
						0	1
						0	1
						0	0
						0	0
						0	0
						1	0
						0	0
						0	1
						0	1
						1.58496	0
						0	1.58496
						0	3.16993
						0	0
						0	1
						0	2.32193
						0	0
						0	3.16993
						0	0
						0	1
						0	0
						0	1.58496
						0	0
						0	0
						1	1.58496
						0	1
						0	1
						0	1
						0	0
						1.58496	2.32193
						0	1.58496
						0	0
						0	1.58496
						0	4.08746
						0	0
						0	1
						0	0
						0	2.80735
						0	0
						0	2
						0	1
						0	0
						0	2.80735
						0	0
						0	0
						0	1
						0	0
						0	0
						0	0
						0	2
						0	0
						0	1
						0	0
						0	0
						0	0
						0	0
						0	0
						0	2.58496
						0	0
						0	0
						0	2.32193
						0	0
						0	1
						0	0
						0	0
						0	0
						0	0
						0	0
						0	1.58496
						0	0
						0	0
						0	0
						0	0
						0	1
						0	0
						0	0
						0	0
						0	0
						0	3
						0	2
						0	0
						1	1.58496
						0	0
						0	3.58496
						0	1
						0	0
						0	1.58496
						0	3.32193
						0	0
						0	1.58496
						0	2.58496
						0	2.58496
						0	0
						0	0
						0	0
						0	1.58496
						0	1
						0	0
						0	1.58496
						0	3.70044
						0	0
						0	1
						0	1
						0	1.58496
						0	0
						0	1
						1	1.58496
						0	2
						0	2.80735
						0	2.32193
						0	2.58496
						0	2
						0	2.58496
						0	4.58496
						0	0
						0	1
						0	0
						0	0
						0	2
						0	3
						0	0
						0	2.58496
						0	2.32193
						0	0
						0	3.45943
						0	2
						1	0
						0	2.58496
						0	0
						0	3.16993
						0	3
						0	0
						0	0
						0	1.58496
						0	1.58496
						0	0
						2.58496	0
						0	0
						0	0
						0	0
						0	1
						0	0
						0	2
						0	2
						0	0
						0	0
						0	0
						0	0
						0	1
						0	1.58496
						0	1
						0	0
						0	1
						1	0
						0	2.32193
						0	3.16993
						0	0
						0	0
						0	2.80735
						0	0
						0	1
						0	0
						0	0
						0	0
						0	0
						0	3.32193
						0	0
						0	1
						0	0
						0	1.58496
						0	0
						0	0
						0	1.58496
						0	2
						0	0
						0	2.58496
						0	1
						0	1
						0	0
						0	0
						0	2.32193
						0	3
						0	2.32193
						0	0
						0	0
						0	1
						0	3.70044
						0	0
						0	0
						0	0
						1	0
						0	0
						0	2.32193
						1.58496	1.58496
						1	0
						0	0
						0	3.80735
						0	3
						0	0
						1	2
						0	2.32193
						0	1.58496
						0	0
						0	2
						0	0
						0	1
						0	1
						0	0
						0	1.58496
						0	0
						0	2
						0	0
						0	0
						0	2
						0	1
						0	0
						0	0
						0	2
						0	1
						0	1
						0	2.58496
						0	0
						0	2.58496
						0	3
						0	0
						0	1.58496
						0	1.58496
						0	1
						0	0
						0	1
						0	1.58496
						0	0
						0	2.32193
						0	1
						0	1
						0	2.32193
						0	0
						0	2
						0	1
						0	2.80735
						0	1.58496
						1	0
						0	0
						0	1.58496
						0	0
						0	0
						0	3.58496
						0	0
						0	1
						0	1
						0	0
						0	0
						0	2.58496
						0	2.80735
						0	0
						0	0
						2.32193	2.80735
						0	0
						0	0
						0	0
						0	1
						0	0
						0	0
						0	1
						0	0
						0	2.58496
						0	0
						0	0
						0	2
						0	0
						0	1.58496
						0	1.58496
						0	2
						0	1
						0	1.58496
						0	0
						0	0
						0	1.58496
						0	0
						0	0
						0	0
						0	1
						2	2
						0	1.58496
						0	1
						0	0
						0	1
						0	1.58496
						0	0
						1	1
						0	2
						0	0
						0	2
						0	0
						0	0
						0	0
						0	0
						0	1
						0	2.32193
						0	1
						0	0
						0	1
						1	3.70044
						0	0
						0	2
						0	0
						0	3.16993
						0	0
						0	1.58496
						0	3.70044
						0	3.80735
						0	3.32193
						0	1.58496
						0	3.90689
						0	2
						0	1
						0	3
						0	2
						0	1
						0	0
						1	0
						0	0
						0	0
						0	1.58496
						0	0
						0	2.58496
						0	1.58496
						0	0
						0	2
						0	2
						0	1.58496
						0	1
						0	1.58496
						0	1
						0	2.80735
						0	1.58496
						0	1.58496
						0	0
						0	2.32193
						0	2.58496
						0	1.58496
						0	0
						0	1
						0	1
						1	3.45943
						0	0
						0	1.58496
						0	0
						0	1
						0	1.58496
						0	3
						0	1
						1	0
						0	2.32193
						0	1
						0	0
						0	2
						0	1.58496
						0	0
						0	0
						0	1.58496
						0	1
[truncated: 1,909 more rows]

[truncated: 1 more sheets: Ext.Fig.7u]
