# Supplementary material for: Targeting PRMT9-mediated arginine methylation suppresses cancer stem cell maintenance and elicits cGAS-mediated anticancer immunity
Source: Nat Cancer. 2024 Feb 27;5(4):601–24. doi: 10.1038/s43018-024-00736-x (PMC11056319; doi:10.1038/s43018-024-00736-x)
Supplement: Supplementary file 32 — Statistical source data. [file 43018_2024_736_MOESM32_ESM.xlsx]

## Sheet: Ext.Fig.8c
Molm13 - IFNα Response Genes
	PRMT9wt Rep1	PRMT9wt Rep2	PRMT9KD Rep1	PRMT9KD Rep2
IFI44	-0.87513	-0.85417	0.796529	0.932777
IFI44L	-0.86622	-0.86066	0.768892	0.957986
OASL	-0.87369	-0.85185	0.757197	0.968338
IFIT2	-0.84806	-0.87946	0.776639	0.950882
IFIT3	-0.8447	-0.87555	0.718227	1.00202
OAS1	-0.83471	-0.89093	0.761309	0.964325
IFIT1	-0.85033	-0.87384	0.745964	0.978204
STAT2	-0.83705	-0.88599	0.739165	0.983874
HELZ2	-0.81014	-0.90645	0.702239	1.01435
IFI35	-0.80291	-0.92462	0.79953	0.927995
IFITM1	-0.85242	-0.85957	0.67014	1.04184
CXCL10	-0.85777	-0.85777	0.689071	1.02647
GBP2	-0.8567	-0.86081	0.700372	1.01713
IRF7	-0.89205	-0.82626	0.708786	1.00953
ISG15	-0.88521	-0.8274	0.675653	1.03696
RSAD2	-0.84115	-0.83498	0.529386	1.14674
DDX60	-0.8295	-0.8486	0.535893	1.1422
TRIM21	-0.83176	-0.81604	0.446662	1.20114
RTP4	-0.62879	-1.02592	0.524777	1.12993
SP110	-0.74565	-0.9716	0.971602	0.745648
THP1 - IFNα Response Genes
	PRMT9wt Rep1	PRMT9wt Rep2	PRMT9KD Rep1	PRMT9KD Rep2
CXCL10	-0.85072	-0.87858	0.932306	0.796987
OASL	-0.84087	-0.88726	0.943141	0.784984
IFI44L	-0.86921	-0.86251	0.8895	0.842222
IFI44	-0.87495	-0.85638	0.899817	0.831511
IFITM1	-0.87242	-0.85896	0.899337	0.832034
OAS1	-0.86816	-0.8627	0.910703	0.82016
IFIT3	-0.88926	-0.84173	0.901272	0.829713
IFIT1	-0.89942	-0.83141	0.896531	0.834292
IFIT2	-0.9025	-0.82875	0.870124	0.86113
SP110	-0.91309	-0.81653	0.908011	0.821615
IFI35	-0.92409	-0.80389	0.92259	0.805388
RSAD2	-0.84062	-0.89074	0.841707	0.889649
ISG15	-0.84987	-0.88138	0.831723	0.899521
HELZ2	-0.88932	-0.84145	0.824735	0.906031
IRF7	-0.90076	-0.82995	0.832674	0.898036
STAT2	-0.91104	-0.81852	0.818182	0.911378
DDX60	-0.9385	-0.78387	0.964812	0.757561
TRIM21	-0.87706	-0.84147	1.01098	0.707546
GBP2	-0.83018	-0.89167	0.731785	0.990062
RTP4	-1.01003	-0.66406	0.574771	1.09932

## Sheet: Ext.Fig.8e
Relative IFI44 level
ΔCt of IFI44 vs. ACTIN mRNA in Individual QPCR experiments
	Experiment 1 triplictaes	Experiment 2 triplictaes	Experiment 3 triplictaes	Experiment 4 triplictaes	Experiment 5 triplictaes
shCtrl	9.28	9.032	9.408	9.771	9.103
	9.401	9.223	9.277	9.153	8.892
	9.49	9.103	9.257	9.692	9.135
shPRMT9	6.023	6.673	6.803	6.993	6.302
	6.388	6.54	6.677	6.876	6.462
	7.039	6.693	6.952	6.898	7.059
shPRMT9+PRMT9Wt	9.478	9.043	8.893	9.021	9.367
	9.288	9.201	9.104	9.172	9.488
	9.358	8.886	8.882	9.012	9.316
shPRMT9+PRMT9mut	7.109	6.734	7.129	6.883	7.03
	7.012	6.588	7.033	7.026	6.891
	7.084	6.66	7.226	6.799	7.082
Average ΔCt	Experiment 1	Experiment 2	Experiment 3	Experiment 4	Experiment 5
shCtrl	9.39033	9.11933	9.314	9.53867	9.04333
shPRMT9	6.48333	6.63533	6.81067	6.92233	6.60767
shPRMT9+PRMT9Wt	9.37467	9.04333	8.95967	9.06833	9.39033
shPRMT9+PRMT9mut	7.06833	6.66067	7.12933	6.90267	7.001
2^-ΔCt	Experiment 1	Experiment 2	Experiment 3	Experiment 4	Experiment 5		Mean
shCtrl	0.00149014	0.00179807	0.00157111	0.00134454	0.00189533		0.00161984
shPRMT9	0.0111769	0.0100593	0.0089081	0.00824461	0.010254
shPRMT9+PRMT9Wt	0.00150641	0.00189533	0.0020085	0.00186277	0.00149014
shPRMT9+PRMT9mut	0.00745109	0.00988415	0.00714261	0.00835777	0.00780709
Relative IFI44 level	Experiment 1	Experiment 2	Experiment 3	Experiment 4	Experiment 5
shCtrl	0.919932	1.11003	0.969917	0.830048	1.17007
shPRMT9	6.90001	6.21003	5.49937	5.08977	6.33026
shPRMT9+PRMT9Wt	0.929976	1.17007	1.23994	1.14997	0.919932
shPRMT9+PRMT9mut	4.59989	6.10193	4.40945	5.15962	4.81966

## Sheet: Ext.Fig.8f
ΔCt of hIFIT1 vs. ACTIN mRNA in Individual QPCR experiments							Average ΔCt					2^-ΔCt			Mean	Molm13	Relative hIFIT1 mRNA level
		Experiment 1 triplicates	Experiment 2 triplicates	Experiment 3 triplicates			Experiment 1	Experiment 2	Experiment 3			Experiment 1	Experiment 2	Experiment 3	0.00412922		Experiment 1	Experiment 2	Experiment 3
Molm13	DMSO	7.881	8.102	7.922		DMSO	7.92867	7.99233	7.84267		DMSO	0.00410425	0.00392706	0.00435634		DMSO	0.993953	0.951043	1.055
		7.973	7.853	7.804
		7.932	8.022	7.802
	LD2	6.573	5.998	6.318		LD2	6.521	5.96833	6.21367		LD2	0.0108889	0.0159718	0.0134741		LD2	2.63703	3.86799	3.26311
		6.386	6.012	6.106
		6.604	5.895	6.217
																THP1	Relative hIFIT1 mRNA level
		Experiment 1 triplicates	Experiment 2 triplicates	Experiment 3 triplicates			Experiment 1	Experiment 2	Experiment 3			Experiment 1	Experiment 2	Experiment 3	0.00548621		Experiment 1	Experiment 2	Experiment 3
THP1	DMSO	7.486	7.554	7.49		DMSO	7.526	7.551	7.45467		DMSO	0.00542561	0.0053324	0.00570062		DMSO	0.988954	0.971964	1.03908
		7.521	7.309	7.512
		7.571	7.79	7.362
	LD2	6.308	5.877	5.913		LD2	6.21567	5.80967	5.761		LD2	0.0134554	0.0178286	0.0184402		LD2	2.45259	3.24971	3.3612
		6.266	6.011	5.799
		6.073	5.541	5.571
ΔCt of hISG15 vs. ACTIN mRNA in Individual QPCR experiments																Molm13	Relative hISG15 mRNA level
		Experiment 1 triplicates	Experiment 2 triplicates	Experiment 3 triplicates			Experiment 1	Experiment 2	Experiment 3			Experiment 1	Experiment 2	Experiment 3	0.00410058		Experiment 1	Experiment 2	Experiment 3
Molm13	DMSO	7.683	7.786	8.032		DMSO	7.65967	7.86933	8.343		DMSO	0.0049455	0.00427656	0.00307969		DMSO	1.20605	1.04291	0.751036
		7.594	7.905	8.366
		7.702	7.917	8.631
	LD2	5.876	5.997	6.033		LD2	5.96067	5.96333	6.14033		LD2	0.0160569	0.0160272	0.0141767		LD2	3.91575	3.90852	3.45724
		5.988	6.013	6.211
		6.018	5.88	6.177
																THP1	Relative hISG15 mRNA level
		Experiment 1 triplicates	Experiment 2 triplicates	Experiment 3 triplicates			Experiment 1	Experiment 2	Experiment 3			Experiment 1	Experiment 2	Experiment 3	0.00424526		Experiment 1	Experiment 2	Experiment 3
THP1	DMSO	7.892	7.833	7.782		DMSO	8.027	7.81467	7.80867		DMSO	0.00383382	0.00444172	0.00446023		DMSO	0.903084	1.04628	1.05064
		8.022	7.955	8.021
		8.167	7.656	7.623
	LD2	6.258	5.976	6.014		LD2	6.24167	5.92933	5.99033		LD2	0.0132151	0.0164094	0.01573		LD2	3.11291	3.86535	3.70532
		6.332	5.881	6.102
		6.135	5.931	5.855
ΔCt of mIfit1 vs. Actin mRNA in Individual QPCR experiments																MA9	Relative mIfit1 mRNA level
		Experiment 1 triplicates	Experiment 2 triplicates	Experiment 3 triplicates			Experiment 1	Experiment 2	Experiment 3			Experiment 1	Experiment 2	Experiment 3	0.0018351		Experiment 1	Experiment 2	Experiment 3
MA9	DMSO	9.183	9.107	9.07		DMSO	9.13133	9.06467	9.07467		DMSO	0.00178318	0.00186751	0.00185461		DMSO	0.971706	1.01766	1.01063
		9.014	8.98	8.832
		9.197	9.107	9.322
	LD2	7.585	7.581	7.732		LD2	7.56133	7.611	7.52167		LD2	0.00529434	0.00511518	0.00544193		LD2	2.88504	2.78741	2.96546
		7.772	7.486	7.475
		7.327	7.766	7.358
ΔCt of mIsg15 vs. Actin mRNA in Individual QPCR experiments																MA9	Relative mIsg15 mRNA level
		Experiment 1 triplicates	Experiment 2 triplicates	Experiment 3 triplicates			Experiment 1	Experiment 2	Experiment 3			Experiment 1	Experiment 2	Experiment 3	0.000904828		Experiment 1	Experiment 2	Experiment 3
MA9	DMSO	10.17	10.254	10.012		DMSO	10.4317	10.3823	9.654		DMSO	0.000724028	0.000749215	0.00124124		DMSO	0.800183	0.828019	1.3718
		10.487	10.502	9.521
		10.638	10.391	9.429
	LD2	8.12	8.832	8.487		LD2	8.068	8.77933	8.653		LD2	0.0037264	0.00227592	0.00248421		LD2	4.11836	2.51531	2.7455
		8.235	8.623	8.722
		7.849	8.883	8.75

## Sheet: Ext.Fig.8g
ΔCt of hIFIT1 vs. ACTIN mRNA in Individual QPCR experiments							Average ΔCt					2^-ΔCt			Mean	Rec1	Relative hIFIT1 mRNA level
		Experiment 1 triplicates	Experiment 2 triplicates	Experiment 3 triplicates			Experiment 1	Experiment 2	Experiment 3			Experiment 1	Experiment 2	Experiment 3	0.00474318		Experiment 1	Experiment 2	Experiment 3
Rec1	DMSO	7.683	7.822	7.631		DMSO	7.761	7.69433	7.70533		DMSO	0.00461006	0.00482808	0.00479141		DMSO	0.971933	1.0179	1.01017
		7.892	7.722	7.832
		7.708	7.539	7.653
	LD2	5.742	5.821	5.672		LD2	5.762	5.79867	5.73233		LD2	0.0184274	0.017965	0.0188103		LD2	3.88504	3.78754	3.96575
		5.894	5.682	5.801
		5.65	5.893	5.724
																OCI-Ly3	Relative hIFIT1 mRNA level
		Experiment 1 triplicates	Experiment 2 triplicates	Experiment 3 triplicates			Experiment 1	Experiment 2	Experiment 3			Experiment 1	Experiment 2	Experiment 3	0.00205015		Experiment 1	Experiment 2	Experiment 3
OCI-Ly3	DMSO	9.034	8.922	8.932		DMSO	9.066	8.833	8.901		DMSO	0.00186579	0.00219282	0.00209186		DMSO	0.910072	1.06959	1.02034
		9.201	8.764	8.726
		8.963	8.813	9.045
	LD2	6.826	6.802	6.532		LD2	6.74033	6.83667	6.60233		LD2	0.00935314	0.008749	0.010292		LD2	4.56217	4.26748	5.02011
		6.753	6.638	6.662
		6.642	7.07	6.613
ΔCt of hOAS1 vs. ACTIN mRNA in Individual QPCR experiments																Rec1	Relative hOAS1 mRNA level
		Experiment 1 triplicates	Experiment 2 triplicates	Experiment 3 triplicates			Experiment 1	Experiment 2	Experiment 3			Experiment 1	Experiment 2	Experiment 3	0.0250337		Experiment 1	Experiment 2	Experiment 3
Rec1	DMSO	5.48	5.332	5.283		DMSO	5.53067	5.22233	5.228		DMSO	0.0216323	0.0267868	0.0266818		DMSO	0.86413	1.07003	1.06584
		5.618	5.118	5.429
		5.494	5.217	4.972
	LD2	3.743	3.634	3.737		LD2	3.71867	3.443	3.82333		LD2	0.0759573	0.0919504	0.0706418		LD2	3.03421	3.67307	2.82188
		3.621	3.466	3.804
		3.792	3.229	3.929
																OCI-Ly3	Relative hOAS1 mRNA level
		Experiment 1 triplicates	Experiment 2 triplicates	Experiment 3 triplicates			Experiment 1	Experiment 2	Experiment 3			Experiment 1	Experiment 2	Experiment 3	0.0497214		Experiment 1	Experiment 2	Experiment 3
OCI-Ly3	DMSO	5.102	4.362	3.783		DMSO	4.99633	4.47	3.78167		DMSO	0.0313295	0.0451228	0.0727118		DMSO	0.630102	0.907513	1.46239
		5.088	4.533	3.667
		4.799	4.515	3.895
	LD2	2.132	2.473	2.385		LD2	1.97433	2.51633	2.425		LD2	0.254487	0.174787	0.18621		LD2	5.11827	3.51532	3.74506
		1.893	2.463	2.532
		1.898	2.613	2.358
ΔCt of mIfit1 vs. Actin mRNA in Individual QPCR experiments																A20	Relative mIfit1 mRNA level
		Experiment 1 triplicates	Experiment 2 triplicates	Experiment 3 triplicates			Experiment 1	Experiment 2	Experiment 3			Experiment 1	Experiment 2	Experiment 3	0.00199416		Experiment 1	Experiment 2	Experiment 3
A20	DMSO	9.183	8.912	8.537		DMSO	9.27367	8.85867	8.82		DMSO	0.00161565	0.00215415	0.00221266		DMSO	0.810194	1.08023	1.10957
		9.377	8.778	8.943
		9.261	8.886	8.98
	LD2	7.082	7.311	6.892		LD2	7.13333	7.26767	6.95067		LD2	0.00712283	0.00648955	0.00808427		LD2	3.57185	3.25428	4.05398
		7.221	7.282	6.668
		7.097	7.21	7.292
ΔCt of mOasl vs. Actin mRNA in Individual QPCR experiments																A20	Relative mOasl mRNA level
		Experiment 1 triplicates	Experiment 2 triplicates	Experiment 3 triplicates			Experiment 1	Experiment 2	Experiment 3			Experiment 1	Experiment 2	Experiment 3	0.000923885		Experiment 1	Experiment 2	Experiment 3
A20	DMSO	10.273	10.543	9.674		DMSO	10.701	10.22	9.55167		DMSO	0.000600728	0.000838443	0.00133248		DMSO	0.65022	0.907519	1.44226
		10.803	10.003	9.422
		11.027	10.114	9.559
	LD2	7.622	8.115	8.392		LD2	7.66833	8.08433	8.125		LD2	0.00491588	0.00368445	0.00358205		LD2	5.32088	3.988	3.87716
		7.558	7.894	8.003
		7.825	8.244	7.98

## Sheet: Ext.Fig.8h
Relative Lucia activity
Vehicle	LD2	LD2+cGAS KO	LD2+MAVS KO
0.8	4.4	1.57	4.57
1.1	5.73	1.83	4.83
0.9	4.03	1.46	4.46
1.21	4.82	1.37	4.93
0.99	5.03	1.61	4.06

## Sheet: Ext.Fig.8k
Relative dsDNA intensity (A.U.)
VEH	LD2
24.4931	38.2704
16.2883	29.615
28.0544	38.4307
17.7275	35.693
18.8565	39.2843
23.3423	50.8214
6.12257	12.3273
13.7393	10.1024
25.0859	45.7672
20.7936	41.0259
15.2561	33.6533
15.3707	56.7822
17.6594	48.0246
27.7762	50.9553
19.4764	46.8732
31.9209	49.337
16.8341	43.8772
5.91946	17.9399
25.1969	33.3312
16.8905	27.8415
17.4708	28.7981
10.9434	39.9805
11.6192	22.3694
3.90587	24.5616
14.7733	35.1692
15.4377	25.4468
15.2745	25.1778
12.2013	25.7774
11.5974	29.2172
11.1975	24.7481
13.5353	34.4354
32.2567	56.079
27.8952	50.9221
30.0128	55.9926
19.8462	34.4154
19.6304	29.743
4.37164	6.62369
17.3806	26.3342
28.2606	42.8191
24.7341	37.476
13.5367	23.4741
21.6831	41.0665
20.6091	32.2017
26.7446	43.7428
4.38363	16.8601
20.0459	38.3236
16.4149	39.5413
9.38008	60.7477
20.4931	54.0661
9.19769	52.76

## Sheet: Ext.Fig.8l
Relative γ-H2AX intensity (A.U.)
Ctrl	PRMT9-KD
2.32909	0.6
2.33815	0.6
2.36141	0.41
2.37311	2.90122
2.39605	2.91193
2.41311	2.92512
2.45871	2.94179
2.47776	2.94995
2.50008	2.96432
2.52795	2.99371
2.53878	4.10475
0.545632	4.11183
0.576509	3.1
0.585171	4.16284
0.605494	4.19008
0.633913	3.6
0.639497	4.22064
0.643021	0.25275
0.661461	0.295584
0.687842	0.40744
0.691071	0.503304
0.714762	0.537223
0.800073	0.615625
0.83098	0.653787
0.909973	0.732021
0.949096	0.769887
1.003	0.832351
1.05052	0.89113
1.06532	1.08523
1.26245	1.16325
1.27631	1.31421
1.33777	1.49768
1.48726	1.59954
1.6431	1.65997
1.64504	1.83384
1.74546	1.99112
1.79981	2.06172
1.96563	2.13982
2.1154	2.17748
2.17618	2.09078
2.21367	2.14908
2.23878	2.29206
2.26448	2.31892
2.27814	2.56093
2.41134	2.64336
2.43266	2.82509
2.46323	2.90102
2.53432	2.94756
2.68039	3.11436
2.7656	3.13951
2.92508	3.23688
2.99236	3.24757
3.03775	3.25034
3.08336	3.32945
3.20537	3.47338
3.22658	3.6217
3.30694	3.80164
3.31543	3.92854
3.31783	4.2221
3.36763	4.25451
3.39546	4.4775
3.52969	4.98846
3.67503	5.14229
3.79367	5.99803
3.84504	6.54809
3.96204	6.61514
4.20678	6.73815
4.23786	6.78235
4.45607	7.24696
4.94714	7.6104
5.09376	7.93086
5.49564	8.17342
5.85166	8.42148
6.30368	8.60285
6.35936	8.90342
6.42516	9.04129
6.45988	9.59178
6.4997	9.68801
6.55636	9.87491
6.93647	10.1243
7.04923	10.4468
7.19092	10.6267
7.22594	10.853
7.51512	11.2266
7.74143	11.6775
7.96118	12.1294
8.1142	12.3866
8.34523	12.8171
8.37975	13.8286
6.50174	13.913
6.93968	9.60425
7.02285	9.96139
7.1751	10.4917
7.37321	12.6133
7.65929	13.744
7.80662	13.9036
7.96552	14.4885
8.00184	14.6613
8.30021	10.12
8.69129	8

## Sheet: Ext.Fig.8m
Relative dsDNA intensity (A.U.)
Ctrl	PRMT9-KD
16.9487	11.597
13.4795	12.1396
5.22482	5.84878
18.9581	10.2791
11.5683	10.5491
14.0546	6.56513
9.56237	10.574
4.00732	12.5535
9.12478	12.0511
10.3942	9.24193
21.4104	10.4795
23.195	13.8805
16.8899	13.9884
22.0379	16.1057
24.1205	16.2101
30.3586	7.47725
9.79198	13.5158
5.4596	13.6106
18.9527	12.0966
20.333	13.6639
26.8937	11.615
11.5639	11.6479
8.68481	13.9247
3.20266	14.0532
15.9964	14.0578
12.5482	16.9872
6.42969	19.9806
15.3166	20.0068
4.91371	16.9158
9.49731	17.5312
11.6538	19.87
25.9682	20.3229
4.86791	24.6761
14.7265	25.0501
16.3271	26.6747
38.2216	27.1215
4.1044	27.3509
13.9759	27.4856
17.4895	28.1452
30.1307	28.6736
4.49878	28.8575
6.46562	28.8717
26.5622	29.1151
11.8043	23.4842
12.0787	28.0046
18.893	28.4754
9.60504	31.4754
23.3397	33.3437
5.76172	42.5294
10.2251	67.5859

## Sheet: Ext.Fig.8o
Relative ENPP1 expression
Normal	AML
-4.06995	-4.92446
-4.09481	-5.35118
-5.17405	-6.30743
-3.58096	-5.26082
-3.32119	-5.32077
-4.10815	-5.801
-3.73216	-5.20218
-3.19147	-5.38201
-3.69018	-6.97331
-2.64871	-4.59951
-3.83013	-2.71464
-3.32119	-4.90162
-4.25966	-0.1886
-3.38167	-3.94541
-3.32119	-4.00601
-4.08267	-5.59455
-3.48701	-3.76457
-3.39815	-5.75565
-3.70063	-5.59455
	-2.074
	-4.21729
	-5.94652
	-4.59951
	-3.28748
	-5.12015
	-5.44854
	-3.41582
	-4.27394
	-6.45829
	-6.37963
	-6.05553
	-3.2481
	-3.64874
	-4.54628
	-4.35009
	-2.93732
	-1.84299
	-4.92446
	-3.7536
	-6.17321
	-5.59455
	-4.61832
	-3.7536
	-4.14873
	-5.84803
	-5.94652
	-3.30453
	-2.68486
	-2.69723
	-3.98173
	-4.52912
	-5.55613
	-3.99365
	-3.88584
	-5.14683
	-1.6104
	-1.86375
	-6.00101
	-3.45971
	-5.59455
	-5.20218
	-2.93049
	-6.84742
	-3.77572
	-5.01781
	-4.83629
	-3.33848
	-2.57955
	-2.71464
	-3.52379
	-5.59455
	-5.67282
	-5.94652
	-5.41453
	-5.06871
	-3.83013
	-5.48325
	-5.67282
	-5.38201
	-4.85726
	-4.77381
	-4.04333
	-5.29046
	-3.58096
	-2.36784
	-2.33673
	-4.47753
	-3.05683
	-1.07404
	-5.89701
	-5.801
	-3.71049
	-2.72631
	-5.38201
	-5.06871
	-2.4365
	-6.05553
	-3.22259
	-4.73238
	-1.97086
	-5.12015
	-0.2817
	-3.17551
	-4.10815
	-4.05709
	-6.63574
	-6.45829
	-6.17321
	-5.75565
	-2.91014
	-1.69059
	-2.58617
	-5.44854
	-4.71321
	-5.12015
	-6.97331
	-4.67442
	-5.20218
	-6.11252
	-3.47783
	-5.44854
	-5.71431
	-4.12263
	-2.8971
	-4.90162
	-4.44533
	-2.98432
	-6.45829
	-3.56106
	-2.81346
	-5.41453
	-1.49327
	-2.55716
	-4.83629
	-5.09462
	-4.61832
	-5.32077
	-2.18501
	-5.01781
	-3.69018
	-5.32077
	-4.16265
	-3.33848
	-5.26082
	-5.55613
	-4.65544
	-3.19147
	-6.11252
	-5.59455
	-3.51366
	-5.06871
	-4.9703
	-4.44533
	-5.29046
	-4.39694
	-5.75565
	-4.67442
	-3.76457
	-2.47348
	-4.75305
	-3.87458
	-4.16265
	-4.20393
	-5.55613
	-4.41313
	-3.01306
	-4.63723
	-4.51193
	-3.69018
	-3.37319
	-4.59951
	-4.13555
	-7.11889
	-6.11252
	-5.20218
	-4.0192
	-3.5051
	-2.80751
	-4.05709
	-1.22545
	-3.35574
	-4.85726
	-4.33454
	-1.99292
	-4.46068
	-2.68486
	-5.38201
	-6.00101
	-2.0141
	-4.47753
	-6.30743
	-4.75305
	-5.44854
	-6.37963
	-2.85758
	-4.54628
	-3.41582
	-3.40735
	-6.00101
	-4.13555
	-2.02815
	-4.75305
	-7.5009
	-0.21514
	-1.9272
	-5.14683
	-2.91622
	-4.30346
	-4.8151
	-6.23843
	-2.36284
	-3.37319
	-2.87729
	-4.71321
	-3.07152
	-4.10815
	-5.17405
	-2.92398
	-2.85131
	-4.94679
	-4.4287
	-1.88446
	-2.28144
	-6.17321
	-4.59951
	-5.09462
	-3.25613
	-3.96876
	-5.89701
	-4.35009
	-6.11252
	-4.09481
	-6.73624
	-4.10815
	-5.84803
	-3.88584
	-5.09462
	-6.45829
	-3.07152
	-5.17405
	-2.92398
	-1.05464
	-5.63347
	-5.801
	-2.53566
	-4.58177
	-2.47881
	-5.44854
	-4.54628
	-3.89726
	-4.99425
	-6.97331
	-5.23115
	-6.30743
	-4.41313
	-4.52912
	-3.93351
	-6.37963
	-4.99425
	-3.43236
	-5.89701
	-6.54331
	-2.80071
	-4.99425
	-5.29046
	-0.19503
	-3.94541
	-6.30743
	-5.94652
	-6.63574
	-5.14683
	-3.08601
	-1.37469
	-7.11889
	-3.95696
	-3.73216
	-3.85199
	-6.30743
	-2.97058
	-4.17669
	-4.06995
	-5.09462
	-6.17321
	-3.90976
	-4.38102
	-6.63574
	-5.41453
	-5.63347
	-4.49455
	-4.47753
	-0.73362
	-4.17669
	-6.30743
	-5.32077
	-6.37963
	-3.18338
	-1.55893
	-0.4675
	-1.41289
	-5.75565
	-2.44632
	-3.74285
	-4.67442
	-4.17669
	-4.0192
	-4.44533
	-6.73624
	-4.21729
	-4.13555
	-5.55613
	-5.12015
	-6.45829
	-6.17321
	-3.05683
	-4.30346
	-3.33848
	-3.19991
	-4.36545
	-5.71431
	-6.11252
	-3.02724
	-4.04333
	-4.56395
	-4.27394
	-6.17321
	-3.25613
	-6.17321
	-5.67282
	-3.68056
	-4.92446
	-4.92446
	-5.89701
	-6.23843
	-3.92173
	-3.94541
	-6.05553
	-4.16265
	-3.48701
	-6.05553
	-3.5051
	-4.09481
	-5.23115
	-4.08267
	-6.23843
	-2.79473
	-5.94652
	-6.54331
	-6.97331
	-2.99802
	-6.23843
	-5.51954
	-4.85726
	-3.81824
	-6.00101
	-5.38201
	-6.97331
	-4.85726
	-6.45829
	-3.70063
	-5.67282
	-2.1619
	-4.23143
	-6.54331
	-5.48325
	-4.58177
	-5.35118
	-3.2481
	-6.11252
	-3.31249
	-6.00101
	-5.41453
	-3.30453
	-5.59455
	-4.58177
	-5.801
	-5.14683
	-6.17321
	-1.56981
	-4.694
	-2.93049
	-4.13555
	-6.63574
	-6.97331
	-4.10815
	-3.04912
	-5.51954
	-4.694
	-4.23143
	-2.70863
	-3.45971
	-4.85726
	-6.73624
	-5.01781
	-4.31901
	-5.75565
	-3.83013
	-5.32077
	-4.2887
	-3.32964
	-2.95687
	-4.33454
	-4.71321
	-5.35118
	-4.17669
	-2.14318
	-5.59455
	-5.94652
	-4.87984
	-6.30743
	-2.33673
	-6.00101
	-4.49455
	-6.63574
	-4.36545
	-6.23843
	-4.67442
	-3.94541
	-5.55613
	-5.75565
	-5.17405
	-5.63347
	-6.97331
	-5.01781
	-5.75565
	-3.26381
	-6.45829
	-5.23115
	-4.46068
	-4.63723
	-5.75565
	-5.89701
	-4.58177
	-6.97331
	-4.65544
	-5.38201
	-6.54331
	-3.94541
	-6.17321
	-3.30453
	-4.39694
	-3.90976
	-6.97331
	-2.62597
	-4.47753
	-6.73624
	-6.30743
	-3.98173
	-5.12015
	-6.37963
	-2.7881
	-5.63347

## Sheet: Ext.Fig.8p
Relative cGAS protein level
AML	B-NHL		LC	COAD	PAAD	BRCA	PRAD	LIHC	GBM	BLCA	ALL
0.324228	1.28225		0.131816	-0.00436	-0.7073	-1.19429	0.390013	-0.75426	-4.08491	-0.34524	1.27281
0.229219	-1.54491		1.4732	-2.94426	1.67629	-1.6915	-2.60776	-1.58486	0.131214	0.608092	-1.92344
2.172	-2.15794		0.247585	-1.98476	0.956533	-0.55278	-2.63379	-0.25431	0.296047	1.35692	0.078871
1.56064	-0.50688		0.993597	0.92588	0.836012	0.097287	-2.52064	-0.20633	-1.20154	-0.68937	0.88927
2.02206	-0.05166		0.629324	1.78924	0.247127	0.459705	0.217077	0.906771	0.094014	2.53871	1.84848
2.43226	-2.00794		1.61719	-0.79986	1.29506	1.37528		-1.82189	-1.54304	2.18909	2.02257
1.42083	-1.57093		-1.19574	-0.06324	-0.34051	1.05073		-0.54851	-2.43367	-1.32127	-1.72511
1.91765	1.30749		-3.55771	-1.21756	1.24153	-0.97151		-0.93682	-1.4463	0.109735	-2.18664
0.010521	-0.78413		-0.80184	-1.38297	1.63554	-1.38682		-1.56594	-0.53395	1.01742
0.282151			0.586546	-0.65657	-0.94079	-1.21763		-1.64612	-1.98232	3.11234
-0.12847			-1.74848	0.933033	0.902578	0.740442		-1.51903	0.926776	0.972943
0.260821			0.923222	-1.83909	1.05848	-1.36718		-0.63708	-0.75882
0.902116			-0.10772	-0.91173	0.326002	-1.29614		-1.30023
0.675033			1.13019	-0.27232	1.79798	0.127598		-1.08873
			-0.52274	-0.31717	1.458	-1.27573
			-1.20276	-1.57689	0.077951	0.956137
			0.970608	0.202894	2.00073	2.16545
			-0.1892	-1.28428	1.15965	0.604631
			1.19729	-0.14607	0.828609	-1.44586
			-1.16537	2.90483	3.36039	-1.91691
			-0.51014	-1.08564		2.76221
			1.74676	-0.44549		-1.89276
			-2.04258	-0.87162		0.862234
			-0.53602	-3.03396		1.84351
			-0.26137	0.188524		0.833213
			1.02852	-1.54983		1.41446
			2.67928	-0.38845		-2.27753
			-0.84091	1.07003		0.915057
			2.56412	-2.32784		-1.37007
			-1.4538	1.45293		-1.11766
			-0.01564
			1.4004
			0.936644
			0.419887
			0.831025
			1.15202
			-0.03948
			1.16234
			1.17802
			-0.23337
			0.368521
			-0.19528
			-0.02224
			-0.16617
			0.922088
			-1.0162
			-0.16084
			0.15632
			-2.03113
			0.264351
			2.0728
			-0.84354
			-0.5613
			0.55774
			0.740161
			0.165814
			3.66413
			0.011757
			-1.15439
			0.050312
			-0.63712
			1.35156
			-4.84096
			0.862963
			-0.68679
			1.21873
			-0.49607
			1.64381
			-1.9969
			-3.14147
			-0.84305
			-0.42805
			-1.99061
			-3.48918
			-0.86155
			2.07807
			0.635096

[truncated: 2 more sheets: Ext.Fig.8q, Ext.Fig.8r]
