# Supplementary material for: Targeting PRMT9-mediated arginine methylation suppresses cancer stem cell maintenance and elicits cGAS-mediated anticancer immunity
Source: Nat Cancer. 2024 Feb 27;5(4):601–24. doi: 10.1038/s43018-024-00736-x (PMC11056319; doi:10.1038/s43018-024-00736-x)
Supplement: Supplementary file 34 — Statistical source data. [file 43018_2024_736_MOESM34_ESM.xlsx]

## Sheet: Ext.Fig.9b
Relative gene Log2 expression
Ctla4		Tim-3		Tigit		Pd-1
Ctrl	Prmt9-KD	Ctrl	Prmt9-KD	Ctrl	Prmt9-KD	Ctrl	Prmt9-KD
0	0	0	0	0	0	0	0
1	0	0	0	0	0	0	0
0	1	0	0	0	0	1	0
0	0	0	0	0	0	0	0
0	0	0	0	0	0	2.58496	1
0	0	0	0	0	0	0	0
1	0	0	0	0	0	1	0
0	0	0	0	0	0	0	0
0	1	0	0	0	0	0	1.58496
0	1	0	0	0	0	0	0
0	0	0	0	0	0	0	0
0	1	0	0	0	0	2.32193	1
0	0	0	0	0	0	0	0
0	0	0	0	0	0	0	2.80735
0	0	0	0	0	0	0	2
0	0	0	0	0	0	0	0
0	0	0	0	0	0	0	1.58496
0	1.58496	0	0	0	0	0	3.32193
0	0	0	0	0	0	0	0
1.58496	0	0	0	0	0	0	0
1	0	0	0	0	0	0	0
1.58496	0	0	0	0	0	1	0
0	0	0	0	0	1	2.32193	1
0	0	0	0	0	0	0	0
1	0	0	0	0	0	0	0
1.58496	0	0	0	0	0	1	0
0	1	0	0	0	0	0	2.32193
0	0	0	0	0	0	0	0
0	0	0	0	0	0	0	0
0	0	0	0	0	0	2	0
1.58496	0	0	0	0	0	1	0
1	0	0	0	0	0	2	0
0	0	0	0	0	0	1	0
0	0	0	0	0	0	0	0
0	0	0	0	0	0	0	0
0	0	0	0	0	0	0	1
0	0	0	0	0	0	0	0
0	0	0	0	0	0	0	0
0	0	0	0	0	1	0	0
0	0	0	0	0	0	0	0
1	0	0	0	0	0	0	0
0	0	0	0	0	0	0	2
0	1	0	0	0	0	1.58496	0
0	0	0	0	0	0	1	0
0	0	0	0	0	0	0	0
1.58496	1.58496	0	0	0	0	1.58496	1.58496
0	1	0	0	0	1	1.58496	2.32193
1	0	0	0	0	0	0	0
1	0	0	0	0	0	0	0
0	1	0	0	0	0	0	0
0	2.32193	0	0	0	0	0	0
0	2.32193	0	1	0	0	0	0
0	0	0	0	0	0	0	0
0	0	0	0	0	0	0	0
0	0	0	0	0	0	0	0
1	0	0	0	0	0	0	0
0	0	0	0	0	0	0	0
1	0	0	0	0	0	0	1
0	0	0	0	0	0	0	0
0	0	0	0	0	0	1	0
0	0	0	0	0	0	0	0
1	0	0	0	0	0	0	0
0	1.58496	0	0	0	0	0	0
1	1	0	0	0	0	0	0
1	0	0	0	0	0	2.58496	0
0	1	0	0	0	0	0	1.58496
0	0	0	0	0	0	0	0
0	0	0	0	0	0	0	1
0	0	0	0	0	0	0	0
0	0	0	0	0	0	0	0
0	0	0	0	0	0	0	1
0	0	0	0	0	0	0	0
0	0	0	0	0	0	0	0
0	0	0	0	0	0	1	0
0	0	0	0	0	0	0	2.32193
0	1	0	0	0	0	0	0
0	1.58496	0	0	0	0	1.58496	0
0	0	0	0	0	0	0	2
0	0	0	0	0	0	0	0
0	1.58496	0	0	0	0	0	0
0	0	0	0	0	0	0	0
0	0	0	0	0	0	0	0
0	0	0	0	0	0	0	0
0	0	0	0	0	0	0	0
0	0	0	0	0	1.58496	0	0
0	1	0	0	0	0	0	2.32193
0	0	0	0	0	0	0	1
0	1	0	0	0	0	0	0
0	0	0	0	0	0	0	0
0	0	0	0	0	1	0	0
0	0	0	0	0	0	0	0
0	0	0	0	0	0	0	0
0	0	0	0	0	0	1	0
0	0	0	0	0	0	0	0
0	0	0	0	0	0	0	0
0	1	0	0	0	0	0	1.58496
0	1.58496	0	1	0	0	0	2
0	0	0	0	0	0	0	0
0	1	0	0	0	0	0	0
0	0	0	0	0	0	0	0
0	1.58496	0	0	0	0	0	0
0	0	0	0	0	0	0	0
0	0	0	0	0	0	0	0
0	0	0	0	0	0	0	0
0	1	0	0	0	0	0	0
0	0	0	0	0	0	0	0
0	1.58496	0	0	0	0	0	0
0	0	0	0	0	0	0	0
0	0	0	0	0	0	0	0
0	0	0	0	0	0	1	0
0	0	0	0	0	1	0	0
0	0	0	0	0	0	1	0
2	0	0	0	0	0	0	0
0	0	0	0	0	0	0	1
0	0	0	0	0	0	1	0
0	0	0	0	1	0	2.58496	0
0	0	0	0	0	0	0	0
1.58496	0	0	0	0	0	1	0
0	1	0	0	0	0	0	0
0	1.58496	0	0	0	0	1	0
0	1	0	0	0	0	1	0
0	0	0	0	0	0	2.32193	0
0	1.58496	0	0	0	0	0	1.58496
0	0	0	0	0	0	1.58496	0
0	0	0	0	0	0	0	2
0	0	0	0	0	0	0	0
0	0	0	0	0	0	0	0
0	0	0	0	0	0	0	0
0	1	0	0	0	0	0	1.58496
0	0	0	0	0	0	0	0
1	1.58496	0	0	0	0	1	2.58496
0	1	0	0	0	0	0	2
2	2.58496	0	0	0	0	3.16993	0
0	0	0	0	0	0	1	2.32193
0	0	0	0	0	0	0	0
0	1.58496	0	0	0	0	0	0
0	0	0	0	0	0	0	0
1.58496	0	0	0	0	0	0	0
0	0	0	0	0	0	0	1.58496
0	1.58496	0	0	0	1	0	0
0	0	0	0	0	0	0	0
0	0	0	0	0	0	0	0
0	0	0	0	0	0	0	0
0	0	0	0	0	0	0	1
0	0	0	0	0	0	0	0
0	0	0	1	0	0	0	0
0	0	0	0	1	0	0	0
0	0	0	0	0	0	0	0
1	0	0	0	0	0	0	0
0	1	0	0	0	0	0	1.58496
0	0	0	0	0	0	0	1.58496
1	0	0	0	0	0	0	0
0	1.58496	0	0	0	0	0	0
1	0	0	0	0	0	1	0
0	0	0	0	0	0	0	1
0	0	0	0	0	0	2.32193	3
0	0	0	0	0	0	0	0
0	0	0	0	0	0	0	0
0	1	0	2.32193	0	1	0	1.58496
0	2	0	0	0	0	0	0
0	0	0	0	0	0	0	0
0	0	0	0	0	0	0	0
0	0	0	0	0	0	0	1.58496
0	1	0	0	0	0	0	0
0	1.58496	0	0	0	0	0	0
0	1	0	0	1	0	0	0
0	0	0	0	0	0	0	0
0	1.58496	0	0	0	1.58496	0	0
0	0	0	0	0	0	0	0
1	0	0	0	0	0	0	0
0	1	0	0	0	0	0	0
0	1	0	0	0	0	0	0
0	1	0	0	0	0	2.58496	0
0	0	0	0	0	0	0	0
0	0	0	0	0	0	0	1
0	0	0	0	0	0	0	0
0	0	0	0	0	0	0	0
0	0	0	0	0	0	0	0
0	0	0	0	0	0	0	0
0	1	0	0	1	0	0	0
1.58496	1	0	0	0	0	1	0
0	0	0	0	0	0	0	0
0	0	0	0	0	1	0	0
0	2	0	0	0	0	1	0
0	0	0	0	0	0	0	0
0	0	0	0	0	0	0	0
0	0	0	0	0	0	0	0
0	0	0	0	0	0	1	0
0	0	0	0	0	0	0	0
0	1	0	0	0	0	0	0
0	0	0	0	0	0	0	0
0	0	0	0	0	0	0	0
0	0	0	0	0	0	0	0
0	0	0	0	0	0	1.58496	0
0	0	0	0	0	0	0	0
0	0	0	0	0	0	0	0
0	0	1.58496	0	0	0	0	1.58496
0	1.58496	0	0	0	0	2	0
0	0	0	0	0	0	0	0
0	0	0	0	0	0	0	0
0	0	0	0	0	0	0	0
0	1	0	0	0	0	0	0
0	2	0	0	0	0	0	0
0	0	0	0	0	0	0	1.58496
0	0	0	0	0	0	0	0
1	0	0	0	0	0	1	0
0	0	0	0	0	0	0	0
1	0	0	0	0	0	0	0
0	0	0	0	0	0	0	0
1	0	0	1	0	0	0	0
0	1.58496	0	0	0	0	0	0
0	0	0	0	0	0	0	0
1	0	0	0	0	0	1.58496	3
0	0	0	0	0	0	0	0
0	0	0	0	0	0	0	0
0	0	0	0	0	1	0	0
0	0	0	0	0	0	0	0
0	0	0	0	0	0	0	0
0	0	0	0	0	0	0	0
0	0	0	0	0	0	0	2.32193
0	0	0	0	0	0	0	0
0	0	0	0	0	0	1	0
0	0	0	0	0	0	0	1.58496
0	0	0	0	0	0	1	3
0	0	1.58496	0	0	0	1	0
1.58496	0	0	0	0	0	1	0
0	0	0	0	0	0	0	0
0	0	0	0	0	0	0	0
0	0	0	0	0	0	0	0
0	1.58496	0	0	0	0	0	0
0	0	0	0	0	0	0	0
0		0		0		0
0		0		0		0
0		0		0		0
0		0		0		0
0		0		0		0
0		0		0		0
0		0		0		0
1		0		0		0
0		0		0		1
0		0		0		0
0		0		0		0
0		0		0		0
0		0		0		0
0		0		0		0
0		0		0		0
0		0		0		0
1		0		0		0
3.45943		0		0		0

## Sheet: Ext.Fig.9c
PD-L1+ Cells (%)
	Ctrl	Prmt9 KD
AML01	0.31	26.57
AML02	0.62	0.9
AML03	3.59	21.85

## Sheet: Ext.Fig.9e
CD34+CD45dim cell frequency (%)
VEH	LD2	αPD-1	LD2+αPD-1
49.1	22.8	37.3	10.5

## Sheet: Ext.Fig.9g
Tumor Volume (mm3)
Days elapsed	Vehicle					LD2					anti-PD-1					LD2+anti-PD-1
1	0	0	0	0	0	0	0	0	0	0	0	0	0	0	0	0	0	0	0	0
10	41.6	41.6	33.28	23.4	18.72	33.28	41.6	33.28	18.72	41.6	33.28	18.72	41.6	23.4	33.28	41.6	41.6	33.28	18.72	23.4
13	114.192	96.0289	121.68	97.5	102.245	121.68	106.63	127.705	90.9792	109.258	121.9	89.661	111.954	99.099	97.9898	131.926	71.6836	99.8317	114.885	98.8
17	206.388	176.783	214.948	164.468	178.945	170.718	144.81	191.356	139.314	168.264	168.068	139.922	174.414	151.915	203.84	131.04	89.661	141.189	141.249	131.779
21	358.228	344.004	355.905	274.95	327.777	212.327	191.139	212.959	176.783	227.229	247.734	205.485	285.588	198.414	118.469	132.912	91.3203	114.829	137.923	99.8317
25	875.548	594.248	803.426	591.196	539.698	256.277	249.025	245.7	228.426	303.643	475.338	416.011	430.612	264.819	287.895	121.643	58.5827	67.4502	118.264	51.3427
29	1246.58	1140.53	1677.64	1167.2	1168.69	331.023	395.76	342.655	359.775	519.351	1029.38	831.224	764.225	491.635	399.934	135.759	66.1716	49.037	141.249	44.9467

## Sheet: Ext.Fig.9i
Tumor weight (g)
VEH	LD2	α-PD1	Combine
1.11	0.29	0.61	0.09
0.75	0.24	0.49	0.1
0.91	0.21	0.68	0.09
0.93	0.33	0.6	0.04
0.67	0.17	0.52	0.02

## Sheet: Ext.Fig.9j
Tumor Volume (mm3)
Days elapsed	VEH					LD2
1	0	0	0	0	0	0	0	0	0	0
8	65	41.6	33.28	23.4	33.28	41.6	33.28	41.6	65	33.28
11	121.68	91	121.68	97.5	94.38	102.245	94.38	108.127	102.245	74.1
14	203.84	159.12	266.24	186.745	175.76	175.76	153.79	164.775	131.04	129.927
17	332.8	349.44	375.7	277.875	254.8	216.58	198.058	288.834	198.414	204.463
20	867.643	624.26	788.051	562.658	505.44	506.147	411.892	486.592	287.599	260.325
23	1365.33	1256.2	1677.64	1185.51	1161.88	1106.24	843.265	1014.85	537.582	399.934

## Sheet: Ext.Fig.9k
Tumor weight (g)
VEH	LD2
1.21	0.89
1.15	0.71
1.48	0.83
0.88	0.53
0.92	0.45

## Sheet: Ext.Fig.9m
Relative Cd274 level
ΔCt of Cd274 vs. Actin mRNA in Individual QPCR experiments
	Experiment 1 triplicates	Experiment 2 triplicates	Experiment 3 triplicates
VEH	6.68	6.921	6.681
	6.763	6.588	6.832
	6.769	6.788	7.004
LD2	5.886	5.687	5.523
	6.013	5.927	5.701
	6.201	5.754	5.831
Average ΔCt	Experiment 1	Experiment 2	Experiment 3
VEH	6.73733	6.76567	6.839
LD2	6.03333	5.78933	5.685
2^ΔCt	Experiment 1	Experiment 2	Experiment 3		Mean
VEH	0.00937261	0.00919034	0.00873486		0.00909927
LD2	0.0152681	0.0180816	0.0194377
Relative Cd274 level	Experiment 1	Experiment 2	Experiment 3
VEH	1.03004	1.01001	0.959952
LD2	1.67795	1.98715	2.13618

## Sheet: Ext.Fig.9n
Relative mIfit1 level
ΔCt of mIfit1 vs. Actin mRNA in Individual QPCR experiments
	Experiment 1 triplicates	Experiment 2 triplicates	Experiment 3 triplicates
VEH	8.691	8.703	8.881
	8.808	8.692	8.933
	8.701	8.932	8.778
LD2	6.982	7.304	6.801
	6.903	7.227	6.662
	6.849	7.103	6.762
Average ΔCt	Experiment 1	Experiment 2	Experiment 3
VEH	8.73333	8.77567	8.864
LD2	6.91133	7.21133	6.74167
2^ΔCt	Experiment 1	Experiment 2	Experiment 3		Mean
VEH	0.00234966	0.00228171	0.0021462		0.00225919
LD2	0.00830771	0.00674796	0.0093445
Relative mIfit1 level	Experiment 1	Experiment 2	Experiment 3
VEH	1.04004	1.00997	0.949986
LD2	3.6773	2.98689	4.13622

## Sheet: Ext.Fig.9p
CD3+ T cells (# per gram)
VEH	LD2	α-PD1	Combine
18215.6	286586	31623.1	605880
7689	247638	27705	323338
48769.5	351567	21443	592886
29024	237448	56060	529024
13877.6	291160	49278.4	276231

[truncated: 3 more sheets: Ext.Fig.9r, Ext.Fig.9t, Ext.Fig.9v]
