# Supplementary material for: Targeting PRMT9-mediated arginine methylation suppresses cancer stem cell maintenance and elicits cGAS-mediated anticancer immunity
Source: Nat Cancer. 2024 Feb 27;5(4):601–24. doi: 10.1038/s43018-024-00736-x (PMC11056319; doi:10.1038/s43018-024-00736-x)
Supplement: Supplementary file 35 — Statistical source data. [file 43018_2024_736_MOESM35_ESM.xlsx]

## Sheet: Ext.Fig.10a
Human CD3+ in blood (%)
Weeks	NSG-MHC I/II DKO			NSG
3	0.09702	0.010164	0.4589	5.24682	3.3908	2.73095
7	1.68	4.06	2.31	24.786	19.107	69.2469
12	10.98	13.21	10.39

## Sheet: Ext.Fig.10b
Human CD33+ in blood (%)
Weeks	NSG			NSG-MHC I/II DKO
3	0.41318	0.0692	0.09905	0.53298	0.055836	0.8411
7	0.714	0.693	5.4531	3.02	2.06	2.27
12				5.89	5.02	9.88

## Sheet: Ext.Fig.10i
Cell frequency (%)
	CR (n=10)												NR (n=12)
PRMT9 KD signature	12.7596	12.9147	11.8142	13.7172	14.6166	14.3826	14.8869	13.9161	12.6663	14.4024			11.7458	11.5797	14.5087	12.0589	12.8413	12.6679	14.8916	13.2497	13.5243	14.393	14.2877	14.7428
390_ISG signature	12.39	13.6417	9.8741	12.9465	13.0533	12.6951	11.7201	13.5754	10.3876	14.6565			9.8074	9.3468	13.3884	8.5327	9.0177	8.7846	11.6554	7.7788	13.9881	15.4263	12.4062	13.3561
REACTOME_DNA_REPAIR	19.2877	15.3733	18.1657	14.1248	14.7592	14.3201	13.2827	15.9061	15.545	14.5779			17.6003	17.8389	16.2575	17.434	16.0542	16.9411	17.25	17.2557	15.9427	14.8518	13.5546	15.7944
REACTOME_G2_M_DNA_DAMAGE_CHECKPOINT	10.1192	7.2999	9.7969	7.3692	7.6093	6.5905	6.125	9.0132	7.5893	7.5342			9.0496	8.5901	8.612	8.4499	7.5311	9.4585	9.2238	9.0282	7.9001	8.2015	6.4005	7.5425
REACTOME_DNA_DOUBLE_STRAND_BREAK_REPAIR	13.7304	10.5093	13.8189	9.5947	10.7051	10.6957	9.2446	11.5192	10.5178	9.4745			11.8156	13.1172	11.6778	12.2183	10.3066	11.9811	13.0123	13.1618	10.6304	11.0555	10.0276	10.597
